# Supplementary material for: Single-nucleus multi-omics implicates androgen receptor signaling in cardiomyocytes and NR4A1 regulation in fibroblasts during atrial fibrillation
Source: Nat Cardiovasc Res. 2025 Mar 25;4(4):433–44. doi: 10.1038/s44161-025-00626-0 (PMC11994452; doi:10.1038/s44161-025-00626-0)
Supplement: Supplementary file 3 — Supplementary Tables 1–14. [file 44161_2025_626_MOESM3_ESM.xlsx]

## Sheet: SupTable1
Supplementary Table 1. Sample characteristics in snRNAseq cohort.
Patients enrolled for snRNAseq cohort. The Student’s t-test was used to compare age and sequencing statistics, and the χ² test was used for other characteristics.
ACEI, angiotensin-converting enzyme inhibitor; AF, atrial fibrillation; ARB, angiotensin II receptor blocker; AVR, aortic valve replacement; CABG, coronary artery bypass surgery; COPD, chronic obstructive pulmonary disease; MI, myocardial infarction; MVR, mitral valve repair; TVR, tricuspid valve replacement.
Characteristics	Sinus Rhythm	Persistent AF	P-value
Total number patients, n	4	4
Mean age, years (mean ± SD)	63.8 ± 12.1	73.5 ± 10.7	0.272
Men, n (%)	2 (50)	3 (75)	0.465
Surgical procedure, n (%)
CABG	1 (25)	2 (50)	0.465
CABG + AVR/MVR	0 (0)	1 (25)	0.285
AVR/MVR	3 (75)	1 (25)	0.157
Medical history, n (%)
Smoker/ex-smoker	4 (100)	2 (50)	0.103
Hypertension	2 (50)	2 (50)	>0.999
Diabetes mellitus	0 (0)	0 (0)	>0.999
Heart Failure	0 (0)	1 (25)	0.285
Previous MI	1 (25)	2 (50)	0.465
COPD/asthma	2 (50)	0 (0)	0.103
Medications, n (%)
Anticoagulants	0 (0)	4 (100)	0.005
Antiplatelets	1 (25)	1 (25)	>0.999
β-Blockers	1 (25)	1 (25)	>0.999
Statins	3 (75)	2 (50)	0.465
Calcium channel blockers	2 (50)	2 (50)	>0.999
ACEIs and ARBs	2 (50)	1 (25)	0.465
Diuretics	1 (25)	2 (50)	0.465
snRNAseq statistics
Estimated number of cells (mean ± SD)	2793 ± 670	2746 ± 775	0.93
Linked genes (mean ± SD)	8629 ± 2759	5668 ± 3993	0.27
GEX sequenced read pairs (mean ± SD)	729420811 ± 124719744	704403221 ± 131367104	0.79
GEX median genes per cells (mean ± SD)	2465 ± 652	2632 ± 862	0.77

## Sheet: SupTable2
Supplementary Table 2. Top 100 marker genes for each cell-type.
Statistics were calculated with the presto package wilcoxon test.
auc; area under the curve, avgExpr; average normalized expression, logFC; log fold change, fdr; false dyscovery rate, pct_in; percentage of cells in this cell-type with expression > 0, pct_out; percentage of cells in other cell-type with expression > 0
Gene	Cell-type	avgExpr	logFC	statistic	auc	p-value	fdr	pct_in	pct_out
PLIN1	Adipo	2.54057	2.52041	1427943	0.994621	0	0	99.1736	1.92162
SLC19A3	Adipo	2.15237	2.13324	1.42086e+06	0.989689	0	0	98.3471	2.41888
ACACB	Adipo	3.17687	2.51171	1404960	0.978613	1.33e-87	3.25e-85	100	44.745
PDE3B	Adipo	3.31095	2.72327	1401764	0.976387	1.39e-91	3.57e-89	100	40.1264
GPAM	Adipo	2.48108	2.39871	1390495	0.968537	2.94e-235	2.25e-232	95.0413	10.1054
MGST1	Adipo	2.3877	2.10339	1390052	0.968229	1.7e-133	7.12e-131	99.1736	20.9777
PPARG	Adipo	2.60622	2.29326	1.38737e+06	0.966362	1.41e-117	4.86e-115	99.1736	24.8546
ADIPOQ	Adipo	1.91684	1.90296	1384783	0.964559	0	0	93.3884	1.23051
ACSL1	Adipo	2.30464	2.00419	1.3839e+06	0.963945	1.22e-107	3.69e-105	98.3471	27.9477
AQP7	Adipo	2.00688	1.76486	1379884	0.961146	1.2e-123	4.4e-121	97.5207	22.4105
PLIN4	Adipo	2.04945	1.93956	1378548	0.960216	2.19e-180	1.39e-177	95.0413	13.5019
SIK2	Adipo	2.90455	2.18999	1.37135e+06	0.9552	5.69e-75	1.14e-72	98.3471	51.2179
CIDEA	Adipo	1.51676	1.5081	1.36738e+06	0.952434	0	0	90.9091	1.02823
PNPLA2	Adipo	1.93948	1.74265	1362599	0.949107	9.16e-124	3.4e-121	95.0413	20.8344
PPP2R1B	Adipo	1.69635	1.54578	1.36013e+06	0.947385	2.36e-146	1.16e-143	95.8678	16.4517
EBF1	Adipo	3.66562	2.49153	1.35662e+06	0.944939	8.66e-73	1.66e-70	99.1736	49.3384
TPRG1	Adipo	2.07723	1.82778	1353763	0.942952	1.24e-126	4.9e-124	96.6942	19.4353
PRKAR2B	Adipo	2.01436	1.84986	1347948	0.938901	5.55e-134	2.38e-131	92.562	17.6233
GHR	Adipo	2.77672	2.00388	1.34674e+06	0.938061	2.81e-70	5.3e-68	98.3471	49.9284
LPL	Adipo	2.1215	1.90116	1343486	0.935794	2.68e-130	1.07e-127	94.2149	17.9351
LIPE	Adipo	1.53816	1.47709	1341988	0.93475	1.24e-299	1.22e-296	90.0826	6.26212
PTGER3	Adipo	1.54937	1.51264	1338784	0.932518	0	0	88.4298	3.13527
SOX5	Adipo	3.24972	2.00695	1338579	0.932376	2.24e-63	3.74e-61	98.3471	63.1521
FABP4	Adipo	2.06121	1.86167	1334829	0.929764	1.69e-172	9.63e-170	94.2149	12.0438
TRHDE-AS1	Adipo	1.37446	1.35666	1332826	0.928368	0	0	86.7769	1.48335
GYG2	Adipo	1.29383	1.28134	1.32956e+06	0.926091	0	0	85.9504	1.69406
AC004160.1	Adipo	2.05826	1.80725	1.32876e+06	0.925534	4.39e-132	1.79e-129	94.2149	16.5529
LINC00598	Adipo	1.77494	1.6764	1321259	0.920311	1.18e-215	8.5e-213	88.4298	8.68099
LVRN	Adipo	1.26096	1.25106	1.31823e+06	0.9182	0	0	84.2975	1.01138
PFKFB3	Adipo	1.7442	1.50479	1310591	0.912881	2.8e-106	8.38e-104	93.3884	20.4804
TMEM132C	Adipo	2.22413	1.88016	1.3071e+06	0.910447	1.24e-110	3.91e-108	94.2149	19.0729
MLXIPL	Adipo	1.18659	1.16032	1304885	0.908906	0	0	83.4711	3.56511
ACVR1C	Adipo	1.29854	1.28091	1303290	0.907795	0	0	82.6446	2.25874
GPD1	Adipo	1.19987	1.18866	1299928	0.905454	0	0	81.8182	1.47493
APOL6	Adipo	1.43207	1.26201	1298692	0.904593	1.94e-125	7.42e-123	90.0826	15.5921
ZNF117	Adipo	1.41685	1.25094	1298129	0.9042	1.01e-125	3.9e-123	90.0826	15.5078
ASPH	Adipo	2.23421	1.45068	1.2924e+06	0.900208	6.54e-57	9.77e-55	95.8678	54.901
C2CD2	Adipo	1.51023	1.30045	1.29045e+06	0.898853	4.97e-108	1.52e-105	90.9091	18.2891
AL136119.1	Adipo	1.53018	1.51566	1288077	0.897199	0	0	80.1653	1.62663
PECR	Adipo	1.14854	1.09458	1.28457e+06	0.894755	7.16e-257	5.95e-254	82.6446	6.05141
LINC02607	Adipo	1.23285	1.22623	1284358	0.894608	0	0	79.3388	0.707965
ACO1	Adipo	1.42217	1.17864	1.28213e+06	0.893054	4.2e-86	1.01e-83	92.562	24.0708
OGA	Adipo	2.26136	1.43942	1280086	0.891633	2.69e-53	3.67e-51	97.5207	59.0729
MARC1	Adipo	1.1238	1.07084	1.27888e+06	0.890795	8.15e-250	6.49e-247	81.8182	6.11884
MAPK10	Adipo	2.35876	1.6315	1.27618e+06	0.888915	1.66e-59	2.6e-57	97.5207	43.1353
PLIN5	Adipo	1.42249	1.2308	1274406	0.887676	3.3e-98	9.15e-96	87.6033	19.3257
RDH5	Adipo	1.21019	1.0439	1272077	0.886054	5.52e-101	1.59e-98	88.4298	18.3987
FAM13A	Adipo	2.33954	1.61685	1.26824e+06	0.883383	1.47e-53	2.02e-51	94.2149	51.6477
ADH1B	Adipo	1.90528	1.59157	1268226	0.883372	1.4e-93	3.76e-91	89.2562	20.0169
CIDEC	Adipo	1.08373	1.07738	1266296	0.882027	0	0	76.8595	0.606827
TLN2	Adipo	2.04225	1.44421	1.26121e+06	0.878485	2.22e-55	3.14e-53	95.0413	44.9642
ANO6	Adipo	2.05737	1.35865	1.26024e+06	0.877811	6.13e-52	8.08e-50	95.8678	51.9595
NEAT1	Adipo	4.32862	1.11416	1259016	0.876957	2.49e-46	2.86e-44	100	96.8816
BCL2	Adipo	1.81592	1.37597	1254690	0.873943	8.3e-66	1.42e-63	93.3884	31.3021
FOXP2	Adipo	1.89132	1.43812	1253512	0.873123	8.45e-74	1.65e-71	95.8678	25.9756
PTPRS	Adipo	1.76856	1.31585	1.25332e+06	0.87299	1.97e-59	3.06e-57	92.562	36.9912
ADAMTS12	Adipo	1.39863	1.19634	1250958	0.871344	9.55e-121	3.38e-118	86.7769	13.2153
TRHDE	Adipo	1.30594	1.21779	1249981	0.870663	1.82e-214	1.29e-211	79.3388	6.51496
KCNIP2	Adipo	1.19048	1.02827	1.24967e+06	0.870448	2.05e-92	5.4e-90	84.2975	18.6346
ABHD5	Adipo	1.27363	1.06504	1.24741e+06	0.868875	1.58e-88	3.9e-86	86.7769	19.5027
RHOBTB3	Adipo	2.04575	1.37606	1.24729e+06	0.868788	3.75e-53	5.1e-51	95.8678	44.0792
PLAAT3	Adipo	1.31522	1.07068	1247271	0.868776	2.09e-75	4.27e-73	88.4298	24.3995
ITSN1	Adipo	2.1837	1.3841	1.24635e+06	0.868133	1.22e-48	1.46e-46	96.6942	54.2183
LINC02240	Adipo	1.23841	1.18948	1.24608e+06	0.867946	2.63e-214	1.83e-211	76.8595	6.43068
GBE1	Adipo	2.12852	1.32615	1241699	0.864895	2.34e-48	2.77e-46	98.3471	52.5411
FRMD4A	Adipo	2.35453	1.40937	1.24073e+06	0.864219	1.04e-46	1.2e-44	98.3471	57.539
FASN	Adipo	1.08752	1.05386	1238834	0.862899	3.89e-305	4.02e-302	75.2066	4.02866
PTPRF	Adipo	1.27531	1.07773	1.23743e+06	0.86192	5.72e-99	1.6e-96	85.124	16.0135
ELMOD3	Adipo	1.30625	1.07852	1235556	0.860616	8.48e-75	1.68e-72	85.9504	23.2027
TRPS1	Adipo	2.56607	1.51558	1.23493e+06	0.860179	2.14e-45	2.4e-43	99.1736	58.8706
APBB1IP	Adipo	1.3021	1.10909	1234673	0.860001	1.27e-110	3.99e-108	84.2975	13.6957
GABRE	Adipo	1.08724	1.00704	1234477	0.859864	2.91e-159	1.54e-156	77.686	8.74842
PCOLCE2	Adipo	1.82412	1.30053	1.23256e+06	0.858529	9.45e-59	1.45e-56	95.0413	32.9794
TNS1	Adipo	1.92799	1.18078	1.22933e+06	0.856276	9.61e-46	1.09e-43	95.8678	53.9739
EYA2	Adipo	1.0673	0.900102	1228047	0.855385	4.64e-115	1.56e-112	84.2975	12.6169
PALMD	Adipo	1.8305	1.24542	1.22718e+06	0.854785	8.08e-51	1.02e-48	93.3884	41.4581
ERV3-1	Adipo	0.908141	0.804265	1223048	0.851903	9.57e-126	3.73e-123	79.3388	11.0662
CAT	Adipo	1.36435	0.998824	1222522	0.851537	6.83e-56	9.82e-54	90.0826	33.6957
VKORC1L1	Adipo	1.29655	1.04152	1.221e+06	0.850475	7.64e-69	1.42e-66	85.9504	24.1382
DOCK11	Adipo	1.36934	1.06514	1.22064e+06	0.850225	2.29e-75	4.64e-73	90.0826	21.1378
ALDH2	Adipo	1.44439	1.0462	1216760	0.847524	8.96e-54	1.24e-51	90.9091	34.6566
ACSS2	Adipo	1.30458	1.03014	1214446	0.845912	1.53e-61	2.5e-59	85.9504	27.4673
EHBP1	Adipo	2.19455	1.31025	1214302	0.845812	1.85e-42	1.96e-40	94.2149	56.8226
IRS2	Adipo	1.41719	1.09717	1214214	0.84575	6.57e-62	1.08e-59	86.7769	27.1724
TMEM135	Adipo	1.89724	1.17782	1210738	0.843329	2.58e-43	2.8e-41	94.2149	51.614
LDLRAD3	Adipo	1.20791	1.01852	1208978	0.842103	2.01e-97	5.49e-95	80.9917	14.2099
PPP2R5A	Adipo	1.39733	0.994555	1.20833e+06	0.841651	1.61e-51	2.08e-49	90.0826	35.2718
MDFIC	Adipo	1.72087	1.20517	1.20819e+06	0.841551	2.65e-49	3.22e-47	90.9091	38.1627
ANGPTL4	Adipo	1.09475	0.980208	1207817	0.841294	4.26e-115	1.44e-112	76.8595	11.4876
LIPE-AS1	Adipo	1.18785	0.99587	1207549	0.841108	5.1e-82	1.14e-79	80.9917	17.6485
LINC02237	Adipo	1.03447	0.966198	1207239	0.840892	3e-264	2.61e-261	72.7273	4.15508
DIRC3	Adipo	1.29375	1.08929	1.20617e+06	0.840144	1.91e-80	4.11e-78	80.1653	17.9857
SLC1A3	Adipo	1.48843	1.17722	1205567	0.839727	1.47e-62	2.44e-60	85.124	25.4277
SGK2	Adipo	0.844182	0.826211	1.20515e+06	0.839434	0	0	69.4215	1.78677
PCSK5	Adipo	1.65141	1.24819	1204992	0.839327	3.98e-60	6.32e-58	88.4298	26.8605
DLC1	Adipo	2.75759	1.43419	1.20405e+06	0.838669	1.43e-39	1.42e-37	100	63.1268
LAMA4	Adipo	2.18151	1.31355	1203658	0.838398	1.73e-41	1.81e-39	95.0413	53.8053
ITIH5	Adipo	1.33273	1.13211	1202691	0.837724	4.03e-99	1.13e-96	79.3388	13.4766
FOXO1	Adipo	2.03176	1.25753	1201352	0.836791	9.61e-42	1.01e-39	95.8678	51.6056
ITGA7	Adipo	1.32307	0.978541	1.20131e+06	0.836764	1.23e-56	1.82e-54	88.4298	28.799
FGF12	CM	4.31741	3.93814	2.71715e+07	0.99716	0	0	99.7704	24.2251
RYR2	CM	5.02676	4.27329	2.71524e+07	0.996457	0	0	99.7704	39.2861
TTN	CM	5.1903	3.96684	27140634	0.996026	0	0	99.9344	58.9348
TECRL	CM	3.09403	2.84453	2.69578e+07	0.989317	0	0	98.8193	16.8849
MLIP	CM	3.16583	2.92392	2.69124e+07	0.987651	0	0	98.3273	17.3101
LDB3	CM	2.98933	2.65739	26855306	0.985555	0	0	98.9505	20.8012
RBM20	CM	2.79046	2.59645	26805890	0.983742	0	0	97.9993	13.6064
TRDN	CM	2.73388	2.53991	2.68008e+07	0.983554	0	0	97.9337	14.5239
PAM	CM	3.72578	2.41918	26776335	0.982657	0	0	99.344	68.0542
LINC02208	CM	3.4921	3.28957	2.67748e+07	0.982601	0	0	97.573	14.177
PDLIM5	CM	3.59726	2.39197	26765456	0.982258	0	0	99.1473	62.728
MYBPC3	CM	2.77033	2.48475	26761373	0.982108	0	0	98.3929	18.8766
LINC02248	CM	2.51283	2.46761	2.66832e+07	0.979238	0	0	96.3595	3.62538
CADPS	CM	2.4602	2.38932	2.66709e+07	0.978789	0	0	96.7202	5.38212
PALLD	CM	3.326	2.63666	26657753	0.978305	0	0	98.7209	41.0652
DMD	CM	3.95076	2.92249	26654135	0.978172	0	0	98.8849	52.0197
CMYA5	CM	2.91566	2.42431	26632325	0.977372	0	0	98.6553	31.8116
PPP1R12B	CM	3.18439	2.3295	2.6623e+07	0.977031	0	0	98.9177	50.4644
SLC8A1	CM	4.03816	2.89865	2.66202e+07	0.976927	0	0	99.2785	52.6799
AC092353.2	CM	2.98607	2.89259	26565682	0.974926	0	0	96.0971	6.62415
CTNNA3	CM	3.21358	2.76284	2.65651e+07	0.974904	0	0	98.3601	24.4825
SGCD	CM	3.16217	2.51635	2.65575e+07	0.974625	0	0	98.3273	39.1183
NEBL	CM	3.14742	2.55384	26541219	0.974029	0	0	99.2129	31.5766
SORBS2	CM	3.36881	2.63062	26523458	0.973377	0	0	99.0489	37.8986
ERBB4	CM	3.07943	2.64538	2.65127e+07	0.972983	0	0	98.1305	24.0013
RABGAP1L	CM	3.35383	2.11434	26506443	0.972752	0	0	98.9505	65.9282
CHRM2	CM	2.69948	2.60646	2.65035e+07	0.972644	0	0	95.7363	7.08291
MYOM1	CM	2.80494	2.43423	2.64557e+07	0.97089	0	0	98.0321	24.4937
KCNMB2	CM	2.57939	2.37236	26426704	0.969826	0	0	96.917	14.6582
KCNJ3	CM	2.17256	2.10916	2.64197e+07	0.969567	0	0	95.0804	5.13595
TTN-AS1	CM	2.73391	2.29031	2.63682e+07	0.96768	0	0	97.1138	32.4382
MYO18B	CM	2.10241	2.04144	2.63436e+07	0.966776	0	0	94.7524	5.09119
NEXN	CM	2.57965	2.16021	26303029	0.965287	0	0	97.737	28.5331
FHOD3	CM	1.93049	1.83416	26247235	0.96324	0	0	95.2115	7.53049
CACNA1C	CM	3.5724	2.83754	26241096	0.963014	0	0	98.6225	36.7797
SORBS1	CM	3.13191	2.36945	26218302	0.962178	0	0	98.8849	41.994
ANK2	CM	2.89008	2.30008	26202072	0.961582	0	0	97.9337	34.9334
RALYL	CM	2.15601	2.10136	26136638	0.959181	0	0	92.9813	4.30793
DPY19L2	CM	1.81596	1.72418	2.61217e+07	0.958632	0	0	94.3916	7.89974
ESRRG	CM	2.20755	2.06551	2.61003e+07	0.957847	0	0	94.5228	10.5069
TBX5	CM	1.91145	1.81435	2.60983e+07	0.957773	0	0	93.834	8.07877
DAPK2	CM	2.16388	1.98084	2.60567e+07	0.956247	0	0	95.5067	13.819
CDH2	CM	2.25381	2.0137	2.60123e+07	0.95462	0	0	95.7363	17.4443
TACC2	CM	2.05507	1.77566	26009629	0.95452	0	0	96.1955	22.4908
RBM24	CM	1.60869	1.53534	25941846	0.952032	0	0	93.2765	6.28846
ALPK2	CM	1.52571	1.48072	25918118	0.951162	0	0	92.0958	4.01701
AKAP6	CM	2.38532	2.05709	2.58849e+07	0.949944	0	0	96.3595	21.1145
OBSCN	CM	1.84907	1.65662	25865230	0.949221	0	0	94.654	16.0792
AC090348.1	CM	1.63517	1.60619	2.58251e+07	0.947747	0	0	90.6527	2.47287
CACNB2	CM	2.6289	2.19935	25814978	0.947376	0	0	96.8514	25.0867
CCSER1	CM	2.64678	2.23275	25786103	0.946317	0	0	96.4907	24.4154
MIR133A1HG	CM	1.5169	1.48718	2.57773e+07	0.945993	0	0	90.5215	2.80855
GREB1L	CM	1.52211	1.45175	2.56444e+07	0.941116	0	0	91.5382	5.84089
CORIN	CM	1.99558	1.87206	25618342	0.94016	0	0	91.4726	9.88027
PDE3A	CM	3.07756	2.15935	25611849	0.939922	0	0	97.573	47.2082
SGCG	CM	1.52673	1.46206	2.56113e+07	0.939902	0	0	90.7183	5.60591
AC009878.2	CM	1.44194	1.42753	2.56097e+07	0.939845	0	0	88.652	1.45463
PXDNL	CM	2.62267	2.10126	2.55866e+07	0.938995	0	0	97.1794	29.708
PDE4DIP	CM	1.99072	1.60036	25578308	0.938691	0	0	96.6546	29.2268
AC009264.1	CM	1.61729	1.58429	2.55715e+07	0.93844	0	0	89.0784	2.79736
AL356737.2	CM	1.62708	1.59746	2.5568e+07	0.938313	0	0	88.8488	2.46168
ACTN2	CM	2.11562	1.80631	2.55617e+07	0.938081	0	0	96.1955	20.9802
LMO7	CM	1.82435	1.5523	25544119	0.937436	0	0	95.3755	21.4278
TMEM178B	CM	1.82413	1.70796	2.55355e+07	0.937121	0	0	90.8823	9.76838
MYOZ2	CM	1.92024	1.66963	25511132	0.936226	0	0	95.2443	17.5115
FBXO40	CM	1.43727	1.37315	2.5495e+07	0.935632	0	0	90.1607	5.58353
MYPN	CM	1.48372	1.43978	25462043	0.934424	0	0	89.144	4.00582
ADGRL2	CM	2.47915	1.94536	2.54594e+07	0.934328	0	0	95.8347	34.9334
MYLK3	CM	1.71821	1.58288	2.54471e+07	0.933875	0	0	91.571	10.5852
SYNPR	CM	1.79122	1.75298	2.5435e+07	0.933432	0	0	87.9961	3.1778
MYH6	CM	3.65097	2.43543	2.5356e+07	0.930534	0	0	99.5736	57.178
TNNT2	CM	2.88063	2.12119	25337798	0.929865	0	0	98.8849	40.1701
ZNF385B	CM	1.80902	1.72397	25243534	0.926405	0	0	88.1273	6.76961
ATP2A2	CM	2.39881	1.65443	2.52386e+07	0.926225	0	0	97.6714	46.9733
MYOM2	CM	2.07414	1.82209	25228900	0.925868	0	0	91.899	17.1534
NCAM1	CM	1.81046	1.58683	25228450	0.925852	0	0	93.9652	14.7253
PKP2	CM	1.50215	1.35611	2.51888e+07	0.924397	0	0	91.3414	12.7895
DTNA	CM	2.42823	1.8683	25137764	0.922524	0	0	96.2939	31.6661
WNK2	CM	1.48179	1.40913	2.51087e+07	0.921456	0	0	87.4385	6.31084
PPARGC1A	CM	1.42537	1.34369	25097292	0.921038	0	0	88.1929	7.19481
PRKAA2	CM	1.45006	1.30857	2.50812e+07	0.920448	0	0	91.0462	11.9951
TRDN-AS1	CM	1.55665	1.51394	2.50538e+07	0.91944	0	0	85.7986	3.68132
MTUS2	CM	1.61032	1.43503	25024117	0.918353	0	0	91.6038	13.0357
PPM1K	CM	1.73972	1.50516	24955702	0.915842	0	0	91.3414	19.0109
MYOCD	CM	1.50071	1.39255	2.49501e+07	0.915637	0	0	89.0128	7.4186
AC092353.1	CM	1.38681	1.36316	24908875	0.914124	0	0	83.9948	2.2267
SAMD4A	CM	2.48143	1.76577	2.48997e+07	0.913788	0	0	97.0482	43.4933
FILIP1	CM	2.29723	1.69832	2.48856e+07	0.91327	0	0	96.4579	36.7685
AGBL4	CM	1.93682	1.65209	24861977	0.912403	0	0	94.4572	16.3925
NCKAP5	CM	1.90863	1.61002	2.48382e+07	0.911529	0	0	93.7684	18.4738
MYOM3	CM	1.1599	1.10947	2.48291e+07	0.911194	0	0	85.6346	4.63243
MITF	CM	1.81393	1.51055	2.47954e+07	0.909958	0	0	92.9485	21.1704
OTOGL	CM	1.31644	1.27319	2.47897e+07	0.909749	0	0	84.3883	3.63657
TRIM55	CM	1.15283	1.11406	2.4744e+07	0.908073	0	0	84.3227	3.4911
SNHG14	CM	2.46717	1.49969	24721194	0.907236	0	0	96.9826	57.6704
SLC8A1-AS1	CM	1.45662	1.3069	2.4705e+07	0.906643	0	0	89.5048	11.2678
ANKRD1	CM	2.6584	2.01407	2.47039e+07	0.906602	0	0	96.9498	36.6566
ANO5	CM	1.30814	1.21313	2.46998e+07	0.906452	0	0	86.3234	9.01869
PDZRN3	CM	1.95765	1.64632	2.46707e+07	0.905383	0	0	92.1942	19.4584
AC018464.1	CM	1.29559	1.21661	2.46602e+07	0.904999	0	0	85.897	6.53463
PTPRM	EC	3.35321	2.09496	13631340	0.942652	0	0	96.8406	66.1459
LDB2	EC	3.40123	2.65609	13314930	0.920771	0	0	95.8119	35.1153
VWF	EC	2.53145	2.27543	1.32917e+07	0.919166	0	0	90.3012	15.7741
FLT1	EC	2.43213	2.24232	1.31267e+07	0.907754	0	0	85.6723	14.2212
PTPRB	EC	2.16458	1.99644	1.30542e+07	0.902744	0	0	84.6436	12.0847
ANO2	EC	2.17876	2.03443	12896407	0.891829	0	0	82.3659	9.41176
ST6GALNAC3	EC	2.44874	2.10127	12744918	0.881353	0	0	86.8479	17.7976
EGFL7	EC	1.92596	1.73257	12683307	0.877093	0	0	81.8516	12.5365
BTNL9	EC	2.03937	2.00941	1.25845e+07	0.870261	0	0	74.9449	2.77647
EMCN	EC	2.25308	1.91734	1.24959e+07	0.864133	0	0	85.6723	15.5859
SHANK3	EC	1.59293	1.44905	12260366	0.847845	0	0	75.1653	12.1224
ADGRL4	EC	1.63008	1.56304	1.22299e+07	0.845737	0	0	71.6385	6.39059
TCF4	EC	2.84402	1.58563	1.22063e+07	0.844104	0	0	93.3872	62.9365
ID1	EC	2.04527	1.73017	12190463	0.843011	0	0	77.59	22.4471
ITGA6	EC	1.69283	1.56642	12136026	0.839246	0	0	72.8876	14.4376
ABLIM3	EC	2.07951	1.66366	1.20598e+07	0.833973	0	0	78.3982	36.32
PIK3R3	EC	1.99931	1.75484	1.19679e+07	0.827617	0	0	73.255	22.9835
MECOM	EC	2.53085	1.77348	1.19198e+07	0.824293	0	0	84.1293	35.3412
RASGRF2	EC	1.56167	1.4697	11913346	0.823847	0	0	68.4791	8.30118
RAPGEF1	EC	2.06267	1.56425	1.18983e+07	0.822805	0	0	78.7656	41.7318
PITPNC1	EC	2.19608	1.48781	1.18678e+07	0.820695	0	0	82.7333	47.5294
KIAA1217	EC	2.22924	1.46751	1.18565e+07	0.819919	0	0	82.6598	48.1882
TACC1	EC	2.20433	1.32837	1.17817e+07	0.814745	0	0	85.011	56.2541
PREX2	EC	1.69234	1.40263	11776388	0.814376	0	0	73.3284	19.8118
XAF1	EC	1.78543	1.37805	11760824	0.8133	0	0	76.1205	29.0635
ADGRF5	EC	1.75729	1.44624	11753947	0.812824	0	0	74.7979	17.4024
CCDC85A	EC	1.58644	1.51312	1.17513e+07	0.81264	0	0	65.6135	6.86118
FLI1	EC	1.89736	1.42787	1.1726e+07	0.81089	0	0	78.8391	26.3059
EPAS1	EC	1.9901	1.36489	1.17148e+07	0.81012	0	0	80.0147	44.3294
CYYR1	EC	1.47343	1.41225	1.17143e+07	0.810079	0	0	64.6583	5.64706
PRKCH	EC	1.69086	1.31325	1.1699e+07	0.809024	0	0	75.6796	29.8447
DOCK9	EC	1.86795	1.25973	11631387	0.804349	0	0	79.9412	43.7082
ENG	EC	2.03103	1.44269	11574308	0.800402	0	0	79.0595	34.6447
PECAM1	EC	1.62843	1.31151	1.15618e+07	0.799537	0	0	72.9611	19.0588
ITGA1	EC	1.93131	1.47696	1.15024e+07	0.795427	0	0	74.1367	27.7835
ERG	EC	1.38865	1.20994	11462262	0.792653	0	0	66.6422	11.9435
MCF2L	EC	1.32032	1.26885	11454217	0.792097	0	0	61.3519	6.70118
TMTC1	EC	1.85097	1.28737	1.13808e+07	0.787021	0	0	75.1653	41.4965
SEC14L1	EC	1.53092	1.24794	1.13777e+07	0.786802	0	0	68.6995	26.0047
F8	EC	1.40936	1.27627	1.12727e+07	0.779542	0	0	62.1602	12.6306
B2M	EC	2.67483	1.28646	11239859	0.777273	3.43e-249	1.16e-246	89.3461	70.2776
HLA-B	EC	2.04268	1.25405	11204431	0.774823	6.91e-274	2.72e-271	80.676	45.9859
DIPK2B	EC	1.1352	1.12025	11192288	0.773984	0	0	55.6943	1.70353
NOTCH4	EC	1.12128	1.08413	1.11785e+07	0.773032	0	0	56.723	3.99059
FOXN3	EC	2.39027	1.07892	11157389	0.77157	1.47e-237	4.25e-235	86.701	74.2682
MGLL	EC	1.61893	1.2498	11151898	0.771191	0	0	68.626	31.5012
ARHGAP31	EC	1.56938	1.07395	11130958	0.769743	8.71e-282	3.58e-279	72.5202	39.6612
PLEKHG1	EC	1.5225	1.2302	1.11296e+07	0.769649	0	0	65.6135	22.0235
GRB10	EC	1.6254	1.19077	11116990	0.768777	5.03e-287	2.19e-284	70.0955	37.6188
SYNE2	EC	1.78422	1.02034	11086284	0.766653	1.63e-248	5.41e-246	77.8104	51.9153
PLCB1	EC	2.56323	1.13668	11080561	0.766257	1.41e-232	3.76e-230	89.4195	65.5059
STOM	EC	1.46718	1.12284	11055248	0.764507	0	0	67.4504	29.1482
DACH1	EC	1.49984	1.3039	1.10523e+07	0.764304	0	0	61.058	11.4635
MCTP1	EC	1.44012	1.16822	1.10358e+07	0.763162	0	0	65.3196	15.9529
HLA-E	EC	1.66384	1.09763	1.09988e+07	0.7606	6.17e-275	2.46e-272	73.9897	35.5671
ARHGAP29	EC	1.67496	1.08344	10997059	0.760483	4.43e-250	1.54e-247	73.9162	44.9035
A2M	EC	1.63862	1.1259	1.092e+07	0.755151	1.62e-253	5.73e-251	69.8751	39.5576
ELMO1	EC	1.9692	1.08266	1.08808e+07	0.752445	2.14e-223	5.42e-221	80.9699	51.1812
SPTBN1	EC	2.36494	0.895682	1.08473e+07	0.750127	5.94e-201	1.31e-198	88.097	77.2518
CDH5	EC	1.04227	0.947067	1.084e+07	0.749619	0	0	55.0331	8.23529
UTRN	EC	2.17671	0.884597	1.07811e+07	0.74555	1.5e-194	3.15e-192	84.2028	74.7576
GALNT18	EC	1.53497	1.079	10770652	0.744826	5.26e-245	1.69e-242	66.8626	35.7835
LNX1	EC	1.16237	1.08791	10758472	0.743984	0	0	53.4166	8.85647
ADCY4	EC	0.994502	0.92147	10727384	0.741834	0	0	52.5349	6.4
PKD1L1	EC	1.37254	1.28619	10721488	0.741426	0	0	53.4166	10.0706
MEF2C	EC	2.03647	0.995621	10718906	0.741248	7.57e-196	1.62e-193	81.6312	59.52
PPP1R16B	EC	1.03276	0.951389	10707100	0.740431	0	0	52.7553	7.52941
MAGI1	EC	2.20027	1.00623	10686569	0.739012	2.53e-192	5.15e-190	83.7619	59.1812
SLC9A3R2	EC	1.07836	0.959721	1.06492e+07	0.736428	0	0	53.5636	10.08
NRP1	EC	2.12277	1.05011	1.06266e+07	0.734865	1.16e-184	2.21e-182	79.7943	61.2518
FRYL	EC	1.6759	0.847472	1.06123e+07	0.733874	4.17e-184	7.88e-182	75.4592	60.4141
PLXNA2	EC	1.41707	0.997554	1.05831e+07	0.731856	1.57e-243	4.88e-241	63.8501	29.1671
GNAQ	EC	1.79341	0.913414	10497126	0.725911	9.42e-182	1.75e-179	77.59	49.4682
TEK	EC	1.00726	0.867324	10472093	0.72418	0	0	52.388	9.83529
CADPS2	EC	1.52591	0.862934	10418768	0.720492	1.71e-178	3.08e-176	70.169	46.2776
ELK3	EC	1.07516	0.864357	10408555	0.719786	1.48e-284	6.27e-282	55.4004	18.5129
PDGFB	EC	0.972429	0.884192	1.03994e+07	0.719153	0	0	48.8611	7.24706
FABP5	EC	1.19219	1.05152	1.03928e+07	0.718698	0	0	51.2123	12.0659
SH2D3C	EC	0.939012	0.834023	10372597	0.717299	0	0	49.5959	8.60235
HLA-C	EC	1.5087	0.924128	1.03607e+07	0.716476	6.21e-187	1.22e-184	67.7443	37.92
AQP1	EC	1.32919	1.01179	1.03571e+07	0.716228	2.1e-248	6.93e-246	57.6782	22.1176
RPS6KA2	EC	1.32842	0.873885	10327365	0.714171	1.4e-181	2.59e-179	63.4093	39.1812
PKP4	EC	1.53097	0.850218	10293419	0.711824	3e-160	4.53e-158	68.4791	50.4376
SOX18	EC	0.950043	0.869183	1.02731e+07	0.71042	0	0	46.8038	7.10588
ESAM	EC	0.940942	0.798648	10269803	0.710191	0	0	50.0367	11.0118
RASAL2	EC	1.93609	0.795554	10250647	0.708866	3.42e-145	4.5e-143	78.1043	63.9906
RAPGEF2	EC	1.63742	0.782986	1.02451e+07	0.708485	1.5e-147	2.02e-145	72.6672	59.4071
SLC9C1	EC	1.05867	0.980691	1.02209e+07	0.706806	0	0	46.0691	7.83059
NEDD9	EC	1.23171	0.87926	1.01907e+07	0.704721	1.72e-213	4.09e-211	57.6782	23.9906
IFI27	EC	1.14874	0.896973	10183490	0.704222	6.7e-244	2.1e-241	53.4901	19.0494
CMTM8	EC	1.02686	0.877117	1.0181e+07	0.704049	1.26e-269	4.78e-267	50.2572	16.2259
CAV1	EC	1.46962	0.841948	10174205	0.70358	1.77e-153	2.48e-151	65.9809	45.9859
SASH1	EC	1.7608	0.808768	10164231	0.70289	1.44e-140	1.79e-138	77.0757	57.6659
CD74	EC	1.5011	0.927564	10138412	0.701105	3.62e-174	6.23e-172	64.7318	32.48
DOCK4	EC	1.75453	0.785257	10128862	0.700444	7.65e-136	9.14e-134	74.504	60.4141
AFDN	EC	1.42014	0.765892	10124371	0.700134	1.13e-143	1.46e-141	66.8626	50.2212
PODXL	EC	1.06583	0.823837	1.0118e+07	0.699696	3.87e-230	1.02e-227	53.3431	19.5482
KANK3	EC	0.778955	0.72627	1.00971e+07	0.698245	0	0	43.277	5.29882
ID3	EC	1.29945	0.862363	10092408	0.697923	3.7e-180	6.8e-178	59.3681	29.0447
CLDN5	EC	0.821574	0.803347	10083628	0.697316	0	0	40.8523	2.13647
LINC02388	Endocardial	3.00245	2.93453	9845634	0.978806	0	0	96.5859	5.19949
PCDH7	Endocardial	2.81011	2.67417	9781519	0.972432	0	0	96.696	8.95468
LEPR	Endocardial	2.57745	2.3241	9.7694e+06	0.971227	0	0	97.0264	21.0868
POSTN	Endocardial	2.92638	2.73495	9.69959e+06	0.964287	0	0	95.9251	13.6216
CDH11	Endocardial	2.558	2.27476	9.68794e+06	0.963128	0	0	96.3656	20.8973
EMCN	Endocardial	3.03462	2.68454	9639642	0.958327	0	0	98.6784	17.3858
TMEM132C	Endocardial	2.28604	2.08071	9.56449e+06	0.950856	0	0	95.2643	13.6487
MYRIP	Endocardial	2.37929	2.19043	9546929	0.94911	0	0	93.9427	16.5553
GMDS	Endocardial	2.48776	1.90947	9370862	0.931606	0	0	95.815	42.2549
LDB2	Endocardial	3.53424	2.69139	9351587	0.92969	0	0	99.6696	37.2811
HSPG2	Endocardial	2.56282	1.77207	9341564	0.928693	0	0	97.467	54.2336
ST6GALNAC3	Endocardial	2.72668	2.31607	9284656	0.923036	0	0	96.696	19.814
HMCN1	Endocardial	2.59226	2.04934	9.23651e+06	0.918249	0	0	96.8062	30.7637
NPR3	Endocardial	1.91986	1.8458	9.18721e+06	0.913349	0	0	85.022	8.11518
PKHD1L1	Endocardial	2.78985	2.38505	9.18046e+06	0.912677	0	0	98.348	15.2555
CGNL1	Endocardial	2.17693	1.82697	9171989	0.911835	0	0	91.63	24.2282
ADAMTSL1	Endocardial	2.27527	2.03482	9169196	0.911557	0	0	89.0969	16.5553
SMOC1	Endocardial	1.54814	1.52237	9.1525e+06	0.909898	0	0	83.0396	2.82542
ADGRF5	Endocardial	2.02936	1.68147	9.0038e+06	0.895114	0	0	94.2731	18.1531
PECAM1	Endocardial	1.97777	1.63586	8.99681e+06	0.89442	0	0	93.0617	19.6155
BMPER	Endocardial	1.69162	1.61486	8986812	0.893426	0	0	81.8282	6.16537
NOSTRIN	Endocardial	1.62544	1.46709	8.96965e+06	0.891719	0	0	86.2335	10.0469
BMX	Endocardial	1.5829	1.52945	8921609	0.886944	0	0	79.7357	5.37101
PLXNA4	Endocardial	1.98229	1.58845	8894303	0.884229	0	0	88.4361	31.9823
ENG	Endocardial	2.34571	1.72417	8891962	0.883996	0	0	95.1542	35.1417
CLU	Endocardial	2.27157	1.94143	8.82923e+06	0.87776	0	0	84.8018	23.2172
CD9	Endocardial	2.02538	1.58134	8.79778e+06	0.874633	0	0	88.9868	30.0867
PPM1H	Endocardial	1.45578	1.27104	8776903	0.872558	0	0	83.4802	16.8984
AC020637.1	Endocardial	1.37378	1.33971	8763031	0.871178	0	0	75.9912	3.62881
EGFL7	Endocardial	1.68331	1.39918	8.76127e+06	0.871004	0	0	89.7577	14.7229
CALCRL	Endocardial	1.86663	1.50267	8741789	0.869067	0	0	88.2159	22.6304
FOXC1	Endocardial	1.22292	1.15493	8731595	0.868053	0	0	77.4229	6.67991
ERG	Endocardial	1.52468	1.30764	8721531	0.867053	0	0	85.6828	12.6196
PODXL	Endocardial	1.56023	1.32507	8.6928e+06	0.864196	0	0	84.0308	18.4149
HLA-E	Endocardial	2.12211	1.54857	8669017	0.861832	0	0	89.978	35.8278
ECE1	Endocardial	1.6931	1.26903	8.66506e+06	0.861439	0	0	89.5374	33.1648
PCDH15	Endocardial	1.39078	1.3286	8648085	0.859751	0	0	75	6.36396
SELP	Endocardial	1.17377	1.14529	8627236	0.857678	0	0	73.2379	2.82542
NFIB	Endocardial	2.79018	1.23618	8.62316e+06	0.857273	2e-284	4.63e-282	97.6872	76.5662
EPB41L4A	Endocardial	2.09725	1.33226	8616168	0.856578	1.71e-307	4.68e-305	93.3921	52.2838
TEK	Endocardial	1.32178	1.17216	8.59221e+06	0.854196	0	0	79.9559	9.31576
PRCP	Endocardial	1.39402	1.18858	8560388	0.851033	0	0	79.9559	20.464
RALGAPA2	Endocardial	2.05575	1.27318	8.54726e+06	0.849728	3.86e-294	9.51e-292	92.9515	53.3219
PDE1A	Endocardial	1.986	1.49187	8.4916e+06	0.844194	0	0	87.4449	29.5992
FLNB	Endocardial	1.52469	1.18783	8.49085e+06	0.844119	0	0	84.2511	27.1078
VIM	Endocardial	2.70069	1.67706	8.4743e+06	0.842474	1.67e-278	3.72e-276	94.163	55.6328
ST6GAL1	Endocardial	2.00189	1.31534	8471794	0.842225	4.9e-297	1.26e-294	92.511	45.6851
B2M	Endocardial	3.09619	1.68976	8.46256e+06	0.841307	1.58e-262	3.16e-260	95.7048	70.5362
HLA-B	Endocardial	2.37267	1.5598	8.4619e+06	0.841242	1.42e-293	3.49e-291	92.0705	46.4705
DAPK1	Endocardial	1.83595	1.36399	8456251	0.84068	0	0	88.9868	27.0356
CRIM1	Endocardial	2.09787	1.42761	8446553	0.839716	1.96e-305	5.24e-303	91.1894	41.1085
NRG1	Endocardial	2.16076	2.04789	8422089	0.837284	0	0	71.4758	9.20744
ADIRF	Endocardial	1.74294	1.33803	8420894	0.837165	0	0	84.2511	27.523
SPARCL1	Endocardial	2.6479	1.60268	8.36906e+06	0.832012	9.97e-267	2.07e-264	94.0529	52.3199
MMRN2	Endocardial	1.06157	0.969057	8.35258e+06	0.830374	0	0	72.467	7.32082
ITGA9	Endocardial	1.72652	1.27615	8.34367e+06	0.829487	0	0	84.3612	32.8218
SETBP1	Endocardial	1.88955	1.28453	8342004	0.829322	9.37e-295	2.34e-292	89.5374	38.7796
SULF2	Endocardial	1.23668	1.02519	8341216	0.829244	0	0	78.6344	15.7429
WWTR1	Endocardial	1.79771	1.19718	8317484	0.826884	2.32e-275	4.96e-273	87.6652	44.286
TGM2	Endocardial	1.43619	1.11569	8.2866e+06	0.823814	0	0	79.5154	29.6624
MECOM	Endocardial	2.42732	1.58894	8275017	0.822662	2.52e-289	5.99e-287	94.9339	36.4506
TM4SF1	Endocardial	1.86018	1.39847	8.26163e+06	0.821332	0	0	82.9295	26.4127
ATL2	Endocardial	1.35192	1.01659	8256945	0.820866	0	0	80.3965	31.4136
EFNB2	Endocardial	1.31536	1.05698	8.25056e+06	0.820231	0	0	79.6256	15.0027
COLEC11	Endocardial	1.01473	0.965483	8225009	0.817691	0	0	66.8502	4.34194
IL1R1	Endocardial	1.41111	1.11047	8222439	0.817435	0	0	78.6344	23.9754
PTGS1	Endocardial	0.993199	0.902067	8.20204e+06	0.815408	0	0	69.3833	8.68388
SNTB2	Endocardial	1.23853	0.988003	8199304	0.815135	0	0	77.4229	21.5833
VWF	Endocardial	1.8906	1.489	8182786	0.813493	0	0	79.7357	19.6877
SHANK3	Endocardial	1.20954	0.974986	8.17786e+06	0.813003	0	0	77.8634	14.4791
BMP6	Endocardial	1.20206	1.13551	8.16103e+06	0.81133	0	0	66.0793	5.0009
EEF1A1	Endocardial	2.77763	1.29219	8152733	0.810506	6.63e-216	1.07e-213	94.9339	75.0135
ST8SIA6	Endocardial	1.20305	1.08674	8149842	0.810218	0	0	68.7225	7.42011
LINC02147	Endocardial	2.05722	1.52039	8.14568e+06	0.809805	1.49e-302	3.93e-300	78.9648	29.2291
CDH13	Endocardial	2.33535	1.3563	8.13365e+06	0.808608	6.52e-238	1.17e-235	93.3921	47.7794
CLEC14A	Endocardial	1.2028	1.05153	8.10669e+06	0.805928	0	0	70.0441	10.4893
PTPRB	Endocardial	1.35285	1.03654	8103958	0.805657	0	0	79.7357	15.4541
NRG3	Endocardial	1.67728	1.56609	8098962	0.80516	0	0	65.7489	8.67485
SMAD6	Endocardial	1.36382	1.10887	8049062	0.800199	0	0	73.7885	18.9384
FOXP1	Endocardial	2.67722	0.912633	8046289	0.799923	1.06e-199	1.58e-197	97.5771	83.6974
CD93	Endocardial	1.06288	0.924908	8042698	0.799566	0	0	68.9427	9.42408
FLI1	Endocardial	1.71236	1.16932	8.03392e+06	0.798693	2.14e-285	4.99e-283	87.4449	27.7487
SCD5	Endocardial	1.11543	0.973594	8028808	0.798186	0	0	68.5022	11.401
HLA-C	Endocardial	1.8307	1.23472	8.02064e+06	0.797373	1.02e-244	1.92e-242	83.37	37.8588
HLA-A	Endocardial	1.82741	1.16732	7972655	0.792603	1.35e-226	2.33e-224	84.3612	41.9119
RPL13	Endocardial	2.08891	1.11326	7952655	0.790615	6.08e-198	8.84e-196	90.3084	59.388
CPD	Endocardial	1.10365	0.836962	7.9158e+06	0.786951	4.5e-282	1.03e-279	74.1189	25.4198
HIBCH	Endocardial	1.52418	0.929978	7910405	0.786414	1.88e-209	2.97e-207	83.4802	45.983
MMP28	Endocardial	0.842411	0.76819	7.90734e+06	0.786109	0	0	62.7753	7.12222
RAPGEF5	Endocardial	1.36101	0.945883	7900632	0.785443	3.7e-254	7.18e-252	80.1762	29.8068
ECSCR	Endocardial	0.832115	0.759543	7898914	0.785272	0	0	62.5551	5.30782
CMIP	Endocardial	1.41478	0.949446	7895595	0.784942	8.73e-239	1.57e-236	81.9383	33.3995
LRIG3	Endocardial	0.959994	0.820537	7894551	0.784838	0	0	66.7401	13.8743
ADGRG6	Endocardial	1.00732	0.843247	7.89205e+06	0.78459	0	0	67.9515	12.5293
HEG1	Endocardial	1.82913	0.97451	7868042	0.782203	2.22e-193	3.1e-191	91.4097	52.4553
FLT1	Endocardial	1.29136	0.916363	7862382	0.78164	0	0	77.2026	17.8372
FGD5	Endocardial	1.0587	0.811364	7861344	0.781537	0	0	73.7885	16.5283
GNA14	Endocardial	1.15182	0.916893	7859289	0.781333	0	0	70.5947	16.7088
RPL28	Endocardial	1.75803	1.03086	7.8323e+06	0.77865	6.11e-195	8.59e-193	85.793	47.996
TMEM108	Endocardial	1.56803	1.09025	7820318	0.777458	4.31e-229	7.52e-227	77.8634	32.9662
DCN	FB	3.25737	2.79413	2.41869e+07	0.943651	0	0	93.934	35.9783
NEGR1	FB	2.54276	2.35492	2.34432e+07	0.914635	0	0	87.2218	14.4022
ABCA8	FB	2.53477	2.06874	23402142	0.913033	0	0	90.7394	38.0978
FBN1	FB	2.22439	1.92093	2.32781e+07	0.908193	0	0	88.5858	23.75
LAMA2	FB	3.66203	2.29655	23242219	0.906794	0	0	97.8823	52.4783
CDH19	FB	2.24923	2.11224	2.3037e+07	0.898788	0	0	84.0632	8.36957
COL1A2	FB	2.14818	1.81073	2.28568e+07	0.891758	0	0	87.7243	25.0978
BICC1	FB	2.20713	1.79934	2.28194e+07	0.890297	0	0	89.0883	27.8478
ABCA6	FB	2.15231	1.83778	2.26346e+07	0.883087	0	0	86.3604	22.7717
ABCA10	FB	1.98917	1.83286	22419316	0.874689	0	0	79.9354	15.1957
FBLN1	FB	2.06278	1.87484	2.23273e+07	0.871099	0	0	80.079	15.9783
COL15A1	FB	1.91125	1.70299	22245811	0.867919	0	0	80.6892	14.3913
COL8A1	FB	1.91589	1.57787	2.19075e+07	0.85472	0	0	82.448	22.9565
GSN	FB	3.03189	1.97963	21905031	0.854624	0	0	89.9497	67.9783
COL6A1	FB	1.87237	1.39292	2.17957e+07	0.850357	0	0	85.1759	38.0435
COL6A3	FB	1.49495	1.38009	2.17326e+07	0.847898	0	0	74.6231	9.76087
MGP	FB	2.69872	1.94938	2.16766e+07	0.845711	0	0	86.4681	48.1848
ABCA9	FB	1.7221	1.51063	2.14683e+07	0.837584	0	0	75.9512	16.1087
COL6A2	FB	1.80941	1.41607	2.14652e+07	0.837463	0	0	81.2276	29.7826
RORA	FB	3.07047	1.32296	21405145	0.835121	0	0	97.4874	73.4348
UNC5C	FB	1.72518	1.44711	2.14024e+07	0.835014	0	0	78.392	17.5978
SCN7A	FB	1.69247	1.53839	21322138	0.831882	0	0	72.7566	10.0109
C7	FB	1.83947	1.5986	2.12563e+07	0.829313	0	0	74.6949	19.2935
SLIT2	FB	1.86558	1.4913	2.12377e+07	0.828588	0	0	80.1866	23.4891
IGFBP7	FB	2.55972	1.63885	21066568	0.821911	0	0	90.2369	50.5
LUM	FB	1.60638	1.48029	21062642	0.821758	0	0	69.8134	11.913
FN1	FB	2.10334	1.54207	2.10301e+07	0.820489	0	0	83.0581	34.1522
TNXB	FB	1.74309	1.39053	2.10128e+07	0.819814	0	0	76.4537	26.0652
EPHA3	FB	1.49113	1.32594	2.09576e+07	0.817661	0	0	71.1414	11.8261
ABI3BP	FB	1.7613	1.37353	2.08557e+07	0.813683	0	0	78.1407	27.2935
LTBP4	FB	1.67116	1.29097	2.07957e+07	0.811344	0	0	76.7767	31.8152
COL3A1	FB	1.88079	1.36485	2.0791e+07	0.811158	0	0	81.5506	32.337
PDGFRA	FB	1.19161	1.11418	20767916	0.810259	0	0	66.4034	9.22826
MRC2	FB	1.36094	1.15342	2.07672e+07	0.810232	0	0	71.3568	17.9348
FBLN2	FB	1.47659	1.29756	20699351	0.807584	0	0	69.4185	15.587
ROBO1	FB	1.62286	1.27182	20695015	0.807415	0	0	75.8435	24.5978
COL24A1	FB	1.3887	1.3176	2.06833e+07	0.806957	0	0	64.9318	6.54348
FOXP2	FB	1.45247	1.28295	20640067	0.805271	0	0	68.4135	14.0435
CFH	FB	2.05813	1.4504	20638544	0.805212	0	0	83.5966	31.5
COL5A2	FB	1.40978	1.14366	2.05193e+07	0.800561	0	0	72.6131	19.7283
FGF14	FB	1.83149	1.42563	20508494	0.800138	0	0	73.8693	31.6304
EBF1	FB	2.34686	1.49514	20443486	0.797602	0	0	90.1292	37.6413
VCAN	FB	1.56642	1.27178	2.04387e+07	0.797413	0	0	72.5054	18.1196
MAPK10	FB	1.65642	1.18907	2.04321e+07	0.797158	0	0	78.8227	33.0435
COL4A4	FB	1.34322	1.16854	20356018	0.794189	0	0	67.4803	19.1957
COL5A1	FB	1.17105	1.01897	2.02877e+07	0.791524	0	0	66.547	13.5652
EBF2	FB	1.43696	1.2035	2.02785e+07	0.791165	0	0	69.7775	11.9239
LHFPL6	FB	2.283	1.23139	2.02738e+07	0.79098	0	0	88.9806	58.8696
MSC-AS1	FB	1.2409	1.07897	20141883	0.785835	0	0	65.9368	10.2935
DCLK1	FB	1.4407	1.17363	2.01209e+07	0.785017	0	0	69.3826	19.3913
GAS7	FB	1.58797	1.14226	2.00967e+07	0.784072	0	0	75.6281	34.2065
MIR99AHG	FB	2.4781	1.01539	20096310	0.784057	0	0	92.6418	72.2935
LAMC1	FB	1.63416	1.10754	2.00859e+07	0.783651	0	0	76.8844	43.8478
TSHZ2	FB	1.58103	1.25081	2.00498e+07	0.782243	0	0	71.1773	17.1957
FREM1	FB	1.14876	1.08883	20031131	0.781514	0	0	59.7272	5.71739
GLIS3	FB	1.37525	1.12743	20014974	0.780883	0	0	68.0546	17.6739
FBLN5	FB	1.01836	0.956566	19834989	0.773861	0	0	58.6145	6.07609
PRELP	FB	1.16855	1.06306	19798358	0.772432	0	0	60.4451	10.1848
MIR100HG	FB	1.85973	1.07818	19796864	0.772374	0	0	83.2376	47.7935
ELN	FB	1.45364	1.08888	19785812	0.771942	0	0	71.3568	27.2717
SERPINF1	FB	1.21126	1.13096	1.97169e+07	0.769255	0	0	58.435	8.16304
COL14A1	FB	1.19892	1.04199	19710236	0.768994	0	0	62.2398	12.7283
NAV1	FB	1.37072	1.0198	19597728	0.764604	0	0	70.28	27.3478
PHLDB1	FB	1.21528	0.927879	1.95671e+07	0.76341	0	0	68.0546	27.3696
DPT	FB	1.05516	0.990411	1.95651e+07	0.763331	0	0	56.6403	6.71739
ACSM3	FB	1.4644	1.26975	19510372	0.761196	0	0	61.1989	13.8913
PID1	FB	1.43891	1.06852	19500999	0.760831	0	0	70.2082	19.587
RBMS3	FB	2.98515	0.944339	19463721	0.759376	0	0	97.0208	81.25
ZFPM2	FB	2.38423	1.02615	1.94572e+07	0.759122	0	0	92.1393	63.2935
MEG3	FB	0.960788	0.92151	19409283	0.757252	0	0	54.0201	3.92391
ARHGAP21	FB	1.50075	0.876321	1.93827e+07	0.756216	0	0	76.5255	50.5
PCOLCE2	FB	1.40648	1.13315	19354967	0.755133	0	0	64.178	24.3478
CCDC80	FB	1.64923	1.12078	1.92693e+07	0.751792	0	0	72.7925	30.4783
PLXDC2	FB	2.57466	1.15559	19196460	0.748949	0	0	90.9548	65.8043
COL1A1	FB	1.15836	0.979401	19192703	0.748802	0	0	59.8708	15.5761
SCARA5	FB	0.98574	0.952231	19176506	0.74817	0	0	51.9024	3.73913
MMP2	FB	1.04513	0.96566	19137321	0.746642	0	0	54.379	8.28261
GPC6	FB	1.28871	1.13586	19087662	0.744704	0	0	56.4968	10.8913
NOX4	FB	1.05933	1.00286	19080696	0.744432	0	0	52.0818	4.40217
EDIL3	FB	0.953962	0.870882	19030111	0.742459	0	0	53.6612	7.23913
COL12A1	FB	0.950034	0.872666	19010431	0.741691	0	0	53.2663	6.94565
SPRY1	FB	1.17327	0.922891	19007182	0.741564	0	0	61.8449	18.7609
LGR4	FB	1.3011	0.940708	1.90029e+07	0.741399	0	0	65.7574	33.5217
TCF4	FB	2.26484	1.07666	1.89936e+07	0.741033	0	0	90.4523	59.1087
ITGA11	FB	0.946746	0.834292	18970961	0.740151	0	0	55.7789	13.75
PTN	FB	1.01558	0.928237	18961576	0.739785	0	0	53.5535	9.02174
ECHDC2	FB	1.45769	0.786301	18896662	0.737252	0	0	75.3051	49.7826
LRP1	FB	1.18456	0.826879	1.88112e+07	0.733919	0	0	66.0086	29.2609
TFPI	FB	1.24326	0.843267	1.87709e+07	0.732345	0	0	68.4494	26.2174
KCNT2	FB	1.57419	0.94778	18753748	0.731677	0	0	74.4436	26.087
LTBP2	FB	0.999677	0.885101	1.87523e+07	0.73162	0	0	53.4817	10.8261
LTBP1	FB	1.93932	0.975263	1.87392e+07	0.731111	0	0	85.5348	45.2826
ESR1	FB	0.983663	0.816694	18735878	0.730979	0	0	56.5327	14.3478
NAALADL2	FB	2.08781	0.872077	18722319	0.73045	4.25e-306	7.93e-304	85.822	65.8587
PLA2G5	FB	1.54937	0.951459	1.872e+07	0.730361	0	0	72.1464	41.6304
AC011246.1	FB	1.36193	1.0966	18712450	0.730065	0	0	57.8607	16.663
SOBP	FB	1.22134	0.84679	18700367	0.729594	0	0	64.8959	32.6304
MEG8	FB	0.912041	0.878379	18638887	0.727195	0	0	47.8105	3.65217
AKAP12	FB	1.01643	0.825206	18623093	0.726579	0	0	56.3532	13.8913
CST3	FB	1.87501	1.04233	18597287	0.725572	1.88e-306	3.55e-304	74.9462	54.5217
PTPRC	Lymphoid	2.88714	2.65486	2.27172e+06	0.954357	4.35e-299	3.62e-296	94.5545	12.4406
SKAP1	Lymphoid	2.52869	2.48528	2.25369e+06	0.946782	0	0	90.099	3.75085
ARHGAP15	Lymphoid	3.06365	2.58974	2.25279e+06	0.946403	1.4e-172	6.35e-170	96.5347	25.4582
CD247	Lymphoid	2.09058	2.06163	2.16347e+06	0.908879	0	0	82.6733	2.9277
RIPOR2	Lymphoid	2.16642	2.03603	2.13761e+06	0.898016	2.8e-257	2.23e-254	82.6733	10.9216
IKZF1	Lymphoid	1.87494	1.78118	2099016	0.881803	0	0	79.2079	6.84827
PARP8	Lymphoid	2.29589	1.8428	2082571	0.874895	1.75e-101	4.85e-99	85.6436	34.6826
DOCK10	Lymphoid	1.95091	1.72158	2065198	0.867596	1.64e-175	8.05e-173	80.6931	14.7149
BCL11B	Lymphoid	1.74823	1.73692	2.05712e+06	0.864202	0	0	73.2673	1.26443
ITGA4	Lymphoid	1.7582	1.68221	2.04272e+06	0.858153	0	0	74.2574	5.90631
ANKRD44	Lymphoid	2.16343	1.53494	2.03647e+06	0.855528	2.31e-80	5.55e-78	86.1386	44.535
FYB1	Lymphoid	1.72029	1.54628	2029886	0.852761	3.19e-215	1.9e-212	77.7228	10.1748
PRKCH	Lymphoid	2.11624	1.61676	2.02712e+06	0.851598	3.07e-90	8.03e-88	84.6535	34.1989
MBNL1	Lymphoid	3.08819	1.08074	2018791	0.8481	7.41e-65	1.47e-62	97.0297	88.2298
HLA-B	Lymphoid	2.57669	1.67387	2.0126e+06	0.845499	1.02e-72	2.33e-70	90.5941	49.2278
SLFN12L	Lymphoid	1.60027	1.56124	2009092	0.844026	0	0	70.297	3.30109
THEMIS	Lymphoid	1.70934	1.69404	1978116	0.831013	0	0	66.8317	1.59538
IQGAP2	Lymphoid	1.87309	1.5829	1.9743e+06	0.829408	2.17e-142	8.64e-140	77.2277	14.63
CD96	Lymphoid	1.59404	1.54335	1.96075e+06	0.823716	0	0	66.8317	4.43822
ITK	Lymphoid	1.39173	1.37712	1947426	0.81812	0	0	64.3564	1.65479
CDC42SE2	Lymphoid	1.769	1.42159	1.94487e+06	0.817047	3.67e-82	8.94e-80	74.7525	28.7339
PIP4K2A	Lymphoid	1.9011	1.39146	1.94464e+06	0.816947	8.67e-68	1.83e-65	78.7129	39.9949
DOCK8	Lymphoid	1.7291	1.43472	1.93356e+06	0.812293	8.72e-113	2.71e-110	73.7624	17.4304
SAMD3	Lymphoid	1.43526	1.41185	1930880	0.811169	0	0	63.3663	2.46096
PYHIN1	Lymphoid	1.40667	1.39776	1.92696e+06	0.809522	0	0	62.3762	1.05227
RUNX1	Lymphoid	1.79136	1.33828	1913242	0.803759	1.97e-74	4.59e-72	78.2178	29.3788
FYN	Lymphoid	2.09661	1.32055	1.91285e+06	0.803595	4.89e-55	8.24e-53	81.1881	53.0465
B2M	Lymphoid	2.96681	1.45692	1.91063e+06	0.802661	2.05e-50	3.15e-48	92.5743	72.0978
CLEC2D	Lymphoid	1.69834	1.23641	1897507	0.797149	3.76e-63	7.23e-61	74.2574	36.1762
CCDC88C	Lymphoid	1.28718	1.22496	1897113	0.796983	7.89e-254	5.92e-251	62.3762	5.49898
PRKCQ	Lymphoid	1.27178	1.248	1894243	0.795777	0	0	60.396	2.51188
HLA-A	Lymphoid	2.05074	1.32455	1.89312e+06	0.795307	4.43e-56	7.73e-54	80.6931	44.518
CCND3	Lymphoid	1.69312	1.24474	1889156	0.79364	1.77e-64	3.48e-62	74.7525	33.4776
LINC00861	Lymphoid	1.23279	1.2161	1885972	0.792303	0	0	59.4059	1.90088
CHST11	Lymphoid	1.80085	1.2544	1884887	0.791847	5.39e-58	9.77e-56	76.2376	39.7149
LINC01934	Lymphoid	1.3533	1.32917	1870324	0.785729	0	0	58.4158	2.47794
PRKCB	Lymphoid	1.45683	1.29075	1866316	0.784045	1.01e-123	3.57e-121	63.8614	12.22
ETS1	Lymphoid	1.58849	1.24906	1.85942e+06	0.78115	7.68e-72	1.74e-69	69.3069	24.7369
TC2N	Lymphoid	1.52228	1.35125	1858182	0.780628	2.45e-117	7.99e-115	62.8713	12.7037
PIK3R5	Lymphoid	1.32281	1.18233	1.85368e+06	0.778736	3.39e-157	1.49e-154	62.3762	8.62186
CD2	Lymphoid	1.16611	1.15704	1849507	0.776984	0	0	55.9406	1.00984
RUNX3	Lymphoid	1.13531	1.11847	1.84521e+06	0.775177	0	0	55.9406	1.56993
DOCK2	Lymphoid	1.45036	1.20651	1.84429e+06	0.774791	4.93e-103	1.4e-100	65.8416	14.1972
APBB1IP	Lymphoid	1.32218	1.13713	1843032	0.774263	1.58e-106	4.76e-104	63.3663	13.5692
RNF213	Lymphoid	1.81291	1.09669	1828870	0.768314	1.1e-43	1.41e-41	77.2277	52.1045
CD53	Lymphoid	1.12993	1.05331	1826835	0.767459	6.99e-203	3.93e-200	57.4257	5.70265
EVL	Lymphoid	1.46769	1.08734	1.82476e+06	0.766586	1.14e-53	1.87e-51	68.8119	33.3588
ITGAL	Lymphoid	1.10887	1.07911	1.81772e+06	0.763629	0	0	54.4554	2.93618
AOAH	Lymphoid	1.60094	1.40861	1.81574e+06	0.7628	9.66e-115	3.1e-112	59.901	11.1337
STK4	Lymphoid	1.39613	1.11391	1.81419e+06	0.762147	4.94e-62	9.31e-60	64.8515	25.2122
AKNA	Lymphoid	1.2096	1.09271	1813913	0.76203	7.07e-114	2.25e-111	58.4158	11.1847
SYNE2	Lymphoid	1.91676	1.0548	1.81112e+06	0.760859	9.88e-41	1.16e-38	77.7228	54.4637
INPP5D	Lymphoid	1.25756	1.02471	1792722	0.753128	2.12e-83	5.22e-81	61.8812	15.241
BCL2	Lymphoid	1.75285	1.32128	1784479	0.749665	4.14e-49	6.04e-47	65.3465	31.3561
RASGRP1	Lymphoid	1.07025	1.00918	1.78443e+06	0.749646	3.71e-137	1.4e-134	53.9604	7.926
TMC8	Lymphoid	1.01795	0.987772	1782682	0.74891	0	0	51.4851	2.71555
MYO1F	Lymphoid	1.23034	1.0721	1.78259e+06	0.748872	4.83e-106	1.43e-103	57.4257	10.7858
CAMK4	Lymphoid	1.14345	1.12102	1.76835e+06	0.742889	0	0	50	2.50339
CARD11	Lymphoid	1.07683	1.05246	1.76184e+06	0.740155	0	0	49.505	2.46945
PCNX1	Lymphoid	1.63751	0.878308	1761661	0.740079	1.39e-34	1.34e-32	74.7525	55.3547
ARAP2	Lymphoid	1.24292	1.01353	1758650	0.738814	1.38e-65	2.78e-63	58.4158	18.1178
TOX	Lymphoid	1.118	1.07914	1753612	0.736698	1.77e-243	1.21e-240	49.505	3.40292
PPP2R5C	Lymphoid	1.54295	0.947682	1.75122e+06	0.735694	2.74e-35	2.69e-33	69.3069	47.8955
CCL5	Lymphoid	1.10649	1.09684	1747762	0.73424	0	0	47.5248	1.14562
IKZF3	Lymphoid	0.991766	0.972877	1746982	0.733913	0	0	48.0198	2.05363
SCML4	Lymphoid	0.972194	0.965257	1743905	0.73262	0	0	47.0297	0.857094
TNFAIP8	Lymphoid	1.28251	1.0509	1.74283e+06	0.732167	2.93e-64	5.72e-62	56.9307	17.3201
HLA-C	Lymphoid	1.79954	1.12906	1738487	0.730344	2.43e-36	2.45e-34	68.8119	40.835
LCP2	Lymphoid	1.06601	0.931243	1734078	0.728492	1.03e-105	3.02e-103	52.4752	8.85098
STAT4	Lymphoid	1.44621	0.992891	1.73398e+06	0.728452	1.22e-44	1.59e-42	64.8515	27.7749
SMCHD1	Lymphoid	1.65639	0.834102	1.73206e+06	0.727642	1.18e-30	9.7e-29	73.7624	58.9698
STK10	Lymphoid	1.21578	0.967505	1731927	0.727588	1.55e-55	2.65e-53	57.4257	20.0441
IL7R	Lymphoid	1.22009	1.2103	1731108	0.727244	0	0	46.0396	1.01833
CYTH1	Lymphoid	1.33987	0.908986	1729656	0.726634	1.85e-38	2e-36	64.8515	34.6826
STK17B	Lymphoid	1.16112	0.963216	1723604	0.724091	7.76e-71	1.71e-68	54.4554	13.9511
ATM	Lymphoid	1.55719	0.838979	1.72287e+06	0.723782	9.61e-31	7.92e-29	72.2772	52.9616
KLF12	Lymphoid	1.73817	0.822312	1.71978e+06	0.722484	2.2e-29	1.69e-27	77.2277	58.7237
PREX1	Lymphoid	1.03848	0.87326	1.71717e+06	0.721387	3.03e-77	7.18e-75	52.9703	12.1351
TRAF3IP3	Lymphoid	0.8917	0.863369	1.71532e+06	0.720611	4.82e-236	3.12e-233	46.0396	3.00407
ZNF831	Lymphoid	0.896379	0.883558	1710521	0.718595	0	0	44.5545	1.31534
CYBA	Lymphoid	1.15142	0.901215	1.70611e+06	0.716742	1.18e-49	1.76e-47	55.9406	20.5703
NLRC5	Lymphoid	1.02537	0.853662	1692823	0.71116	1.01e-62	1.91e-60	51.4851	14.1124
PITPNC1	Lymphoid	1.7752	0.913379	1692560	0.71105	7.05e-28	5.03e-26	73.7624	51.1456
LINC01138	Lymphoid	1.02842	0.851895	1.69192e+06	0.710779	4.11e-54	6.8e-52	52.4752	17.0401
RHOH	Lymphoid	0.872559	0.860116	1686987	0.708708	0	0	42.5743	1.20502
PCED1B	Lymphoid	1.28751	0.881691	1.6847e+06	0.707747	2.58e-39	2.86e-37	59.4059	25.6025
CD226	Lymphoid	0.899647	0.856849	1.68256e+06	0.706848	4.32e-138	1.67e-135	44.5545	5.09165
KAT2B	Lymphoid	1.26626	0.822213	1.68185e+06	0.70655	1.42e-30	1.17e-28	61.3861	38.3062
ARHGEF3	Lymphoid	1.39368	0.890143	1675444	0.703859	1.53e-29	1.18e-27	62.3762	39.002
ZFP36L2	Lymphoid	1.49146	0.832955	1674662	0.703531	2.93e-28	2.15e-26	67.3267	42.3201
CD44	Lymphoid	1.17894	0.844561	1674538	0.703479	8.59e-42	1.04e-39	56.4356	22.1062
WIPF1	Lymphoid	1.37214	0.854071	1.67432e+06	0.703386	3.14e-30	2.53e-28	63.3663	36.9993
CYFIP2	Lymphoid	1.01841	0.876944	1.67407e+06	0.703282	5.63e-50	8.54e-48	50	17.3031
CORO1A	Lymphoid	0.85991	0.835481	1672425	0.702591	6.28e-246	4.44e-243	42.0792	2.32519
LCP1	Lymphoid	0.920648	0.845724	1672183	0.702489	4.75e-123	1.67e-120	44.5545	5.57536
RESF1	Lymphoid	1.1881	0.82487	1.67195e+06	0.702392	2.71e-33	2.47e-31	58.4158	30.8045
SLC38A1	Lymphoid	1.11749	0.868712	1669881	0.701522	3.54e-38	3.77e-36	53.4653	24.6181
NFATC3	Lymphoid	1.29741	0.790751	1.66723e+06	0.700407	1.21e-27	8.47e-26	62.3762	41.777
FNBP1	Lymphoid	1.5448	0.799176	1666035	0.699906	3.07e-25	1.97e-23	69.802	50.8995
GNG2	Lymphoid	1.10686	0.897752	1.66451e+06	0.699266	4.06e-57	7.26e-55	50	13.7984
KIT	Mast	3.11946	3.09212	316647	0.980656	3.79e-216	1.61e-212	96.2963	2.38314
PRKCA	Mast	2.84419	2.29483	314592	0.97429	7.9e-22	3.68e-19	100	40.3127
SLC24A3	Mast	3.54967	3.27382	314324	0.973463	3.38e-41	2.81e-38	96.2963	15.5197
IL18R1	Mast	2.95919	2.9013	310068	0.960279	7.82e-100	1.57e-96	92.5926	5.15929
CPA3	Mast	2.78409	2.77634	304734	0.943762	0	0	88.8889	0.677314
FER	Mast	3.12864	2.0547	304624	0.943419	4.08e-16	1.46e-13	96.2963	65.758
BMP2K	Mast	2.95135	2.2278	293529	0.90906	1.93e-15	6.76e-13	88.8889	47.5709
NTM	Mast	3.35229	2.84249	289428	0.89636	3.25e-17	1.23e-14	85.1852	33.9493
BACE2	Mast	2.42841	2.01547	288472	0.893397	3.59e-17	1.35e-14	85.1852	33.2887
TNIK	Mast	2.56667	2.07895	288144	0.892384	1.42e-16	5.16e-14	85.1852	35.1618
ARHGAP15	Mast	2.63629	2.12352	286517	0.887343	3.56e-19	1.46e-16	88.8889	26.5156
HPGD	Mast	2.21565	2.1958	286236	0.886473	2.38e-180	7.58e-177	77.7778	1.83126
TPSB2	Mast	2.11115	2.10664	280813	0.869678	0	0	74.0741	0.476628
STXBP5	Mast	2.29206	1.58631	279885	0.866804	2.73e-12	7.56e-10	85.1852	51.986
HPGDS	Mast	2.24173	2.17999	278563	0.86271	5.96e-73	8.44e-70	74.0741	4.39
MS4A2	Mast	1.78286	1.77931	274859	0.851239	0	0	70.3704	0.384648
MCTP2	Mast	2.01935	1.82693	273788	0.84792	5.61e-28	3.35e-25	74.0741	12.1582
RAB27B	Mast	1.85482	1.82566	273304	0.846423	4.34e-86	6.38e-83	70.3704	3.31131
STX3	Mast	2.10414	1.92566	273026	0.845563	2.5e-20	1.06e-17	74.0741	18.0533
AGAP1	Mast	2.61456	1.45512	272682	0.844498	3.24e-10	7.34e-08	85.1852	69.1195
PDE7B	Mast	2.32886	1.36575	271622	0.841214	1.51e-10	3.57e-08	88.8889	56.4261
ALOX5	Mast	1.84112	1.72861	269886	0.835836	2.76e-36	2.07e-33	70.3704	8.21975
SAMSN1	Mast	1.70567	1.60934	269763	0.835456	2.98e-46	2.78e-43	70.3704	6.19617
MAML3	Mast	2.31578	1.4926	269006	0.833113	2.04e-10	4.73e-08	85.1852	51.6097
SLC18A2	Mast	1.63334	1.62092	268243	0.830749	3.46e-178	1.02e-174	66.6667	1.32954
CDK15	Mast	1.71645	1.69637	267853	0.829541	7.86e-119	1.88e-115	66.6667	2.08211
ADAM12	Mast	1.73271	1.67118	265604	0.822576	5.44e-47	5.2e-44	66.6667	5.59411
FOXP1	Mast	2.82107	0.989569	261797	0.810786	2.17e-08	3.71e-06	92.5926	84.7312
ST8SIA1	Mast	1.72632	1.51191	257794	0.798387	7.37e-17	2.71e-14	66.6667	16.1886
AC092979.1	Mast	1.44009	1.43563	256784	0.795262	0	0	59.2593	0.451543
ACSL4	Mast	2.02122	1.61063	255852	0.792374	4.75e-10	1.04e-07	70.3704	33.9242
AC068587.4	Mast	1.83776	1.42472	255796	0.792199	3.14e-11	7.94e-09	70.3704	27.8535
SGK1	Mast	1.78636	1.5026	255174	0.790274	1.79e-14	5.69e-12	66.6667	18.6387
VWA5A	Mast	1.57543	1.53151	253827	0.786103	5.22e-42	4.44e-39	59.2593	4.90844
SMYD3	Mast	2.47925	1.34231	253570	0.785307	1.51e-07	2.21e-05	77.7778	64.1943
SH3KBP1	Mast	1.7873	1.34558	252818	0.782976	2.47e-09	4.95e-07	70.3704	35.12
SYTL2	Mast	1.71735	1.52171	252786	0.782877	6.95e-18	2.74e-15	62.963	13.1951
SYTL3	Mast	1.65718	1.50539	252770	0.782827	8.65e-16	3.06e-13	62.963	15.5281
CD44	Mast	1.74643	1.40098	252485	0.781946	4.78e-12	1.3e-09	66.6667	22.5855
SLC39A11	Mast	1.83402	1.36643	251366	0.778481	7.01e-09	1.31e-06	70.3704	36.7255
ANKRD44	Mast	1.90797	1.25644	251240	0.778089	4.53e-08	7.22e-06	74.0741	45.171
HDC	Mast	1.42385	1.421	250949	0.777189	0	0	55.5556	0.234133
ACER3	Mast	1.76794	1.41077	250613	0.776149	7.64e-10	1.6e-07	66.6667	29.5259
ELMO1	Mast	2.33088	1.32439	249798	0.773626	2.37e-07	3.4e-05	77.7778	54.5112
CHST11	Mast	1.91386	1.34931	249368	0.772291	3.46e-08	5.69e-06	70.3704	40.2626
GRAP2	Mast	1.53772	1.50931	249059	0.771336	1.21e-70	1.65e-67	55.5556	2.4584
ATXN1	Mast	2.27296	0.934477	248184	0.768626	1.05e-06	0.000133244	81.4815	72.3137
AL163541.1	Mast	1.74759	1.68793	247634	0.766923	1.57e-49	1.62e-46	55.5556	3.52036
LYST	Mast	1.80469	1.24043	247607	0.766839	1.13e-07	1.7e-05	70.3704	43.2728
TOX	Mast	1.40485	1.35085	247324	0.765964	2.9e-43	2.58e-40	55.5556	4.06388
RUNX1	Mast	1.75852	1.28578	247292	0.765862	4.01e-09	7.74e-07	70.3704	30.1112
DOCK2	Mast	1.5534	1.29213	246919	0.764708	2.06e-14	6.51e-12	62.963	14.9594
PRKG2	Mast	1.47665	1.33243	246352	0.762952	9.84e-14	2.99e-11	59.2593	15.7204
EPB41L1	Mast	1.46202	1.2894	245900	0.761553	1.02e-14	3.29e-12	59.2593	14.1483
ARHGAP18	Mast	1.79572	1.31569	244254	0.756455	1.07e-08	1.94e-06	66.6667	29.4423
SLC8A3	Mast	1.49421	1.39207	244090	0.755945	6.28e-20	2.64e-17	55.5556	9.18137
SLCO2B1	Mast	1.63345	1.38818	243520	0.754183	1.01e-13	3.05e-11	59.2593	14.5079
DOCK10	Mast	1.47365	1.21805	241468	0.747825	2.33e-12	6.55e-10	59.2593	15.7287
MBNL1	Mast	2.65301	0.628762	240794	0.745738	9.8e-06	0.000935739	85.1852	88.3853
PRKCB	Mast	1.44897	1.26398	239830	0.742755	9.6e-14	2.94e-11	55.5556	12.9944
PPM1H	Mast	1.53102	1.25281	239392	0.741396	2.06e-09	4.14e-07	59.2593	21.858
GATA2	Mast	1.39058	1.30767	239330	0.741205	5.02e-23	2.43e-20	51.8519	6.7815
TTC39B	Mast	1.30251	1.121	238840	0.739688	9.66e-12	2.55e-09	55.5556	15.5782
KCNQ1	Mast	1.36877	1.09169	238729	0.739344	1.42e-08	2.49e-06	59.2593	24.7847
CCDC88A	Mast	1.68818	1.12171	238569	0.738848	2.24e-06	0.000259085	66.6667	43.9251
ATP6V0A2	Mast	1.27935	1.1244	238363	0.73821	7.24e-11	1.73e-08	55.5556	17.1001
P2RX1	Mast	1.23742	1.21871	237537	0.735652	4.27e-69	5.62e-66	48.1481	1.87307
ARHGAP25	Mast	1.35937	1.13469	236732	0.733159	3.33e-10	7.44e-08	55.5556	17.744
SLC38A11	Mast	1.19534	1.13389	235117	0.728158	4.65e-40	3.71e-37	48.1481	3.20261
ARID1B	Mast	2.24477	0.653172	234038	0.724816	5.02e-05	0.00365218	81.4815	81.654
MEIS2	Mast	2.18346	1.08255	233623	0.723531	3.11e-05	0.0024354	70.3704	58.9347
SKAP1	Mast	1.26319	1.18055	233254	0.722386	2.87e-25	1.52e-22	48.1481	5.10912
SIGLEC6	Mast	1.01921	1.01779	233036	0.721713	0	0	44.4444	0.158876
RGS13	Mast	1.06059	1.05449	232672	0.720585	1.23e-180	4.26e-177	44.4444	0.543524
SRGN	Mast	1.38709	1.10277	232507	0.720074	2.73e-09	5.43e-07	55.5556	17.6185
PLCL1	Mast	1.98224	0.966399	231257	0.716203	3.92e-05	0.00295819	70.3704	52.5462
CPM	Mast	1.51772	1.26971	230687	0.714438	3.47e-10	7.72e-08	51.8519	14.5246
IKZF1	Mast	1.15599	1.03454	230586	0.714125	3.59e-16	1.29e-13	48.1481	7.97726
BTK	Mast	0.980845	0.940204	230069	0.712524	1.46e-35	1.05e-32	44.4444	3.15244
MARCH3	Mast	1.63196	1.10794	229852	0.71185	1.02e-05	0.000966945	59.2593	36.5164
PTPN22	Mast	1.02644	0.981069	229492	0.710735	6.33e-32	4.1e-29	44.4444	3.49528
TRERF1	Mast	1.35811	1.00187	228686	0.708241	1.19e-06	0.000147924	55.5556	25.8968
PRKX	Mast	1.31049	1.15643	228112	0.706462	5.32e-11	1.31e-08	48.1481	11.9826
WDFY2	Mast	1.43811	0.967268	227610	0.70491	1.51e-05	0.00135153	59.2593	34.8859
RPS6KA5	Mast	1.66565	1.2884	227095	0.703313	1.02e-05	0.000966945	55.5556	31.9843
BNC2	Mast	1.9399	0.927114	226348	0.701	0.000104712	0.00668324	74.0741	48.9924
AL356804.1	Mast	1.02691	1.00933	225064	0.697023	9.23e-43	8.02e-40	40.7407	2.19082
ENPP3	Mast	0.990006	0.967329	224794	0.696187	2.32e-38	1.81e-35	40.7407	2.45004
HS6ST1	Mast	1.09459	1.00946	224766	0.696099	2.27e-12	6.44e-10	44.4444	9.16465
GAS7	Mast	1.77136	1.06253	224710	0.695926	0.000103054	0.00658839	62.963	43.7913
MCTP1	Mast	1.64618	1.24444	224640	0.695709	9.98e-07	0.000127661	51.8519	21.4901
PAQR5	Mast	0.870201	0.844988	224616	0.695636	2.83e-36	2.08e-33	40.7407	2.59219
AL390957.1	Mast	1.10543	0.943298	224048	0.693877	7.88e-08	1.21e-05	48.1481	16.5984
ABCC4	Mast	1.12262	0.917714	223730	0.692891	5.34e-08	8.33e-06	48.1481	15.8876
TMC8	Mast	0.977695	0.932977	223532	0.692279	3.36e-27	1.95e-24	40.7407	3.45347
IQGAP2	Mast	1.27214	0.957436	223067	0.690839	5.93e-08	9.22e-06	51.8519	15.6033
ATP8B4	Mast	1.17956	0.936662	222272	0.688378	1.15e-08	2.07e-06	48.1481	13.3958
LYN	Mast	1.17255	0.927752	221547	0.686131	2.68e-07	3.84e-05	48.1481	16.682
MLPH	Mast	1.1418	0.937956	221290	0.685337	2.74e-06	0.000310925	48.1481	20.8295
TPSD1	Mast	0.923129	0.922088	221142	0.684877	0	0	37.037	0.0919809
PRG4	Mesothelial	3.00307	2.84424	12175994	0.972564	0	0	96.6263	12.6777
BNC2	Mesothelial	3.24258	2.46549	1.21542e+07	0.97082	0	0	98.6159	43.7581
ITLN1	Mesothelial	3.59003	3.16126	1.2106e+07	0.966974	0	0	98.4429	25.0877
PKHD1L1	Mesothelial	3.24185	2.93991	12093873	0.966004	0	0	98.3564	13.3518
C3	Mesothelial	3.09841	2.71697	12092121	0.965864	0	0	98.4429	24.5983
SLC4A4	Mesothelial	2.62336	2.31327	1.20289e+07	0.960817	0	0	96.1938	27.2853
KCNT2	Mesothelial	3.31997	2.73726	1.19343e+07	0.95326	0	0	98.2699	30.8218
EZR	Mesothelial	2.59298	2.28411	1.19303e+07	0.95294	0	0	94.8962	28.4672
HAS1	Mesothelial	1.86011	1.82755	1.18847e+07	0.949296	0	0	91.0035	2.80702
FAM153CP	Mesothelial	1.62842	1.57093	1.18478e+07	0.946349	0	0	91.0035	7.84857
AP000561.1	Mesothelial	1.95654	1.94278	11763269	0.939597	0	0	88.3218	1.32041
GPM6A	Mesothelial	2.19632	2.09581	11726424	0.936654	0	0	90.3114	7.26685
PLA2G2A	Mesothelial	2.63268	2.42816	11709558	0.935307	0	0	91.782	14.6353
SULF1	Mesothelial	2.56641	2.13456	11678008	0.932787	0	0	95.5017	25.3186
SYNE1	Mesothelial	3.2625	1.82796	1.16233e+07	0.928415	0	0	99.2215	73.4811
CHRM3	Mesothelial	1.76078	1.71098	11621357	0.928262	0	0	87.7163	3.82271
BICDL1	Mesothelial	1.64037	1.61538	1.1604e+07	0.926872	0	0	86.4187	2.32687
DPP6	Mesothelial	2.1617	2.03487	11596296	0.92626	0	0	89.4464	8.62419
CYSTM1	Mesothelial	2.01904	1.58989	1.15906e+07	0.925805	0	0	95.1557	36.0757
SEMA3C	Mesothelial	2.21403	1.82853	11589346	0.925705	0	0	94.2042	30.6741
MCTP2	Mesothelial	1.46841	1.40763	11473159	0.916425	0	0	86.5917	4.3675
CLDN1	Mesothelial	1.94253	1.91879	1.14579e+07	0.915209	0	0	83.91	2.43767
FAM107B	Mesothelial	1.93576	1.68903	1.14385e+07	0.913659	0	0	91.609	17.9963
AC245041.2	Mesothelial	1.24601	1.22307	1.14038e+07	0.910887	0	0	83.4775	2.89935
COBL	Mesothelial	1.58235	1.38366	1.13811e+07	0.909071	0	0	89.2734	20.0369
KLF6	Mesothelial	2.0739	1.67647	1.13305e+07	0.905028	0	0	91.609	31.0988
NTNG1	Mesothelial	1.47427	1.45514	1.13235e+07	0.904471	0	0	81.8339	1.70822
ARHGAP44	Mesothelial	1.78354	1.4732	11290680	0.901849	0	0	91.09	27.3315
MYRF	Mesothelial	1.18342	1.16549	11290570	0.90184	0	0	81.4879	1.82825
FOS	Mesothelial	2.09148	1.78358	11273971	0.900514	0	0	90.2249	18.9843
SLC24A3	Mesothelial	1.77109	1.64668	11251007	0.89868	0	0	85.0346	8.30102
BNC1	Mesothelial	1.12312	1.11135	11208913	0.895318	0	0	79.8443	1.38504
SLIT3	Mesothelial	2.62259	1.73113	11200666	0.894659	0	0	98.0969	47.0545
ATF3	Mesothelial	1.68337	1.60165	11197682	0.894421	0	0	82.0934	6.7867
WT1	Mesothelial	1.31772	1.25695	11195642	0.894258	0	0	82.526	4.55217
LINC02006	Mesothelial	1.65089	1.58509	11194742	0.894186	0	0	81.9204	4.96768
DUSP1	Mesothelial	1.86131	1.48132	11191548	0.893931	0	0	92.7336	27.5531
ZBTB7C	Mesothelial	1.53684	1.3931	11191129	0.893897	0	0	85.7266	11.6805
LSAMP	Mesothelial	2.03901	1.74621	1.1173e+07	0.892447	0	0	89.7059	17.2669
PTGIS	Mesothelial	2.1318	1.6808	11138404	0.889686	0	0	92.6471	27.193
TLL1	Mesothelial	1.68537	1.60917	11135846	0.889482	0	0	81.4014	5.08772
LRP2	Mesothelial	1.40328	1.38818	1.11269e+07	0.888768	0	0	78.5467	1.81902
NFKBIZ	Mesothelial	1.85802	1.51083	11112906	0.887649	0	0	89.5329	27.6731
FOSL2	Mesothelial	1.48736	1.26416	11102534	0.886821	0	0	88.0623	19.88
SLC7A2	Mesothelial	1.76946	1.60168	11099667	0.886592	0	0	83.6505	17.7193
CD200	Mesothelial	1.45357	1.34633	11083202	0.885277	0	0	82.6125	7.9409
SAT1	Mesothelial	2.6547	1.60765	11079946	0.885016	0	0	97.3183	61.2465
SLC39A8	Mesothelial	1.86178	1.7451	11079628	0.884991	0	0	81.7474	13.4349
EFNA5	Mesothelial	2.52131	1.77369	11077978	0.884859	0	0	95.5882	36.9898
NR4A1	Mesothelial	1.97921	1.68103	11077886	0.884852	0	0	87.8028	19.9631
MAP3K8	Mesothelial	1.64679	1.40806	1.10372e+07	0.881599	0	0	86.7647	19.2244
PTPRQ	Mesothelial	1.62988	1.38022	1.10201e+07	0.88024	0	0	86.2457	21.5235
ALOX15	Mesothelial	1.18657	1.1714	11018141	0.88008	0	0	76.9031	1.63435
FAM155A	Mesothelial	1.87315	1.70023	11003955	0.878947	0	0	82.9585	9.40905
ID4	Mesothelial	1.63861	1.47276	1.09969e+07	0.878383	0	0	82.872	12.4192
GFPT2	Mesothelial	1.87702	1.72091	10996585	0.878358	0	0	82.0069	9.75069
CDON	Mesothelial	1.45683	1.26576	10991464	0.877949	0	0	85.3806	15.2539
AC068587.4	Mesothelial	1.61475	1.32643	1.09515e+07	0.874755	0	0	88.3218	21.5051
BMPR1B	Mesothelial	1.19382	1.11843	10940457	0.873875	0	0	79.6713	6.09418
FLRT2	Mesothelial	2.01754	1.58364	10911822	0.871587	0	0	91.263	25.2724
RASSF8	Mesothelial	1.89328	1.36504	1.09083e+07	0.871305	0	0	92.2145	40.6925
CXADR	Mesothelial	1.1964	1.11581	1.09078e+07	0.871264	0	0	78.7197	10.5725
ROR2	Mesothelial	1.56203	1.247	10904499	0.871003	0	0	88.6678	25.1339
NR4A3	Mesothelial	2.10277	1.97365	1.09039e+07	0.870957	0	0	78.7197	9.67682
WWC1	Mesothelial	1.16681	1.14625	10903836	0.87095	0	0	75.519	2.24377
PHACTR1	Mesothelial	1.80308	1.35437	10878602	0.868934	0	0	91.3495	33.4903
MEIS2	Mesothelial	2.42659	1.46448	10878109	0.868895	0	0	96.6263	54.94
CFB	Mesothelial	1.38235	1.32049	10852563	0.866854	0	0	76.5571	5.67867
PTPRF	Mesothelial	1.14005	1.03104	1.08503e+07	0.866672	0	0	80.2768	9.92613
CCNL1	Mesothelial	1.81259	1.28313	1.08237e+07	0.86455	0	0	92.0415	42.1884
SLC41A2	Mesothelial	1.25343	1.11269	10811704	0.863591	0	0	81.2284	12.9363
CFH	Mesothelial	2.48932	1.70932	10790777	0.861919	0	0	96.6263	37.9501
CCDC80	Mesothelial	2.31687	1.691	10742451	0.858059	0	0	92.3875	34.7553
CFI	Mesothelial	1.13624	1.01091	10735615	0.857513	0	0	79.8443	10.2031
ANKS1B	Mesothelial	1.73199	1.3372	1.0732e+07	0.857223	0	0	90.4844	23.6842
CD55	Mesothelial	1.88114	1.54238	1.07302e+07	0.857077	0	0	84.2561	28.2733
CACHD1	Mesothelial	1.54079	1.27614	1.07272e+07	0.856838	0	0	85.0346	18.1163
TM4SF1	Mesothelial	1.95893	1.53978	10712595	0.855674	0	0	87.8893	24.5891
SLPI	Mesothelial	1.45292	1.37949	1.06937e+07	0.854166	0	0	74.7405	6.6759
PRKD1	Mesothelial	1.86209	1.37914	10660873	0.851543	0	0	90.3979	29.012
FAM153B	Mesothelial	0.864183	0.843245	10627942	0.848912	0	0	71.4533	3.34257
COBLL1	Mesothelial	1.78771	1.31244	1.06194e+07	0.848231	0	0	91.436	28.7996
MIR31HG	Mesothelial	0.927192	0.917943	1.06117e+07	0.847614	0	0	70.2422	0.914127
PVT1	Mesothelial	1.2125	1.01498	1.05976e+07	0.84649	0	0	82.4394	14.6814
KRT19	Mesothelial	1.16113	1.1311	10591161	0.845975	0	0	71.1073	3.05633
CCNYL1	Mesothelial	1.19976	1.03503	1.05883e+07	0.845748	0	0	79.5848	16.5928
EGR1	Mesothelial	1.67267	1.34656	10571448	0.8444	0	0	83.91	19.6861
AC027288.3	Mesothelial	1.09134	1.03758	10545810	0.842352	0	0	72.0588	5.48476
AC083837.1	Mesothelial	1.27702	1.22107	1.05453e+07	0.842308	0	0	71.7128	4.45983
ARHGAP18	Mesothelial	1.63259	1.27231	1.05449e+07	0.842276	0	0	86.3322	23.4626
SYT4	Mesothelial	1.16437	1.14582	10543768	0.842189	0	0	69.5502	1.90212
FOSB	Mesothelial	1.33525	1.23668	10540930	0.841962	0	0	73.7024	5.87258
DAPK1	Mesothelial	1.77178	1.32419	1.05381e+07	0.841736	0	0	90.2249	25.4848
CALB2	Mesothelial	1.02299	1.00547	10533153	0.841341	0	0	69.4637	1.98523
STAT3	Mesothelial	1.88303	1.17094	1.05322e+07	0.841266	0	0	94.1176	50.9141
NAMPT	Mesothelial	1.92939	1.50848	10530334	0.841116	0	0	84.7751	31.6251
FAM153A	Mesothelial	0.882763	0.833443	10527556	0.840894	0	0	71.9723	7.13758
ARHGAP32	Mesothelial	1.46487	1.08771	1.05223e+07	0.840472	0	0	87.0242	32.2622
PDE4B	Mesothelial	2.07828	1.51929	10517497	0.840091	0	0	85.8131	39.8707
LAMA4	Mesothelial	2.05023	1.29379	1.05042e+07	0.839027	0	0	92.7336	50.1108
RBPJ	Myeloid	3.21963	2.64696	1.28657e+07	0.916862	0	0	90.3422	47.0246
TBXAS1	Myeloid	1.86865	1.80627	12594669	0.897544	0	0	81.4449	5.83825
SYK	Myeloid	1.77107	1.73991	12565707	0.89548	0	0	80.1521	3.01752
MS4A6A	Myeloid	2.0159	1.98485	1.25619e+07	0.895208	0	0	79.924	3.14872
MRC1	Myeloid	2.07335	2.03016	1.24077e+07	0.884219	0	0	78.0989	4.0671
F13A1	Myeloid	2.34877	2.3004	1.23674e+07	0.881347	0	0	77.6426	4.47006
FRMD4B	Myeloid	2.82934	1.82751	1.23358e+07	0.879097	0	0	90.1901	56.0397
IQGAP2	Myeloid	1.93111	1.81317	1.22578e+07	0.873539	0	0	78.7072	7.91866
RBM47	Myeloid	1.85575	1.6914	1.22393e+07	0.872217	0	0	79.3156	14.113
DOCK2	Myeloid	1.6929	1.60478	12231454	0.87166	0	0	77.7186	7.34702
SLC9A9	Myeloid	2.40938	1.8926	12201599	0.869533	0	0	84.943	33.3989
MS4A7	Myeloid	1.62247	1.60046	12139449	0.865104	0	0	73.9163	2.50211
ATP8B4	Myeloid	1.70177	1.63628	1.20993e+07	0.862241	0	0	74.8289	5.91322
ZEB2	Myeloid	2.84	1.67172	12051281	0.85882	0	0	90.4943	66.6292
PTPRC	Myeloid	1.70679	1.60595	1.20462e+07	0.858458	0	0	76.0456	6.15687
RUNX1	Myeloid	1.9711	1.67976	11991158	0.854536	0	0	80.1521	24.0465
FMN1	Myeloid	1.63806	1.59314	1.19579e+07	0.852162	0	0	72.2433	4.63874
MYO5A	Myeloid	1.92261	1.47568	11848487	0.844369	0	0	80.8365	38.0939
MSR1	Myeloid	1.67445	1.64008	1.18247e+07	0.842675	0	0	69.962	3.64539
DOCK8	Myeloid	1.61555	1.45682	1.18065e+07	0.841379	0	0	74.6008	11.4516
MS4A4E	Myeloid	1.53529	1.51177	1.1775e+07	0.839135	0	0	68.8973	2.28657
ZSWIM6	Myeloid	2.08845	1.44539	11708049	0.83436	0	0	83.8023	47.0715
CD163	Myeloid	1.49815	1.47659	11672381	0.831819	0	0	67.3764	2.47399
CSF1R	Myeloid	1.31165	1.27383	11647953	0.830078	0	0	67.9087	3.54231
STAB1	Myeloid	1.55872	1.43985	11600701	0.82671	0	0	70.4183	9.7929
DAB2	Myeloid	1.80083	1.56703	1.16003e+07	0.826679	0	0	72.9278	19.6889
ELMO1	Myeloid	2.27756	1.42435	11591688	0.826068	0	0	87.7567	50.4732
MCTP1	Myeloid	1.68267	1.43563	11513242	0.820478	0	0	74.5247	15.0314
ATG7	Myeloid	2.08418	1.3423	11513180	0.820473	0	0	82.5095	53.9593
MARCH1	Myeloid	1.56339	1.37193	1.15127e+07	0.820436	0	0	72.0152	14.9471
MAN1A1	Myeloid	2.15341	1.64699	11511447	0.82035	0	0	78.0989	35.2825
TRPS1	Myeloid	2.30797	1.39526	1.13943e+07	0.811999	0	0	84.943	56.1147
FCGR2A	Myeloid	1.24003	1.2198	11372810	0.81047	0	0	63.27	2.48337
MAF	Myeloid	1.54422	1.40064	1.13615e+07	0.809667	0	0	67.6046	12.5012
MEF2C	Myeloid	2.30373	1.29153	1.13251e+07	0.80707	1.11e-306	2.25e-304	87.3004	58.9167
PDE4D	Myeloid	2.99404	1.56639	11294643	0.804899	6.03e-292	1.14e-289	84.6388	71.0711
TGFBI	Myeloid	1.39806	1.27414	11290361	0.804594	0	0	66.692	10.9549
ADAP2	Myeloid	1.26662	1.19348	11287868	0.804417	0	0	64.7909	6.88783
RTN1	Myeloid	1.29413	1.22955	1.12449e+07	0.801353	0	0	63.5741	6.47549
CD74	Myeloid	2.11081	1.60841	11234128	0.800587	0	0	76.4259	31.178
FYB1	Myeloid	1.29192	1.2264	11210757	0.798921	0	0	63.1179	4.92925
SLCO2B1	Myeloid	1.3883	1.28038	11197707	0.797991	0	0	64.5627	8.45282
GNAQ	Myeloid	2.05491	1.2032	1.11725e+07	0.796194	9.14e-302	1.79e-299	84.1825	48.7771
SNX29	Myeloid	1.67039	1.12729	1.11623e+07	0.795471	0	0	78.0228	45.1973
MAMDC2	Myeloid	2.07772	1.6149	11133692	0.793429	0	0	72.2433	32.2182
MS4A4A	Myeloid	1.20783	1.18788	11087629	0.790147	0	0	59.1635	2.146
PID1	Myeloid	1.9083	1.44845	1.10678e+07	0.788735	0	0	73.6122	26.1456
GRK3	Myeloid	1.39037	1.15766	1.1063e+07	0.788395	0	0	68.2129	23.5123
LDLRAD4	Myeloid	2.21925	1.15326	1.105e+07	0.787462	3.26e-266	5.08e-264	84.1065	62.1123
MTSS1	Myeloid	1.83631	1.2826	1.10117e+07	0.784733	1.2e-303	2.37e-301	74.6008	39.8182
COLEC12	Myeloid	1.8976	1.49612	11008478	0.784506	0	0	69.6578	26.3612
PIK3R5	Myeloid	1.12231	1.08043	1.10021e+07	0.784051	0	0	59.2395	3.40174
CD163L1	Myeloid	1.28711	1.26112	10979950	0.782473	0	0	57.9468	2.77387
AOAH	Myeloid	1.30424	1.22227	10929302	0.778864	0	0	59.8479	6.05379
ARHGAP15	Myeloid	1.6054	1.22191	10899759	0.776759	0	0	72.0152	21.0664
SCN9A	Myeloid	1.30533	1.2543	1.08985e+07	0.776672	0	0	57.7947	4.17018
SELENOP	Myeloid	1.64313	1.29296	1.08978e+07	0.776621	0	0	68.5932	30.7375
LYN	Myeloid	1.20201	1.07283	10855731	0.773621	0	0	61.597	11.2267
LRMDA	Myeloid	2.78099	1.01939	10849850	0.773202	1.09e-232	1.39e-230	91.0266	75.6818
BMP2K	Myeloid	1.65661	1.04241	10782339	0.768391	7.33e-259	1.09e-256	74.5247	44.3539
PDGFC	Myeloid	1.71077	1.28349	1.07696e+07	0.76748	3.21e-288	5.93e-286	69.3536	34.3173
IL10RA	Myeloid	1.00251	0.966198	1.07662e+07	0.767238	0	0	55.7414	3.52357
FGD2	Myeloid	0.98234	0.970566	10758993	0.766727	0	0	54.2205	1.60247
SMAP2	Myeloid	1.14613	1.0336	1.07441e+07	0.765662	0	0	59.4677	11.2829
FAM49B	Myeloid	1.44352	1.01497	10740543	0.765412	6.97e-275	1.16e-272	70.8745	36.6695
C20orf194	Myeloid	1.79336	0.98228	1.07282e+07	0.764534	2.55e-230	3.21e-228	78.4791	57.7921
KYNU	Myeloid	0.999467	0.982959	1.07269e+07	0.764441	0	0	53.9924	1.83675
INPP5D	Myeloid	1.13339	0.992116	1.07257e+07	0.764353	0	0	60.6084	10.5332
DISC1	Myeloid	1.41269	1.05165	10715003	0.763592	0	0	68.8973	26.9516
CPM	Myeloid	1.23954	1.1105	10629727	0.757515	0	0	57.9468	9.26811
EPB41L3	Myeloid	1.21188	1.00569	10622885	0.757027	0	0	61.8251	15.678
ITPR2	Myeloid	2.10843	0.935492	10615351	0.756491	2.24e-208	2.42e-206	83.5741	68.6908
SPRED1	Myeloid	1.64849	1.10544	10594419	0.754999	2.75e-237	3.63e-235	71.1787	43.1169
HLA-DRB1	Myeloid	1.46216	1.18102	10588551	0.754581	0	0	63.4981	19.2016
HDAC9	Myeloid	1.86308	1.16828	1.0583e+07	0.754187	6.43e-241	8.66e-239	73.7643	40.5398
CYBB	Myeloid	1.0018	0.984754	1.05813e+07	0.754067	0	0	52.0913	2.32406
FPR3	Myeloid	1.00522	0.988463	10580673	0.754019	0	0	52.0152	2.19286
DLEU2	Myeloid	1.84061	0.999927	10573157	0.753484	8.06e-214	9.09e-212	79.3916	55.5337
HCLS1	Myeloid	0.936629	0.888314	1.05487e+07	0.751739	0	0	53.5361	4.67623
SRGAP2	Myeloid	1.3602	0.947328	1.05452e+07	0.751493	4.75e-262	7.3e-260	68.5932	32.4524
MYO1F	Myeloid	1.01703	0.944327	10512523	0.749163	0	0	54.2205	6.31618
FLI1	Myeloid	1.55907	1.04174	1.05119e+07	0.749119	5.2e-277	8.92e-275	73.6122	27.1765
RNF130	Myeloid	1.46298	0.967216	1.05099e+07	0.748973	2.9e-231	3.65e-229	70.6464	40.9053
HRH1	Myeloid	1.16281	1.05931	10484698	0.74718	0	0	54.9049	9.01509
ARHGAP18	Myeloid	1.40398	1.03448	10482077	0.746993	1.1e-288	2.05e-286	66.4639	24.9742
CIITA	Myeloid	1.02069	0.941831	1.0448e+07	0.744564	0	0	53.7643	7.55318
SIGLEC1	Myeloid	0.935539	0.921781	1.04448e+07	0.744334	0	0	49.8859	1.69619
DAPK1	Myeloid	1.4765	1.01226	10438928	0.743918	1.47e-268	2.34e-266	70.038	27.0078
ARHGAP22	Myeloid	1.13138	0.945465	1.0433e+07	0.743493	0	0	58.6312	14.8815
LYVE1	Myeloid	1.02742	0.99285	1.03946e+07	0.740757	0	0	50.2662	3.28929
CAMK1D	Myeloid	1.88249	0.872358	1.03939e+07	0.740706	7.66e-189	7.3e-187	80.3802	60.3317
HCK	Myeloid	0.870528	0.857769	1.03857e+07	0.740124	0	0	49.0494	1.67744
PARP8	Myeloid	1.33683	0.957762	1.0378e+07	0.739578	1.79e-241	2.43e-239	65.7034	31.8246
SH2B3	Myeloid	1.10868	0.874495	10366789	0.738777	1.56e-284	2.82e-282	61.2167	23.1656
ZFHX3	Myeloid	1.66052	0.945517	10363595	0.738549	1.82e-197	1.85e-195	75.3612	49.1238
LILRB5	Myeloid	0.914937	0.904501	10362195	0.73845	0	0	48.4411	1.22763
P2RY14	Myeloid	1.20462	1.11386	1.03619e+07	0.738429	0	0	52.1673	6.49424
ANKRD44	Myeloid	1.46998	0.916131	10343856	0.737143	1.44e-207	1.55e-205	71.5589	41.9923
FNBP1	Myeloid	1.547	0.885	1.03181e+07	0.735306	2.25e-193	2.2e-191	74.4487	48.3554
CTSB	Myeloid	1.27997	0.952657	10315732	0.735139	1.05e-235	1.36e-233	63.4221	31.2623
NRXN1	Neuron	4.89445	4.81168	1576395	0.999966	0	0	100	8.87539
XKR4	Neuron	4.41725	4.38941	1564122	0.992181	0	0	98.4962	2.65756
NRXN3	Neuron	3.78241	3.53442	1561183	0.990316	3.12e-196	2.39e-193	99.2481	15.9116
ADGRB3	Neuron	3.62822	3.17103	1.54923e+06	0.982737	6.64e-143	3.9e-140	100	23.5383
CDH19	Neuron	3.73805	3.14499	1.52649e+06	0.968309	1.07e-128	5.85e-126	99.2481	25.1413
ANK3	Neuron	3.42676	2.44546	1.51093e+06	0.95844	5.57e-84	1.95e-81	96.9925	50.1223
CADM2	Neuron	3.06815	2.60891	1483039	0.940747	1.9e-111	9.06e-109	93.985	26.1368
ZNF536	Neuron	2.32067	2.27682	1.47531e+06	0.935843	0	0	87.9699	4.76673
CHL1	Neuron	2.2338	2.01984	1471586	0.933482	1.1e-128	5.92e-126	90.2256	20.3408
KIRREL3	Neuron	2.81172	2.64585	1.47044e+06	0.932752	1.42e-206	1.16e-203	89.4737	10.9424
SLC35F1	Neuron	2.29953	2.25914	1.46814e+06	0.931298	0	0	87.218	4.51363
GPM6B	Neuron	2.45389	2.3843	1465585	0.929675	0	0	87.218	6.49625
CADM1	Neuron	2.36654	2.03716	1.46456e+06	0.929022	3.9e-103	1.62e-100	90.9774	27.1577
EHBP1	Neuron	2.84972	1.97411	1.46048e+06	0.926439	1.08e-69	3.18e-67	96.9925	56.7536
AL139383.1	Neuron	2.66592	2.15159	1456867	0.924145	3.34e-83	1.15e-80	91.7293	37.2733
SCN7A	Neuron	2.81649	2.3307	1456264	0.923762	6.74e-110	3.07e-107	95.4887	23.7999
NCAM2	Neuron	2.53276	2.20933	1450170	0.919897	4.7e-127	2.5e-124	90.9774	18.991
SORCS1	Neuron	2.31564	2.16389	1.44313e+06	0.915431	3.12e-194	2.34e-191	86.4662	10.7146
ST6GALNAC5	Neuron	2.08249	2.05824	1.44023e+06	0.913592	0	0	83.4586	2.04168
TENM3	Neuron	2.38219	2.14953	1.43137e+06	0.907973	6.99e-111	3.3e-108	85.7143	21.2436
GINS3	Neuron	1.92031	1.87913	1430847	0.907639	0	0	82.7068	5.35729
DOCK5	Neuron	2.39472	1.95763	1429349	0.906689	3.86e-78	1.26e-75	88.7218	36.0331
NTM	Neuron	2.49446	2.00044	1.4265e+06	0.904881	7.41e-81	2.53e-78	90.2256	33.4346
FIGN	Neuron	2.37801	1.68886	1.42118e+06	0.901505	2.34e-67	6.64e-65	92.4812	45.8956
PCSK2	Neuron	1.94807	1.93687	1.41961e+06	0.900512	0	0	80.4511	1.25707
FRMD4A	Neuron	2.71864	1.779	1.41821e+06	0.899625	3.62e-61	9.43e-59	96.2406	57.5213
FRMD5	Neuron	2.13637	1.8916	1414364	0.897183	5.87e-105	2.52e-102	84.9624	21.3195
GRIK2	Neuron	2.45323	2.03912	1408494	0.89346	2.11e-89	7.83e-87	87.9699	26.12
RELN	Neuron	1.90554	1.80325	1.3978e+06	0.886677	7.65e-175	5.41e-172	80.4511	10.3012
NKAIN3	Neuron	2.11491	2.02449	1391309	0.882559	8.87e-227	8.27e-224	78.9474	7.28929
GPR155	Neuron	2.00942	1.76248	1.38798e+06	0.880447	6.33e-91	2.4e-88	82.7068	23.2009
LPAR1	Neuron	2.03086	1.66436	1383975	0.877907	2.62e-87	9.37e-85	85.7143	24.1036
DST	Neuron	3.12869	1.36325	1382017	0.876665	4.37e-51	9.49e-49	98.4962	78.6552
EPB41L2	Neuron	2.52532	1.5912	1380788	0.875885	5.56e-56	1.33e-53	93.985	52.7208
ERBB3	Neuron	1.60954	1.59041	1.3807e+06	0.875832	0	0	75.9398	2.531
MATN2	Neuron	2.12162	1.63731	1371269	0.869847	1.5e-69	4.38e-67	86.4662	32.0594
TSPAN11	Neuron	1.55278	1.5261	1366372	0.86674	0	0	74.4361	3.27343
PRKCA	Neuron	2.11193	1.57488	1365451	0.866156	2.75e-60	7.05e-58	85.7143	39.9393
KCNMB4	Neuron	1.77615	1.65193	1.36399e+06	0.865227	9.2e-158	6.4e-155	77.4436	10.2084
ALDH1A1	Neuron	1.878	1.73775	1.36247e+06	0.864263	2.26e-150	1.46e-147	77.4436	10.7652
COL28A1	Neuron	1.7369	1.64581	1.36151e+06	0.863659	5.88e-190	4.32e-187	75.9398	8.0486
STARD13	Neuron	2.64701	1.52954	1.35782e+06	0.861316	1.36e-48	2.82e-46	92.4812	65.5024
PLP1	Neuron	1.44987	1.4384	1341227	0.85079	0	0	70.6767	1.24019
PTPRZ1	Neuron	1.60493	1.56102	1.33755e+06	0.848456	6.09e-300	6.85e-297	71.4286	4.15085
BCL2	Neuron	2.01999	1.58373	1.3324e+06	0.84519	1.08e-61	2.86e-59	81.9549	31.3676
AC016766.1	Neuron	2.15896	2.13129	1331652	0.844716	0	0	69.9248	3.06252
ASTN2	Neuron	1.87495	1.55612	1329275	0.843208	3.78e-67	1.06e-64	78.9474	27.0058
PMP22	Neuron	1.92437	1.47614	1328437	0.842677	3.17e-56	7.61e-54	81.9549	35.8643
ASAP2	Neuron	2.03786	1.39533	1.32823e+06	0.842543	1.18e-52	2.66e-50	86.4662	40.4286
NCAM1	Neuron	2.07896	1.46796	1318717	0.836511	1.25e-55	2.96e-53	86.4662	34.3036
RASGEF1C	Neuron	1.2845	1.27078	1.31604e+06	0.83481	0	0	67.6692	1.41736
ALCAM	Neuron	1.63804	1.46245	1.30874e+06	0.830183	3.22e-109	1.43e-106	72.9323	12.6635
MPZ	Neuron	1.22977	1.22255	1306756	0.828924	0	0	66.1654	0.750865
IQGAP2	Neuron	1.76296	1.46232	1304099	0.827238	9.62e-94	3.72e-91	78.9474	14.9751
LGI4	Neuron	1.39669	1.29978	1302782	0.826403	5.76e-130	3.19e-127	69.9248	9.94685
SEMA3B	Neuron	1.36706	1.25903	1302512	0.826232	5.45e-117	2.67e-114	69.9248	11.3136
TMEM176B	Neuron	1.5434	1.35551	1.29631e+06	0.822297	1.91e-79	6.41e-77	72.1805	17.9786
NEGR1	Neuron	2.55826	1.8435	1.29448e+06	0.821139	2.76e-54	6.35e-52	86.4662	30.7095
ARHGAP15	Neuron	2.06402	1.56382	1.29343e+06	0.820473	3.6e-60	9.05e-58	81.9549	26.0356
ZEB2	Neuron	2.72592	1.38965	1292141	0.819653	5.31e-38	9.22e-36	94.7368	68.9614
NLGN4X	Neuron	1.53808	1.39271	1.29197e+06	0.819543	4.04e-123	2.06e-120	69.9248	10.0987
SPARC	Neuron	2.28175	1.49633	1283131	0.813938	1.52e-42	2.87e-40	84.9624	44.4023
CASC15	Neuron	1.82958	1.31863	1.28298e+06	0.813839	2.32e-51	5.08e-49	81.9549	31.317
KLHL29	Neuron	1.65474	1.36473	1282912	0.813799	2.08e-67	5.97e-65	73.6842	20.923
SHISA9	Neuron	1.35054	1.33999	1281372	0.812822	0	0	63.1579	1.24019
HSPA12A	Neuron	1.39331	1.15264	1273534	0.80785	4.3e-58	1.07e-55	71.4286	24.5507
AP1S2	Neuron	1.46001	1.1595	1271296	0.80643	1.84e-52	4.1e-50	73.6842	28.2123
RALGPS2	Neuron	1.66298	1.38616	1269484	0.805281	2.45e-54	5.7e-52	70.6767	26.4743
ADGRL3	Neuron	1.64643	1.33889	1265979	0.803057	4.38e-71	1.33e-68	73.6842	17.7508
ZSWIM6	Neuron	2.07045	1.28305	1260284	0.799445	1e-36	1.7e-34	84.2105	50.7298
SOX6	Neuron	2.36162	1.24524	1259791	0.799132	1.95e-35	3.26e-33	90.9774	55.6315
SCN9A	Neuron	1.35615	1.18061	1.25701e+06	0.797369	1.81e-113	8.75e-111	68.4211	9.39846
MGAT4C	Neuron	1.77011	1.36012	1252106	0.794257	2.82e-48	5.83e-46	73.6842	28.4316
SEMA3C	Neuron	1.73226	1.18354	1.25172e+06	0.794014	1.39e-41	2.55e-39	81.203	36.303
DLEU1	Neuron	1.54963	1.29704	1250159	0.793022	9.8e-57	2.39e-54	69.1729	22.1632
CRYAB	Neuron	2.40969	1.35752	1249839	0.792819	1.44e-33	2.31e-31	85.7143	58.1119
GNG2	Neuron	1.32251	1.1106	1.2497e+06	0.792734	7.64e-81	2.59e-78	69.1729	13.794
GLI3	Neuron	1.36601	1.15981	1249082	0.792339	2.21e-67	6.3e-65	67.6692	17.4302
ANK2	Neuron	2.60868	1.44966	1240504	0.786898	6.86e-34	1.11e-31	90.2256	50.5189
IL1RAPL2	Neuron	1.49444	1.44657	1238787	0.785808	1.51e-209	1.28e-206	59.3985	4.10866
KCNH8	Neuron	1.08672	1.07194	1231650	0.781281	0	0	57.1429	1.52704
GULP1	Neuron	1.51229	1.17453	1229721	0.780058	9.91e-50	2.11e-47	69.1729	23.6143
S100B	Neuron	1.09433	1.08472	1228341	0.779182	0	0	56.391	0.978655
VIM	Neuron	2.42199	1.28558	1.22712e+06	0.778405	1.74e-30	2.57e-28	91.7293	58.1794
CAB39L	Neuron	1.416	1.10065	1.22603e+06	0.777717	8.84e-45	1.74e-42	69.1729	26.9383
ASPA	Neuron	1.02959	0.988009	1.22516e+06	0.777165	4.62e-209	3.84e-206	57.8947	3.83869
CYP27C1	Neuron	0.984465	0.979058	1224148	0.776522	0	0	55.6391	0.548384
COL21A1	Neuron	1.51862	1.09589	1222442	0.77544	4.08e-39	7.25e-37	72.9323	32.5656
IGFBP7	Neuron	2.73031	1.44454	1220557	0.774245	1.87e-29	2.63e-27	88.7218	59.4111
ITGB8	Neuron	1.43472	1.1899	1219616	0.773648	3.53e-61	9.23e-59	65.4135	16.7384
GRIK3	Neuron	1.06614	1.0506	1219389	0.773504	0	0	55.6391	1.78014
KIAA1217	Neuron	2.0632	1.14757	1216187	0.771472	2.93e-30	4.28e-28	81.9549	51.7675
CD9	Neuron	1.69919	1.1481	1.21457e+06	0.770446	9.24e-37	1.58e-34	75.188	34.0926
AGAP1	Neuron	2.10363	0.951468	1213529	0.769786	1.46e-27	1.94e-25	85.7143	68.9699
COBL	Neuron	1.2971	0.97579	1.20954e+06	0.767256	2.52e-42	4.69e-40	69.1729	26.2381
OLFML2A	Neuron	1.0148	0.955272	1.20934e+06	0.767131	6.04e-134	3.39e-131	57.1429	6.0491
TRABD2B	Neuron	1.20956	0.999534	1208934	0.766872	4.8e-49	1.01e-46	63.9098	21.1592
ITIH5	Neuron	1.2495	1.04909	1208765	0.766764	1.67e-68	4.83e-66	63.1579	13.5915
ITGB4	Neuron	1.027	0.934024	1207879	0.766202	2.5e-103	1.05e-100	58.6466	8.18358
SIPA1L2	Neuron	1.36838	1.01465	1.20748e+06	0.765951	3.73e-38	6.54e-36	68.4211	30.4227
DLC1	PC	4.17278	3.01047	7.73119e+06	0.97992	0	0	98.7124	61.3183
RGS5	PC	2.68274	2.52868	7.45774e+06	0.94526	0	0	91.9886	12.8201
CARMN	PC	2.5358	2.24814	7.2965e+06	0.924824	0	0	90.5579	23.4872
FRMD3	PC	2.50549	2.19564	7.26462e+06	0.920783	0	0	89.4134	27.5361
ABCC9	PC	2.51483	2.23831	7.20892e+06	0.913723	0	0	87.4106	25.8705
EPS8	PC	2.76156	1.98305	7198801	0.91244	0	0	93.8484	51.0233
EGFLAM	PC	2.15374	2.10964	7.17262e+06	0.909122	0	0	82.9757	4.08434
PDGFRB	PC	2.16654	1.92458	7.12925e+06	0.903624	0	0	86.5522	16.9044
NR2F2-AS1	PC	2.74139	1.88233	7080483	0.897444	1.39e-302	1.27e-299	93.133	51.546
LHFPL6	PC	3.11949	1.892	6997198	0.886887	1.03e-269	7.71e-267	95.8512	64.0117
CD36	PC	3.25718	2.06892	6940894	0.879751	1.13e-283	9.2e-281	96.4235	47.7363
EBF2	PC	2.22731	1.82026	6.87033e+06	0.870807	0	0	85.98	21.6178
GUCY1A2	PC	1.96849	1.85194	6853167	0.868632	0	0	77.2532	8.51422
MYO1B	PC	1.88845	1.67473	6842906	0.867331	0	0	79.6853	17.5512
IGFBP7	PC	3.1024	1.9121	6730708	0.85311	4.08e-231	2.74e-228	94.9928	57.5529
INPP4B	PC	2.12719	1.61361	6712098	0.850751	1.28e-278	9.96e-276	83.2618	35.3947
GUCY1A1	PC	2.02519	1.64009	6.70752e+06	0.85017	1.22e-302	1.14e-299	81.1159	30.1143
NOTCH3	PC	1.67972	1.57624	6697102	0.848851	0	0	73.5336	7.97378
PDE1C	PC	2.43467	1.61168	6.69083e+06	0.848055	3.31e-246	2.3e-243	88.269	44.5557
PDZD2	PC	2.55565	1.5428	6.68193e+06	0.846927	3.4e-228	2.24e-225	90.4149	53.7078
CLMN	PC	1.71629	1.52766	6655435	0.843569	0	0	75.2504	14.2199
ADAMTS9-AS2	PC	2.54035	1.52599	6635464	0.841038	3.8e-216	2.34e-213	89.8426	57.4732
PRKG1	PC	3.7004	1.55832	6631498	0.840535	1.75e-204	9.4e-202	97.2818	73.2613
PLCL1	PC	2.5194	1.59436	6.5984e+06	0.836341	1.73e-219	1.08e-216	86.9814	50.4563
PARD3	PC	2.50346	1.3242	6592130	0.835545	1.15e-202	6.01e-200	89.8426	65.4913
ADGRB3	PC	2.01147	1.61317	6.50376e+06	0.824344	0	0	78.6838	21.0242
SEMA5A	PC	1.88267	1.4161	6435471	0.815689	2.27e-231	1.55e-228	77.1102	34.1898
STEAP4	PC	1.55864	1.43075	6431926	0.81524	0	0	68.0973	9.27616
SOX5	PC	2.49646	1.30982	6.3975e+06	0.810877	1.7e-176	7.4e-174	90.701	61.8233
ARHGAP10	PC	2.06885	1.21537	6.39502e+06	0.810561	1.49e-180	6.7e-178	83.691	56.8087
APBB2	PC	2.27066	1.19443	6394008	0.810434	3.82e-174	1.6e-171	86.8383	65.004
EBF1	PC	2.67245	1.56445	6.38213e+06	0.808929	1.3e-189	6e-187	92.8469	47.1782
NRP1	PC	2.44943	1.33541	6.31997e+06	0.80105	9.58e-166	3.74e-163	88.9843	61.7702
NR2F2	PC	1.61271	1.22614	6314063	0.800301	2.9e-211	1.65e-208	73.5336	33.8797
RBMS3	PC	3.28101	1.08392	6.29631e+06	0.798051	3.94e-155	1.42e-152	97.2818	84.1499
SPARC	PC	2.06843	1.34484	6285614	0.796695	1.1e-183	5.03e-181	81.8312	42.5622
SPECC1	PC	1.48056	1.238	6.25607e+06	0.792951	2.24e-289	1.9e-286	68.0973	18.4194
NEURL1B	PC	1.38566	1.1918	6247226	0.791829	0	0	67.382	12.1024
LINC00989	PC	1.28604	1.2292	6.22345e+06	0.788816	0	0	60.372	4.38558
ARHGAP6	PC	1.82684	1.28742	6.21707e+06	0.788007	5.85e-197	2.94e-194	76.5379	32.8874
RIPOR3	PC	1.29222	1.22932	6.19651e+06	0.785401	0	0	60.515	7.265
PLCB4	PC	2.09864	1.21133	6193594	0.785031	2.49e-161	9.54e-159	83.691	48.0464
CALD1	PC	2.76966	1.08132	6180667	0.783393	6.45e-142	2.16e-139	96.1373	74.6788
DAAM2	PC	1.29049	1.14257	6.16922e+06	0.781942	0	0	63.3763	12.0138
NFASC	PC	1.45545	1.14579	6.16683e+06	0.781639	7.94e-213	4.82e-210	67.9542	26.8805
DACH1	PC	1.62537	1.36073	6162930	0.781145	0	0	66.9528	14.0073
ACTA2	PC	1.81999	1.25115	6.15845e+06	0.780577	6.81e-170	2.8e-167	74.6781	40.0372
SH3RF1	PC	1.66803	1.17741	6153669	0.779971	3.45e-174	1.46e-171	73.8197	37.7071
PTEN	PC	1.89729	1.02381	6.15127e+06	0.779667	7.29e-144	2.51e-141	81.402	61.2918
ADGRL3	PC	1.53022	1.28262	6101138	0.773313	2.8e-283	2.23e-280	64.9499	15.4868
ARHGAP15	PC	1.70429	1.26024	6093961	0.772403	1.64e-212	9.65e-210	72.3891	23.8239
AC012409.2	PC	1.46843	1.19064	6.08544e+06	0.771323	3.52e-201	1.82e-198	65.9514	26.2071
CPE	PC	1.44827	1.17651	6.06877e+06	0.769211	1.11e-212	6.64e-210	65.5222	23.3011
SPARCL1	PC	2.39669	1.30623	6057624	0.767797	4.03e-137	1.3e-134	87.4106	53.504
LPP	PC	2.70556	0.825985	6.00645e+06	0.761311	1.04e-119	2.93e-117	93.5622	84.3448
MAML2	PC	2.54641	1.14009	5995855	0.759968	1.73e-121	5.09e-119	87.6967	68.3796
RNF152	PC	1.29861	1.11924	5.98413e+06	0.758482	2.06e-285	1.71e-282	59.9428	13.1567
NBEAL1	PC	1.73577	0.915683	5944818	0.753499	2.15e-120	6.18e-118	77.3963	58.1465
GUCY1B1	PC	1.1127	0.995845	5.94467e+06	0.75348	0	0	56.7954	10.0824
ADAMTS12	PC	1.23916	1.08825	5.94283e+06	0.753248	2.1e-305	2.01e-302	57.6538	11.2519
PTPRG	PC	2.55314	0.966342	5899725	0.747784	2.74e-109	6.58e-107	90.5579	73.2967
COL5A3	PC	1.12529	0.99519	5861009	0.742877	0	0	55.0787	9.79002
PDE1A	PC	1.61843	1.07392	5.85466e+06	0.742071	2.48e-143	8.39e-141	70.2432	31.7356
LINC01197	PC	1.22586	1.0335	5.78813e+06	0.733639	2.46e-223	1.6e-220	55.794	14.3617
ANO1	PC	1.06198	0.912145	5783900	0.733103	2.7e-258	1.94e-255	54.3634	11.5088
MAP1B	PC	1.55372	0.927217	5777876	0.73234	9.77e-112	2.47e-109	69.671	44.8392
BMP5	PC	1.17441	1.09141	5773595	0.731797	0	0	51.073	8.38132
KCNJ8	PC	0.986882	0.940789	5.75647e+06	0.729626	0	0	49.3562	6.09551
COBLL1	PC	1.4992	0.952927	5753666	0.729271	7.75e-127	2.37e-124	69.3848	32.7013
SGIP1	PC	1.3912	0.973075	5.74507e+06	0.728181	4.74e-148	1.66e-145	64.0916	24.7984
GRK5	PC	1.65274	0.942964	5744185	0.728069	1.55e-105	3.52e-103	72.6753	46.9478
MEF2C	PC	2.04398	0.94521	5743999	0.728046	1.68e-96	3.47e-94	80.5436	60.8842
CDH6	PC	0.977434	0.937287	5.73782e+06	0.727262	0	0	47.7825	3.26039
ARHGAP42	PC	1.24607	0.943292	5.73408e+06	0.726789	1.19e-137	3.86e-135	60.0858	27.731
MIR4435-2HG	PC	1.43848	1.00608	5733929	0.726769	3.75e-120	1.07e-117	63.9485	35.1289
UTRN	PC	2.14531	0.799368	5727260	0.725924	6.33e-91	1.22e-88	85.2647	75.2459
TFPI	PC	1.48034	0.93911	5725378	0.725686	1.62e-120	4.72e-118	67.9542	34.0569
TBX2	PC	0.914386	0.877936	5.72042e+06	0.725057	0	0	47.0672	2.65793
HES4	PC	1.14339	0.877892	5689983	0.721199	1.36e-143	4.63e-141	58.5122	23.9125
KLHL23	PC	1.16198	0.925179	5682392	0.720237	1.68e-139	5.55e-137	56.7954	24.825
ITGA1	PC	1.49538	0.927407	5645019	0.7155	5.46e-116	1.48e-113	68.0973	30.8762
RAPGEF2	PC	1.68235	0.784774	5.6368e+06	0.714458	5.22e-86	9.42e-84	74.8212	60.0514
NLGN1	PC	1.36911	1.07124	5.63633e+06	0.714399	1.83e-160	6.94e-158	55.3648	18.384
CACNA1C	PC	2.69228	1.31213	5632253	0.713882	5.38e-90	1.03e-87	93.133	49.9956
ITGA7	PC	1.1316	0.82532	5628943	0.713462	8.92e-123	2.67e-120	57.9399	27.6336
PLA2G5	PC	1.81475	1.05734	5625305	0.713001	4.52e-92	8.91e-90	69.2418	47.4528
MFGE8	PC	1.32494	0.908968	5.62271e+06	0.712673	8.33e-107	1.94e-104	61.5165	34.7214
CDC42BPA	PC	1.88913	0.691933	5.61708e+06	0.711959	3.39e-81	5.74e-79	79.5422	69.9034
RASAL2	PC	1.96785	0.78262	5594580	0.709107	2.79e-80	4.62e-78	80.6867	64.6585
ZEB2	PC	2.16464	0.863304	5.58779e+06	0.708247	1.05e-78	1.66e-76	82.4034	68.4327
ZEB1	PC	1.9586	0.825735	5.58475e+06	0.707861	5.71e-79	9.1e-77	77.9685	66.2975
SEPTIN7	PC	1.49292	0.779791	5.58394e+06	0.707758	2.46e-83	4.3e-81	69.5279	54.5495
DCBLD1	PC	0.980769	0.860538	5.57384e+06	0.706479	5.12e-190	2.39e-187	49.0701	13.0681
SLC12A2	PC	1.19384	0.930861	5.57141e+06	0.70617	1.48e-118	4.08e-116	55.2217	26.2957
MCAM	PC	1.06212	0.840348	5.53946e+06	0.702121	1.56e-130	4.94e-128	53.0758	21.29
DENND2A	PC	1.24524	0.871095	5.51945e+06	0.699584	1.19e-108	2.82e-106	57.2246	27.2172
ARHGEF17	PC	0.951824	0.790475	5518412	0.699453	5.29e-141	1.76e-138	50.5007	18.3131
LINC02237	PC	0.914064	0.887817	5501535	0.697314	0	0	41.2017	2.59591
EDNRA	PC	1.24518	0.801501	5.50096e+06	0.69724	3.58e-99	7.64e-97	59.6567	30.451
LINC00924	PC	0.960668	0.847839	5497555	0.696809	5.67e-222	3.62e-219	45.7797	9.1787
MYH11	SMC	2.87367	2.69782	2.58738e+06	0.961012	5.95e-295	1.14e-290	94.3231	15.3441
CARMN	SMC	2.98651	2.61774	2535299	0.941667	3.12e-187	1.09e-183	94.3231	26.0951
PRKG1	SMC	4.14386	1.94812	2444568	0.907967	3.55e-101	5.43e-98	97.8166	74.2111
ITGA8	SMC	2.13486	1.97606	2394368	0.889322	2.47e-283	3.15e-279	82.5328	10.5044
NTRK3	SMC	1.65283	1.60025	2.33431e+06	0.867015	0	0	75.5459	4.64404
RCAN2	SMC	2.59373	1.74462	2.30247e+06	0.855189	3.62e-93	5.13e-90	90.393	41.6943
LMOD1	SMC	1.59952	1.45093	2.28671e+06	0.849336	5.47e-188	2.09e-184	75.9825	13.7535
ACTA2	SMC	2.2903	1.68061	2280554	0.847049	1.21e-89	1.54e-86	84.7162	41.2265
RBPMS	SMC	2.46533	1.3566	2253364	0.83695	3.5e-72	2.85e-69	90.8297	62.0992
SYNPO2	SMC	2.39647	1.50766	2251710	0.836335	3.38e-76	3.15e-73	88.6463	51.884
LPP	SMC	2.95124	1.04343	2.20789e+06	0.820061	3.29e-62	2.17e-59	95.1965	84.6815
MRVI1	SMC	1.34117	1.24479	2197343	0.816142	4.43e-223	2.12e-219	68.1223	8.61614
NR2F2-AS1	SMC	2.27808	1.33475	2167117	0.804916	2.42e-62	1.62e-59	86.4629	53.3384
GPC6	SMC	1.92521	1.53772	2163932	0.803733	8.79e-107	1.46e-103	74.6725	20.4559
SDK1	SMC	1.71859	1.35647	2159150	0.801957	9.36e-85	1.02e-81	73.3624	28.3831
FLNA	SMC	1.78772	1.29129	2152479	0.799479	8.36e-68	6.14e-65	76.4192	40.6907
TAGLN	SMC	1.65234	1.33852	2134346	0.792744	1.86e-91	2.45e-88	72.0524	23.0926
PDGFRB	SMC	1.54023	1.20913	2130444	0.791294	3.1e-100	4.56e-97	72.9258	19.9541
CCDC3	SMC	1.28024	1.15803	2128016	0.790393	3.71e-169	1.01e-165	64.1921	9.99405
SLIT3	SMC	2.33193	1.29831	2.12229e+06	0.788266	1.02e-56	6e-54	89.083	51.2546
ZFHX3	SMC	2.40798	1.62019	2118150	0.786728	4.01e-56	2.29e-53	82.0961	51.4162
TTLL7	SMC	1.47912	1.10646	2.11803e+06	0.786684	7.93e-72	6.32e-69	72.4891	31.5131
KCNMA1	SMC	1.59085	1.39446	2111307	0.784187	8.75e-131	1.76e-127	65.0655	13.1751
PPP1R12A	SMC	1.94961	0.961762	2.08222e+06	0.773384	1.08e-47	5.35e-45	84.2795	64.5998
MYLK	SMC	1.08039	0.954211	2081799	0.773227	5.79e-137	1.3e-133	62.0087	11.2784
CACNA1C	SMC	3.0913	1.66647	2077007	0.771447	2.69e-50	1.37e-47	94.7598	51.6884
DLC1	SMC	2.56995	1.25607	2.06673e+06	0.767631	4.81e-46	2.16e-43	89.9563	62.9838
IGFBP7	SMC	2.68338	1.40849	2066369	0.767496	8.71e-47	4.11e-44	91.2664	59.1222
DGKG	SMC	1.38174	1.08883	2.0641e+06	0.766652	6.95e-74	5.91e-71	66.8122	24.2749
ANTXR1	SMC	1.60418	1.08297	2060647	0.76537	1.67e-60	1.03e-57	74.6725	32.6274
SYTL2	SMC	1.26931	1.09109	2046913	0.760269	5.78e-116	1.05e-112	60.6987	12.3841
MCAM	SMC	1.25456	1.00294	2044102	0.759225	4.09e-74	3.55e-71	65.0655	22.3271
FRY	SMC	2.23481	0.984915	2.02815e+06	0.753301	3.66e-41	1.4e-38	86.0262	64.7699
ARHGAP10	SMC	1.82828	0.921535	2010483	0.746738	2.37e-40	8.73e-38	80.786	57.94
NHS	SMC	1.13149	0.912664	2.01005e+06	0.746577	3.33e-85	3.74e-82	61.1354	16.1436
UNC5C	SMC	1.66117	1.06712	2004910	0.744668	2.11e-53	1.14e-50	74.6725	30.8922
MYO1D	SMC	1.76135	0.941735	2.0016e+06	0.743438	4.39e-40	1.55e-37	76.8559	54.6823
KALRN	SMC	1.73812	0.97445	1.99898e+06	0.742465	2.04e-41	7.89e-39	75.9825	49.0857
LAMA3	SMC	1.09723	0.90635	1.98897e+06	0.738747	3.03e-85	3.51e-82	58.5153	14.8847
PRDM16	SMC	0.883087	0.841254	1974491	0.73337	5.95e-255	3.79e-251	49.345	3.52131
MSC-AS1	SMC	1.3165	0.921377	1974147	0.733242	3.4e-60	2.06e-57	66.3755	22.3867
INPP4B	SMC	1.56794	0.978959	1.97063e+06	0.731934	3.48e-43	1.41e-40	70.3057	37.5606
SOX5	SMC	2.22748	0.983236	1.96864e+06	0.731196	8.46e-35	2.38e-32	84.7162	63.0943
MYL9	SMC	1.84473	0.946498	1.96694e+06	0.730564	2.93e-36	8.88e-34	80.3493	54.0614
ATP10A	SMC	1.09089	0.869217	1965199	0.729919	7.08e-73	5.88e-70	58.0786	16.6369
CALD1	SMC	2.57766	0.84234	1962193	0.728802	5.61e-33	1.48e-30	92.5764	75.606
PLA2G5	SMC	1.76526	0.964619	1.95087e+06	0.724598	4.75e-36	1.43e-33	78.1659	48.15
C11orf96	SMC	0.952447	0.831075	1.94891e+06	0.723869	1.96e-114	3.41e-111	51.9651	8.77775
PDE1A	SMC	1.45232	0.861634	1.9379e+06	0.719781	1.19e-41	4.66e-39	72.9258	33.2228
RGS6	SMC	1.78692	1.13466	1936312	0.719189	5.47e-40	1.92e-37	67.6856	35.4937
MSRB3	SMC	1.68869	0.773134	1925039	0.715002	1.8e-31	4.48e-29	79.476	55.5329
GUCY1A1	SMC	1.36382	0.900275	1.92227e+06	0.713976	3.3e-40	1.2e-37	65.0655	32.4658
EBF1	SMC	2.24914	1.07035	1921640	0.71374	1.68e-32	4.37e-30	89.083	49.0771
NOTCH3	SMC	1.01462	0.835169	1.92119e+06	0.713572	3.41e-87	4.2e-84	52.4017	11.0062
RASAL2	SMC	1.9979	0.781966	1915143	0.711327	4e-29	8.89e-27	81.6594	65.2803
LHFPL6	SMC	2.21793	0.897237	1909612	0.709273	1.45e-28	3.14e-26	86.4629	65.4674
NBEAL1	SMC	1.5604	0.70029	1.90547e+06	0.707735	5.8e-29	1.28e-26	76.4192	58.9351
COL14A1	SMC	1.25277	0.870272	1903053	0.706836	2.74e-46	1.25e-43	60.262	23.5349
IGFBP5	SMC	1.31952	0.927124	1902692	0.706702	2.82e-43	1.16e-40	60.262	25.993
NTRK2	SMC	0.881584	0.727193	1898852	0.705276	6.41e-69	4.8e-66	51.0917	13.5068
TPM2	SMC	1.25176	0.817081	1898176	0.705025	7.86e-35	2.24e-32	62.4454	36.2933
ARHGAP6	SMC	1.38453	0.78504	1897790	0.704882	1.54e-35	4.54e-33	70.3057	34.7538
MYOCD	SMC	1.28236	0.835936	1.88949e+06	0.701799	8.22e-40	2.86e-37	61.1354	27.5325
CARMIL1	SMC	1.53963	0.747536	1889073	0.701644	1.28e-28	2.8e-26	73.3624	51.6373
COL4A2	SMC	1.62431	0.751187	1.8882e+06	0.701319	4.86e-28	1.01e-25	76.8559	54.155
PDE3A	SMC	2.47421	1.02632	1.88229e+06	0.699126	1.2e-26	2.36e-24	87.7729	59.4795
ADGRL3	SMC	1.2774	0.973593	1.88029e+06	0.698382	1.64e-52	8.47e-50	53.7118	17.6831
AKAP6	SMC	1.7181	0.883475	1877672	0.697409	7e-31	1.69e-28	75.9825	39.5594
JAG1	SMC	1.10855	0.759371	1.87697e+06	0.697148	3.35e-39	1.14e-36	58.952	26.3503
ADAMTS9-AS2	SMC	1.91464	0.827089	1875146	0.696471	4.54e-26	8.72e-24	77.2926	59.0117
ITGA7	SMC	1.03662	0.695499	1.8719e+06	0.695265	2.33e-36	7.14e-34	58.5153	28.8339
TBX2	SMC	0.876095	0.803803	1869341	0.694315	3.05e-150	7.78e-147	42.7948	4.51646
FRMD4A	SMC	1.6878	0.742601	1.86311e+06	0.692002	3.75e-25	6.92e-23	77.2926	57.5742
SPECC1	SMC	0.960123	0.657939	1.85975e+06	0.690752	1.72e-43	7.14e-41	56.3319	20.6345
COL6A1	SMC	1.53006	0.741	1.85941e+06	0.690627	2.24e-26	4.35e-24	74.6725	48.4988
PLCL1	SMC	1.76288	0.759377	1847355	0.686149	1.54e-24	2.74e-22	79.0393	52.0711
PTPRG	SMC	2.39044	0.761841	1.84703e+06	0.686026	2.02e-22	3.23e-20	88.6463	74.024
ARHGEF7	SMC	1.33527	0.719275	1843416	0.684686	7.73e-25	1.41e-22	67.2489	48.7369
PLS3	SMC	1.0999	0.661327	1.8432e+06	0.684604	3.64e-28	7.7e-26	61.1354	37.2714
TNS1	SMC	1.39051	0.643675	1842746	0.684437	7.94e-24	1.36e-21	69.869	54.0954
RNF180	SMC	1.22279	0.666265	1842158	0.684219	2.19e-26	4.26e-24	64.1921	42.0515
ITGA1	SMC	1.43252	0.826248	1.8416e+06	0.68401	3.36e-30	7.68e-28	63.3188	32.4573
CLMN	SMC	1.07418	0.811977	1.84119e+06	0.683857	1.59e-46	7.41e-44	50.2183	17.1472
DMD	SMC	2.86909	1.11878	1.83413e+06	0.681238	5.54e-22	8.5e-20	91.7031	63.4005
FAT3	SMC	0.68496	0.654817	1831983	0.680439	4.07e-176	1.2e-172	38.4279	3.12154
CPE	SMC	0.980036	0.652123	1.83034e+06	0.679828	6.07e-34	1.66e-31	55.4585	25.185
APBB2	SMC	1.79649	0.663273	1830045	0.67972	1.83e-21	2.72e-19	78.1659	66.0458
PDLIM7	SMC	0.789077	0.616073	1828367	0.679096	5.44e-46	2.42e-43	48.0349	16.3137
CRIM1	SMC	1.55458	0.791295	1.82533e+06	0.677968	4.28e-24	7.55e-22	69.4323	44.4246
SPARCL1	SMC	2.0359	0.886195	1.82526e+06	0.677943	3.86e-22	6.02e-20	79.0393	55.0225
EDIL3	SMC	0.981143	0.709187	1.82313e+06	0.677152	7.51e-43	2.99e-40	49.7817	17.4109
PHLDB2	SMC	1.27988	0.632338	1.82203e+06	0.676742	1.86e-23	3.14e-21	68.559	45.8791
RERG	SMC	1.16248	0.718694	1.82168e+06	0.676613	1.55e-32	4.07e-30	57.6419	25.4572
SORBS1	SMC	2.25479	0.90691	1.82148e+06	0.676538	1.09e-21	1.65e-19	85.5895	55.8986
DSTN	SMC	1.46461	0.64728	1.82041e+06	0.67614	1.33e-21	2.01e-19	68.559	56.2133
SMOC2	SMC	0.938157	0.606433	1818367	0.675382	6.13e-36	1.83e-33	54.5852	21.5786
PCDH7	SMC	1.19342	0.871546	1817820	0.675179	5.1e-47	2.46e-44	48.9083	14.9528
RABGAP1	SMC	1.308	0.59484	1810158	0.672333	4.19e-21	6.1e-19	68.9956	53.3725
ELN	SMC	1.34184	0.738086	1.80867e+06	0.671779	1.11e-24	1.98e-22	64.1921	36.9992
UTRN	SMC	1.99403	0.613192	1804572	0.670258	5.48e-19	6.95e-17	81.2227	75.7251

## Sheet: SupTable3
Supplementary Table 3. Enrichment of transcription factor motif accessibility and their expression by cell-type.
Statistics were calculated with the presto package wilcoxon test.
auc; area under the curve, avgExpr; average normalized expression, logFC; log fold change, fdr; false dyscovery rate, pct_in; percentage of cells in this cell-type with expression > 0, pct_out; percentage of cells in other cell-type with expression > 0, combined auc; product of both motif auc and TF expression auc.
			Motif statistics								TF expression statistics
Motif	TF name	Cell-type	avgExpr	logFC	statistic	auc	p-value	fdr	pct_in	pct_out	auc	combined auc
MA0643.1	Esrrg	CM	2.73432	4.03748	2.66249e+07	0.9771	0	0	100	100	0.957847	0.935913
MA0807.1	TBX5	CM	2.60777	3.84221	26360882	0.96741	0	0	100	100	0.957773	0.926559
MA0476.1	FOS	Mesothelial	6.82708	7.49916	1.1909e+07	0.951241	0	0	100	100	0.900514	0.856606
MA1627.1	Wt1	Mesothelial	2.41903	2.58641	11888306	0.949585	0	0	100	100	0.894258	0.849173
MA0478.1	FOSL2	Mesothelial	6.2787	6.87974	11805360	0.942959	0	0	100	100	0.886821	0.836236
MA1604.1	Ebf2	PC	3.07947	3.12782	7322569	0.928128	0	0	100	100	0.870807	0.80822
MA1517.1	KLF6	Mesothelial	1.4971	1.53721	10841372	0.86596	0	0	100	100	0.905028	0.783718
MA0162.4	EGR1	Mesothelial	1.59422	1.69476	11274077	0.900523	0	0	100	100	0.8444	0.760401
MA0490.2	JUNB	Mesothelial	7.02202	7.71295	11932865	0.953144	0	0	100	100	0.773121	0.736895
MA0154.4	EBF1	PC	2.77217	2.80508	7172081	0.909054	2.33384e-289	5.80349e-287	100	100	0.808929	0.73536
MA0002.2	RUNX1	Myeloid	2.00614	2.08483	12052565	0.858912	0	0	100	100	0.854536	0.733971
MA0592.3	ESRRA	CM	2.85987	4.22751	2.67323e+07	0.98104	0	0	100	100	0.720609	0.706947
MA0032.2	FOXC1	Endocardial	1.5036	1.56157	8145454	0.809782	3.72257e-212	8.16775e-211	100	100	0.868053	0.702934
MA0141.3	ESRRB	CM	2.49698	3.68501	26426179	0.969807	0	0	100	100	0.723242	0.701405
MA0098.3	ETS1	Lymphoid	3.19294	2.95599	2128905	0.89436	1.389e-82	1.0362e-80	100	100	0.78115	0.698629
MA0154.4	EBF1	Adipo	1.41083	1.29322	1061059	0.739071	1.26498e-19	2.55048e-18	100	100	0.944939	0.698377
MA0645.1	ETV6	Myeloid	5.82092	6.05684	13644494	0.972359	0	0	100	100	0.716858	0.697043
MA0491.2	JUND	Mesothelial	7.01631	7.71046	1.19325e+07	0.953115	0	0	100	100	0.713679	0.680218
MA0466.2	CEBPB	Mesothelial	3.11078	3.2874	10986338	0.877539	0	0	100	100	0.767844	0.673813
MA0080.5	SPI1	Myeloid	8.21488	8.54125	13830107	0.985586	0	0	100	100	0.683234	0.673386
MA0620.3	MITF	CM	0.774128	1.06228	19859260	0.728809	0	0	100	100	0.909958	0.663186
MA0154.4	EBF1	FB	1.46955	1.74432	21103848	0.823366	0	0	100	100	0.797602	0.656718
MA0052.4	MEF2A	CM	4.18517	6.07826	26831177	0.98467	0	0	100	100	0.66117	0.651034
MA0498.2	MEIS1	CM	1.29311	1.96659	24286425	0.891281	0	0	100	100	0.727029	0.647987
MA0475.2	FLI1	Myeloid	2.40895	2.3913	12127448	0.864248	0	0	100	100	0.749119	0.647425
MA1520.1	MAF	Myeloid	1.26439	1.37886	11183321	0.796966	2.20871e-271	2.94231e-270	100	100	0.809667	0.645277
MA1604.1	Ebf2	FB	1.40051	1.64997	20887127	0.81491	0	0	100	100	0.791165	0.644728
MA0600.2	RFX2	Mesothelial	2.05384	2.08107	10526838	0.840837	0	0	100	100	0.766657	0.644633
MA1114.1	PBX3	CM	1.80002	2.6606	25861356	0.949078	0	0	100	100	0.674828	0.640465
MA0474.2	ERG	Endocardial	1.63468	1.43342	7417759	0.737438	1.77757e-125	1.72217e-124	100	100	0.867053	0.639398
MA1508.1	IKZF1	Myeloid	6.62579	6.72924	13315688	0.948927	0	0	100	100	0.667247	0.633168
MA0695.1	ZBTB7C	Mesothelial	0.669327	0.747647	8856516	0.707419	2.80905e-119	7.59257e-119	100	100	0.893897	0.63236
MA0482.2	GATA4	Endocardial	2.05514	2.4163	8568105	0.8518	5.38938e-273	2.01024e-271	100	100	0.740622	0.630862
MA0515.1	Sox6	Neuron	1.81276	1.63596	1235444	0.783688	1.8502e-29	1.53361e-27	100	100	0.799132	0.62627
MA0029.1	Mecom	Endocardial	0.968097	1.12055	7627232	0.758263	4.37823e-148	5.4436e-147	100	100	0.822662	0.623794
MA0150.2	Nfe2l2	Mesothelial	1.92307	2.13267	10541128	0.841978	0	0	100	100	0.736721	0.620303
MA0689.1	TBX20	CM	1.16174	1.74315	2.32406e+07	0.852901	0	0	100	100	0.724125	0.617606
MA0593.1	FOXP2	FB	1.1708	1.38018	19623291	0.765602	0	0	100	100	0.805271	0.616517
MA0036.3	GATA2	Endocardial	2.07539	2.43029	8616577	0.856619	1.82411e-280	7.55992e-279	100	100	0.714821	0.612329
MA0102.4	CEBPA	Adipo	4.73342	4.62019	1246917	0.868529	2.33684e-44	1.74329e-41	100	100	0.704281	0.611689
MA0002.2	RUNX1	Lymphoid	1.48454	1.35738	1810387	0.760549	4.64825e-37	5.33476e-36	100	100	0.803759	0.611298
MA0475.2	FLI1	EC	1.56155	1.44571	10822026	0.748379	3.14548e-196	7.82176e-195	100	100	0.81089	0.606853
MA0117.2	Mafb	Myeloid	1.51544	1.66685	1.16749e+07	0.831995	0	0	100	100	0.728371	0.606001
MA0144.2	STAT3	Mesothelial	1.51465	1.46569	9018105	0.720326	2.49571e-134	7.66172e-134	100	100	0.841266	0.605986
MA0466.2	CEBPB	Adipo	3.1697	3.06016	1209463	0.842441	1.54448e-38	1.92031e-36	100	100	0.71521	0.602522
MA0090.3	TEAD1	Mesothelial	2.10841	2.48628	11113557	0.887701	0	0	100	100	0.678537	0.602338
MA0474.2	ERG	EC	1.71903	1.5897	10973205	0.758833	6.47066e-213	2.0113e-211	100	100	0.792653	0.601492
MA0626.1	Npas2	CM	0.585986	0.845426	19465697	0.714366	1.42519e-274	3.06396e-274	100	100	0.840108	0.600144
MA0605.2	ATF3	Mesothelial	0.868203	0.84415	8351660	0.667093	4.40123e-78	9.14574e-78	100	100	0.894421	0.596662
MA0832.1	Tcf21	FB	2.87862	3.73891	24169585	0.942975	0	0	100	100	0.62615	0.590444
MA0473.3	ELF1	Myeloid	5.80186	5.8854	13310264	0.94854	0	0	100	100	0.61942	0.587545
MA0070.1	PBX1	Mesothelial	1.02219	1.19557	9812138	0.78375	1.90379e-221	9.59612e-221	100	100	0.747842	0.586121
MA0773.1	MEF2D	CM	5.34343	7.7902	26969545	0.989748	0	0	100	100	0.587785	0.581759
MA0475.2	FLI1	Endocardial	1.48431	1.30302	7315611	0.727283	3.87228e-115	3.28263e-114	100	100	0.798693	0.580876
MA0836.2	CEBPD	Mesothelial	4.49345	4.79102	11298853	0.902502	0	0	100	100	0.639247	0.576922
MA0593.1	FOXP2	Adipo	0.9452	0.842279	945929	0.658879	1.71014e-09	8.79836e-09	100	100	0.873123	0.575282
MA0442.2	SOX10	Neuron	1.66632	1.54933	1253450	0.79511	9.65611e-32	1.80086e-29	100	100	0.722744	0.574661
MA0801.1	MGA	CM	1.54269	2.27358	24714819	0.907002	0	0	100	100	0.63352	0.574604
MA0655.1	JDP2	Mesothelial	6.71326	7.3941	11961252	0.955411	0	0	100	100	0.599681	0.572942
MA0475.2	FLI1	Lymphoid	2.96037	2.72632	2100502	0.882427	8.95578e-78	6.07365e-76	100	100	0.647999	0.571812
MA1508.1	IKZF1	Lymphoid	1.62056	1.00264	1543042	0.648237	4.61311e-13	1.29375e-12	100	100	0.881803	0.571617
MA0809.2	TEAD4	Mesothelial	2.4868	2.90994	11404798	0.910964	0	0	100	100	0.626559	0.570773
MA0482.2	GATA4	CM	0.71086	1.19225	19658977	0.721459	6.73357e-293	1.50848e-292	100	100	0.789838	0.569836
MA1563.1	SOX18	EC	1.25407	1.39708	11587771	0.801333	8.11118e-288	3.36163e-286	100	100	0.71042	0.569283
MA1111.1	NR2F2	CM	2.12141	3.12653	25801649	0.946887	0	0	100	100	0.598668	0.566871
MA0480.1	Foxo1	Endocardial	1.61561	1.59181	7891593	0.784544	2.54421e-179	4.519e-178	100	100	0.72202	0.566457
MA0684.2	RUNX3	Lymphoid	1.09983	1.01276	1738889	0.730513	2.24933e-29	1.62913e-28	100	100	0.775177	0.566277
MA0480.1	Foxo1	Adipo	1.13277	0.998463	971350	0.676585	2.16462e-11	1.41649e-10	100	100	0.836791	0.566161
MA1565.1	TBX18	Mesothelial	0.867207	1.1216	9279763	0.741226	1.27328e-160	4.70231e-160	100	100	0.760404	0.563631
MA0746.2	SP3	Mesothelial	1.69499	1.7406	11387128	0.909553	0	0	100	100	0.61853	0.562586
MA1515.1	KLF2	Mesothelial	1.59558	1.59582	1.07812e+07	0.861151	0	0	100	100	0.651518	0.561055
MA0154.4	EBF1	SMC	1.74447	1.64523	2105669	0.782092	1.44771e-48	4.14375e-46	100	100	0.71374	0.558211
MA1104.2	GATA6	Endocardial	2.00274	2.35202	8552213	0.85022	1.44119e-270	5.11965e-269	100	100	0.655384	0.55722
MA0481.3	FOXP1	Endocardial	0.83927	0.848433	6987311	0.694645	5.84257e-85	3.15837e-84	100	100	0.799923	0.555663
MA0025.2	NFIL3	Mesothelial	3.55384	3.82453	11326427	0.904704	0	0	100	100	0.611788	0.553487
MA0098.3	ETS1	Endocardial	1.60037	1.42127	7440930	0.739742	6.95197e-128	7.20302e-127	100	100	0.745517	0.55149
MA0523.1	TCF7L2	Mesothelial	1.25105	1.36619	1.00202e+07	0.800371	6.78926e-248	3.69693e-247	100	100	0.687743	0.550449
MA0599.1	KLF5	Mesothelial	1.23653	1.20012	1.02434e+07	0.818193	6.36999e-278	4.02713e-277	100	100	0.670614	0.548692
MA0840.1	Creb5	Mesothelial	1.38747	1.37762	9.34817e+06	0.74669	6.91391e-168	2.61816e-167	100	100	0.730176	0.545215
MA1511.1	KLF10	Mesothelial	1.43341	1.48182	10864435	0.867802	0	0	100	100	0.621526	0.539362
MA0624.1	NFATC1	Endocardial	2.85438	2.90794	8707822	0.86569	8.37735e-295	4.46393e-293	100	100	0.622645	0.539018
MA0783.1	PKNOX2	CM	2.57955	3.85843	26618715	0.976873	0	0	100	100	0.551513	0.538757
MA1637.1	EBF3	FB	1.33028	1.56038	20675989	0.806673	0	0	100	100	0.667414	0.538385
MA0742.1	Klf12	Lymphoid	1.11719	0.988883	1767649	0.742595	2.35698e-32	2.09322e-31	100	100	0.722484	0.536513
MA0152.1	NFATC2	Endocardial	2.7937	2.83316	8421138	0.837189	5.77842e-251	1.95941e-249	100	100	0.640664	0.536357
MA1633.1	BACH1	Mesothelial	3.9754	4.31946	11542590	0.92197	0	0	100	100	0.579483	0.534267
MA0495.3	MAFF	Mesothelial	0.99797	1.06672	9306578	0.743368	1.88948e-163	7.08317e-163	100	100	0.718383	0.534022
MA0871.2	TFEC	Myeloid	1.03743	1.15859	10754714	0.766422	7.63947e-219	8.50604e-218	100	100	0.695783	0.533263
MA1483.1	ELF2	Myeloid	2.7679	2.8393	12769784	0.910024	0	0	100	100	0.583193	0.530719
MA0765.2	ETV5	Myeloid	3.57186	3.65247	13089581	0.932814	0	0	100	100	0.568003	0.529841
MA0497.1	MEF2C	CM	4.08736	5.94902	26769487	0.982406	0	0	100	100	0.537927	0.528462
MA0843.1	TEF	Mesothelial	2.56033	2.74529	11051592	0.882752	0	0	100	100	0.597583	0.527518
MA0463.2	BCL6	Adipo	0.900385	0.805922	968952	0.674915	3.33127e-11	2.07094e-10	100	100	0.781137	0.527201
MA1541.1	NR6A1	CM	0.661475	0.994491	20386973	0.748176	0	0	100	100	0.704281	0.526926
MA0477.2	FOSL1	Mesothelial	6.69947	7.33899	11849027	0.946447	0	0	100	100	0.555613	0.525859
MA1625.1	Stat5b	Adipo	1.9976	1.83724	1.10779e+06	0.771618	7.25175e-25	2.7049e-23	100	100	0.678428	0.523487
MA0833.2	ATF4	Adipo	2.544	2.49343	1167302	0.813074	1.71818e-32	1.28176e-30	100	100	0.643729	0.523399
MA1484.1	ETS2	Myeloid	2.73911	2.74958	12459570	0.887917	0	0	100	100	0.589264	0.523217
MA0258.2	ESR2	CM	1.12254	1.66047	23410151	0.859122	0	0	100	100	0.608924	0.52314
MA0063.2	NKX2-5	CM	0.663668	0.998507	20541419	0.753844	0	0	100	100	0.690288	0.520369
MA0488.1	JUN	Mesothelial	1.0072	1.00101	8465651	0.676198	1.30018e-86	2.81959e-86	100	100	0.768631	0.519747
MA0497.1	MEF2C	PC	0.920699	1.34764	5624307	0.712875	8.02527e-80	1.12959e-78	100	100	0.728046	0.519006
MA1574.1	THRB	Adipo	0.635079	0.611757	944540	0.657911	2.14391e-09	1.07339e-08	100	100	0.787814	0.518312
MA0521.1	Tcf12	FB	2.72336	3.61079	24223625	0.945084	0	0	100	100	0.547643	0.517568
MA0039.4	KLF4	Mesothelial	1.35152	1.32987	10379502	0.829068	4.29952e-297	2.91586e-296	100	100	0.622889	0.516418
MA1120.1	SOX13	EC	2.89618	3.10329	13283910	0.918626	0	0	100	100	0.560705	0.515079
MA0798.2	RFX3	Mesothelial	1.6562	1.74433	10501430	0.838807	0	0	100	100	0.614019	0.515044
MA1624.1	Stat5a	Adipo	2.29993	2.11654	1097563	0.764498	1.15643e-23	4.10808e-22	100	100	0.673455	0.514855
MA1516.1	KLF3	Mesothelial	1.39009	1.42514	10674064	0.852596	0	0	100	100	0.603824	0.514818
MA1637.1	EBF3	PC	3.01507	3.06099	7324813	0.928412	0	0	100	100	0.554395	0.514707
MA1104.2	GATA6	Mesothelial	2.43142	2.88032	11235510	0.897442	0	0	100	100	0.572862	0.51411
MA0727.1	NR3C2	CM	1.09836	1.60217	2.09862e+07	0.770165	0	0	100	100	0.666906	0.513627
MA0137.3	STAT1	Mesothelial	1.91002	1.8653	9.46586e+06	0.75609	9.13306e-181	3.70286e-180	100	100	0.678826	0.513254
MA1637.1	EBF3	Adipo	1.39933	1.27966	1069811	0.745168	1.4795e-20	3.67903e-19	100	100	0.687816	0.512538
MA1108.2	MXI1	CM	1.03476	1.56661	22332849	0.819587	0	0	100	100	0.620161	0.508276
MA0089.2	NFE2L1	Mesothelial	3.39155	3.74062	11462158	0.915546	0	0	100	100	0.55376	0.506993
MA0025.2	NFIL3	Adipo	3.46413	3.40029	1232282	0.858335	4.9332e-42	1.22672e-39	100	100	0.590254	0.506636
MA1123.2	TWIST1	FB	3.42871	4.31215	24470745	0.954725	0	0	100	100	0.530638	0.506613
MA0797.1	TGIF2	CM	2.35848	3.51691	26439072	0.97028	0	0	100	100	0.521021	0.505536
MA1563.1	SOX18	Endocardial	0.926827	0.985891	7316499	0.727371	3.16252e-115	2.71177e-114	100	100	0.694738	0.505332
MA1107.2	KLF9	Mesothelial	1.0241	1.05763	10035949	0.801627	5.92966e-250	3.27669e-249	100	100	0.628799	0.504062
MA1120.1	SOX13	Endocardial	2.42707	2.46883	8784126	0.873276	4.53791e-307	3.38528e-305	100	100	0.57702	0.503897
MA0808.1	TEAD3	Mesothelial	2.41486	2.85445	11320122	0.904201	0	0	100	100	0.556625	0.503301
MA1604.1	Ebf2	Adipo	1.50919	1.38915	1088651	0.75829	1.2191e-22	3.78936e-21	100	100	0.657858	0.498848
MA0841.1	NFE2	Mesothelial	5.67723	6.24676	11903937	0.950833	0	0	100	100	0.523703	0.497954
MA0687.1	SPIC	Myeloid	9.03132	9.51143	13927553	0.992531	0	0	100	100	0.499625	0.495893
MA0137.3	STAT1	Endocardial	1.70932	1.6064	7.08004e+06	0.703864	5.17183e-93	3.08655e-92	100	100	0.704413	0.49581
MA0660.1	MEF2B	CM	5.84301	8.54321	27012472	0.991323	0	0	100	100	0.49997	0.495632
MA0645.1	ETV6	Endocardial	1.52632	1.1877	7259817	0.721736	1.10828e-109	8.70293e-109	100	100	0.684427	0.493976
MA0081.2	SPIB	Myeloid	8.60379	8.9963	13858023	0.987576	0	0	100	100	0.499169	0.492967
MA0606.1	NFAT5	Endocardial	2.69117	2.75541	8585382	0.853517	1.20352e-275	4.72539e-274	100	100	0.577467	0.492878
MA0496.3	MAFK	Mesothelial	2.74229	2.92799	11151255	0.890712	0	0	100	100	0.552963	0.492531
MA0079.4	SP1	Mesothelial	1.73925	1.75734	11176826	0.892755	0	0	100	100	0.551408	0.492272
MA0833.2	ATF4	Mesothelial	2.9176	3.1452	11056780	0.883166	0	0	100	100	0.556324	0.491326
MA0098.3	ETS1	EC	1.6578	1.54666	10963926	0.758192	7.15999e-212	2.13654e-210	100	100	0.647131	0.490649
MA0846.1	FOXC2	Endocardial	2.35129	2.40446	8794500	0.874307	0	0	100	100	0.560239	0.489821
MA0843.1	TEF	Adipo	2.12607	2.06712	1154045	0.80384	1.06105e-30	7.19582e-29	100	100	0.608377	0.489038
MA1101.2	BACH2	Mesothelial	6.1109	6.71471	11923035	0.952359	0	0	100	100	0.513367	0.488909
MA0136.2	ELF5	Myeloid	6.3332	6.57083	13690989	0.975672	0	0	100	100	0.500246	0.488076
MA0732.1	EGR3	Mesothelial	1.52555	1.63328	11024932	0.880622	0	0	100	100	0.554051	0.48791
MA0665.1	MSC	FB	2.11427	2.81548	2.3287e+07	0.90854	0	0	100	100	0.536685	0.4876
MA0598.3	EHF	Myeloid	8.66356	8.9127	13647211	0.972552	0	0	100	100	0.500639	0.486897
MA0759.1	ELK3	EC	0.92039	0.821817	9771480	0.67573	3.17298e-99	4.55201e-98	100	100	0.719786	0.486381
MA0774.1	MEIS2	CM	1.64865	2.49886	2.52767e+07	0.927622	0	0	100	100	0.522546	0.484725
MA0685.1	SP4	Mesothelial	1.60084	1.62162	1.10935e+07	0.886097	0	0	100	100	0.547027	0.484719
MA0108.2	TBP	CM	1.34439	1.98245	24140513	0.885926	0	0	100	100	0.546936	0.484545
MA0806.1	TBX4	CM	2.60777	3.84221	26360882	0.96741	0	0	100	100	0.50026	0.483957
MA0625.1	NFATC3	Endocardial	2.87242	2.92737	8759910	0.870868	3.77519e-303	2.56027e-301	100	100	0.55517	0.48348
MA0017.2	NR2F1	CM	0.643964	0.875158	19414249	0.712478	8.54066e-270	1.8152e-269	100	100	0.678347	0.483307
MA1615.1	Plagl1	FB	0.510232	0.676588	18249183	0.711991	9.41673e-253	3.6973e-252	100	100	0.678345	0.482976
MA0652.1	IRF8	Myeloid	2.53271	2.50449	11776782	0.839259	0	0	100	100	0.574195	0.481898
MA0782.2	PKNOX1	CM	1.7959	2.648	25717819	0.943811	0	0	100	100	0.510478	0.481795
MA1559.1	SNAI3	CM	2.15032	3.13529	25408865	0.932473	0	0	100	100	0.515803	0.480972
MA1104.2	GATA6	CM	0.56233	0.983653	1.89648e+07	0.695984	7.47164e-230	1.51876e-229	100	100	0.69048	0.480563
MA1567.1	TBX6	CM	2.17968	3.21111	25883714	0.949899	0	0	100	100	0.505669	0.480335
MA1566.1	TBX3	CM	2.09701	3.10269	25991275	0.953846	0	0	100	100	0.503027	0.47981
MA1596.1	ZNF460	Mesothelial	1.36455	1.41763	11218502	0.896084	0	0	100	100	0.535089	0.479485
MA0796.1	TGIF1	CM	2.31238	3.45903	26376846	0.967996	0	0	100	100	0.495061	0.479217
MA0641.1	ELF4	Myeloid	3.61026	3.72421	13226911	0.9426	0	0	100	100	0.507912	0.478758
MA0640.2	ELF3	Myeloid	6.67978	6.82975	13463938	0.959492	0	0	100	100	0.498568	0.478372
MA0037.3	GATA3	Endocardial	2.04063	2.38473	8623193	0.857276	1.71208e-281	7.51303e-280	100	100	0.557276	0.47774
MA0528.2	ZNF263	Mesothelial	2.09876	2.17929	11139819	0.889799	0	0	100	100	0.535571	0.47655
MA0766.2	GATA5	Endocardial	2.29228	2.683	8815561	0.876401	0	0	100	100	0.543735	0.476529
MA0472.2	EGR2	Mesothelial	1.27423	1.39613	10449074	0.834625	3.87816e-307	2.86446e-306	100	100	0.56953	0.475344
MA1571.1	TGIF2LX	CM	1.97887	2.96268	25892178	0.95021	0	0	100	100	0.5	0.475105
MA1618.1	Ptf1a	FB	3.3135	4.19873	24340920	0.94966	0	0	100	100	0.499946	0.474778
MA1489.1	FOXN3	EC	0.580598	0.534882	8887384	0.614592	3.03425e-43	1.52943e-42	100	100	0.77157	0.474201
MA1540.1	NR5A1	CM	1.93491	2.85827	25802420	0.946916	0	0	100	100	0.50032	0.473761
MA0101.1	REL	Mesothelial	1.40432	1.34919	9057961	0.723509	3.51231e-138	1.11974e-137	100	100	0.654455	0.473504
MA1572.1	TGIF2LY	CM	1.93424	2.88584	25803942	0.946971	0	0	100	100	0.5	0.473486
MA1641.1	MYF5	FB	2.93274	3.87404	24258695	0.946452	0	0	100	100	0.5	0.473226
MA0759.1	ELK3	Endocardial	0.735662	0.588343	6.31791e+06	0.628096	8.14394e-38	2.13171e-37	100	100	0.753402	0.473209
MA0471.2	E2F6	Mesothelial	1.8361	1.9188	11245370	0.89823	0	0	100	100	0.526639	0.473043
MA0741.1	KLF16	Mesothelial	1.2735	1.30324	10927425	0.872834	0	0	100	100	0.54139	0.472544
MA0836.2	CEBPD	Adipo	4.76138	4.64376	1238842	0.862905	4.5622e-43	1.7017e-40	100	100	0.546613	0.471675
MA0043.3	HLF	Mesothelial	3.1623	3.40132	11088049	0.885664	0	0	100	100	0.53159	0.47081
MA0639.1	DBP	Mesothelial	2.57636	2.74264	10979316	0.876979	0	0	100	100	0.534502	0.468747
MA1558.1	SNAI1	CM	2.41798	3.52854	25918118	0.951162	0	0	100	100	0.492509	0.468455
MA0835.2	BATF3	Mesothelial	6.23856	6.81716	11785307	0.941358	0	0	100	100	0.496542	0.467424
MA0511.2	RUNX2	Lymphoid	1.61028	1.48676	1887938	0.793129	1.91707e-46	3.32589e-45	100	100	0.589055	0.467196
MA0066.1	PPARG	CM	0.714288	1.06436	20784141	0.762751	0	0	100	100	0.61232	0.467048
MA1634.1	BATF	Mesothelial	6.21807	6.79265	11773407	0.940407	0	0	100	100	0.496138	0.466572
MA0463.2	BCL6	Mesothelial	1.15877	1.16891	9383727	0.74953	9.98137e-172	3.8382e-171	100	100	0.621106	0.465538
MA1471.1	BARX2	Mesothelial	0.949627	0.986924	9112433	0.72786	1.5576e-143	5.23409e-143	100	100	0.638834	0.464982
MA0105.4	NFKB1	Mesothelial	0.798075	0.810257	8840462	0.706137	7.8432e-118	2.10469e-117	100	100	0.658404	0.464923
MA0836.2	CEBPD	FB	2.24697	2.71309	20023081	0.7812	0	0	100	100	0.594855	0.4647
MA0500.2	MYOG	FB	2.38567	3.14174	23742521	0.926313	0	0	100	100	0.499946	0.463106
MA0867.2	SOX4	Neuron	1.78557	1.64721	1254632	0.79586	6.78998e-32	1.68844e-29	100	100	0.581801	0.463032
MA1630.1	Znf281	Mesothelial	1.54397	1.62145	10811514	0.863575	0	0	100	100	0.535667	0.462589
MA1124.1	ZNF24	Mesothelial	1.74344	1.97537	11090851	0.885888	0	0	100	100	0.522168	0.462582
MA1484.1	ETS2	Endocardial	1.56856	1.38208	7428750	0.738531	1.29012e-126	1.3184e-125	100	100	0.625263	0.461776
MA0734.2	GLI2	FB	0.556003	0.723213	17834512	0.695813	5.87041e-216	2.04641e-215	100	100	0.66357	0.461721
MA0509.2	RFX1	Mesothelial	1.68059	1.78953	10504122	0.839022	0	0	100	100	0.550034	0.461491
MA1621.1	Rbpjl	CM	1.96694	2.86164	25095603	0.920976	0	0	100	100	0.500751	0.46118
MA0043.3	HLF	Adipo	3.36427	3.30864	1221238	0.850643	2.53833e-40	4.73398e-38	100	100	0.541643	0.460745
MA0868.2	SOX8	EC	3.61336	3.85726	13472825	0.93169	0	0	100	100	0.493946	0.460205
MA0050.2	IRF1	Myeloid	4.91383	4.98395	13293619	0.947354	0	0	100	100	0.485773	0.460199
MA0692.1	TFEB	CM	0.822086	1.1249	2.01755e+07	0.740414	0	0	100	100	0.620871	0.459701
MA0698.1	ZBTB18	FB	3.79076	4.79902	24692796	0.963388	0	0	100	100	0.476254	0.458818
MA1117.1	RELB	Mesothelial	0.973065	1.01738	9089712	0.726045	2.74049e-141	8.92752e-141	100	100	0.631452	0.458463
MA1109.1	NEUROD1	FB	2.00698	2.62744	23435634	0.91434	0	0	100	100	0.500071	0.457235
MA1564.1	SP9	Mesothelial	1.65605	1.70046	11434932	0.913371	0	0	100	100	0.500294	0.456954
MA0750.2	ZBTB7A	Lymphoid	3.02991	2.80143	2141525	0.899661	9.09162e-85	1.13039e-82	100	100	0.507534	0.456608
MA1122.1	TFDP1	Mesothelial	1.43028	1.48806	10397230	0.830484	1.22971e-299	8.49408e-299	100	100	0.549747	0.456556
MA0143.4	SOX2	EC	2.74552	2.93809	13241165	0.91567	0	0	100	100	0.498541	0.456499
MA0522.3	TCF3	CM	1.98553	2.89223	25320606	0.929234	0	0	100	100	0.490894	0.456155
MA0691.1	TFAP4	FB	2.11611	2.80136	23345991	0.910843	0	0	100	100	0.500449	0.45583
MA0805.1	TBX1	CM	1.76614	2.59492	25158724	0.923293	0	0	100	100	0.493449	0.455598
MA0139.1	CTCF	Mesothelial	1.47662	1.56242	10483428	0.837369	0	0	100	100	0.543752	0.455321
MA0482.2	GATA4	Mesothelial	2.17835	2.60799	10939415	0.873791	0	0	100	100	0.520924	0.455179
MA0511.2	RUNX2	Myeloid	1.84657	1.90724	11937297	0.850697	0	0	100	100	0.534358	0.454577
MA0816.1	Ascl2	FB	2.20813	2.93499	23397145	0.912838	0	0	100	100	0.497951	0.454549
MA1623.1	Stat2	Adipo	2.05661	1.70319	972848	0.677629	1.65036e-11	1.12951e-10	100	100	0.670473	0.454332
MA0499.2	MYOD1	CM	1.4851	2.2206	24728705	0.907512	0	0	100	100	0.500164	0.453905
MA1484.1	ETS2	EC	1.72866	1.62161	11161108	0.771827	1.29982e-234	4.84834e-233	100	100	0.587592	0.45352
MA0750.2	ZBTB7A	Endocardial	1.45657	1.27766	7402956	0.735966	5.96889e-124	5.70871e-123	100	100	0.616122	0.453445
MA0802.1	TBR1	CM	1.53905	2.28933	24706056	0.90668	0	0	100	100	0.500108	0.453438
MA0667.1	MYF6	FB	2.00873	2.64857	23237093	0.906594	0	0	100	100	0.499979	0.453278
MA1512.1	KLF11	Mesothelial	1.48056	1.53285	11113322	0.887682	0	0	100	100	0.509843	0.452579
MA0102.4	CEBPA	Mesothelial	4.58849	4.90134	11400930	0.910655	0	0	100	100	0.496579	0.452212
MA1650.1	ZBTB14	Mesothelial	1.40449	1.54786	11109125	0.887347	0	0	100	100	0.509248	0.45188
MA0156.2	FEV	Lymphoid	3.07979	2.8888	2150409	0.903394	2.53363e-86	3.78018e-84	100	100	0.5	0.451697
MA0093.3	USF1	CM	1.66015	2.37778	2.42322e+07	0.889289	0	0	100	100	0.507648	0.451446
MA0868.2	SOX8	Endocardial	3.4283	3.4993	9096276	0.904308	0	0	100	100	0.49847	0.450771
MA1487.1	FOXE1	Endocardial	2.60477	2.70775	9056187	0.900323	0	0	100	100	0.50037	0.450494
MA0800.1	EOMES	CM	1.46796	2.1962	24555628	0.90116	0	0	100	100	0.49942	0.450057
MA0838.1	CEBPG	Adipo	3.2704	3.13706	1198509	0.834811	6.47338e-37	6.03643e-35	100	100	0.538882	0.449865
MA0740.1	KLF14	Mesothelial	1.60816	1.66117	11179379	0.892959	0	0	100	100	0.503537	0.449638
MA0745.2	SNAI2	CM	2.09668	3.05459	25439739	0.933606	0	0	100	100	0.480903	0.448974
MA0007.3	Ar	CM	0.937308	1.36843	20685187	0.75912	0	0	100	100	0.591377	0.448926
MA1121.1	TEAD2	Mesothelial	2.2772	2.66789	11268016	0.900039	0	0	100	100	0.498646	0.448801
MA0690.1	TBX21	CM	1.51446	2.25318	2.45527e+07	0.901051	0	0	100	100	0.497846	0.448585
MA1604.1	Ebf2	SMC	1.73701	1.63417	2105173	0.781908	1.66639e-48	4.14375e-46	100	100	0.573585	0.44849
MA0480.1	Foxo1	FB	1.32226	1.53456	19906626	0.776656	0	0	100	100	0.576936	0.448081
MA0764.2	ETV4	Myeloid	4.67683	4.69095	12949098	0.922802	0	0	100	100	0.485081	0.447633
MA1653.1	ZNF148	Mesothelial	1.24945	1.25268	10700329	0.854694	0	0	100	100	0.523043	0.447042
MA0633.1	Twist2	FB	0.964535	1.24104	19936653	0.777828	0	0	100	100	0.574303	0.446709
MA1152.1	SOX15	Endocardial	3.70364	3.72218	9.21147e+06	0.91576	0	0	100	100	0.487274	0.446226
MA0505.1	Nr5a2	CM	1.60345	2.37483	25090641	0.920794	0	0	100	100	0.484367	0.446002
MA0062.3	GABPA	Endocardial	3.70578	3.33163	8220206	0.817213	2.35518e-222	5.4905e-221	100	100	0.545485	0.445778
MA0672.1	NKX2-3	CM	1.3305	1.98657	2.42934e+07	0.891538	0	0	100	100	0.499944	0.445719
MA0641.1	ELF4	Lymphoid	3.27503	3.03148	2138355	0.89833	3.2358e-84	3.01738e-82	100	100	0.495002	0.444675
MA0076.2	ELK4	Lymphoid	3.42164	3.19274	2172196	0.912546	3.38582e-90	6.31455e-88	100	100	0.487173	0.444568
MA0516.2	SP2	Mesothelial	1.34659	1.38105	1.08602e+07	0.867463	0	0	100	100	0.512364	0.444457
MA0670.1	NFIA	Adipo	1.02932	1.20766	1065337	0.742051	4.46069e-20	9.78728e-19	100	100	0.598929	0.444436
MA0847.2	FOXD2	Endocardial	2.53013	2.61052	8926862	0.887466	0	0	100	100	0.500785	0.44443
MA1562.1	SOX14	EC	2.20239	2.37536	12844841	0.888263	0	0	100	100	0.499953	0.44409
MA0739.1	Hic1	CM	2.29922	3.44544	26101474	0.95789	0	0	100	100	0.463273	0.443765
MA1468.1	ATOH7	FB	1.90281	2.40466	22765020	0.888176	0	0	100	100	0.499348	0.443509
MA0076.2	ELK4	Endocardial	1.45321	1.26644	7300297	0.72576	1.25619e-113	1.05294e-112	100	100	0.610589	0.443141
MA0037.3	GATA3	Mesothelial	1.80048	2.17355	10506166	0.839185	0	0	100	100	0.527427	0.442609
MA1513.1	KLF15	Mesothelial	1.70566	1.76541	11518040	0.920009	0	0	100	100	0.480865	0.442401
MA0078.1	Sox17	EC	1.01102	1.13338	10861270	0.751093	1.70609e-200	4.38877e-199	100	100	0.588913	0.442328
MA0156.2	FEV	Myeloid	2.43142	2.46183	12399041	0.883603	0	0	100	100	0.5	0.441802
MA0144.2	STAT3	Adipo	1.95881	1.78652	1062499	0.740074	8.91911e-20	1.84824e-18	100	100	0.596441	0.441411
MA1120.1	SOX13	Neuron	0.833688	0.696148	1073844	0.681179	6.13204e-13	7.03769e-12	100	100	0.647767	0.441245
MA0526.3	USF2	CM	1.56866	2.24012	23859166	0.875601	0	0	100	100	0.501778	0.439357
MA0028.2	ELK1	Lymphoid	2.89288	2.76506	2190974	0.920435	1.32202e-93	9.86227e-91	100	100	0.477271	0.439297
MA0838.1	CEBPG	Mesothelial	3.2401	3.40333	10928091	0.872887	0	0	100	100	0.502507	0.438632
MA0673.1	NKX2-8	CM	1.19179	1.80057	23877591	0.876277	0	0	100	100	0.499888	0.43804
MA0837.1	CEBPE	Mesothelial	3.11538	3.28831	10963307	0.8757	0	0	100	100	0.500109	0.437946
MA0738.1	HIC2	CM	1.18223	1.75892	2.35351e+07	0.863709	0	0	100	100	0.506898	0.437812
MA0844.1	XBP1	Mesothelial	0.492648	0.526613	8.03404e+06	0.641723	1.08868e-56	1.89755e-56	100	100	0.681116	0.437088
MA0840.1	Creb5	Neuron	1.27819	1.14821	1128209	0.715665	1.0576e-17	2.2542e-16	100	100	0.609713	0.43635
MA0062.3	GABPA	Myeloid	6.20008	6.26037	13207987	0.941252	0	0	100	100	0.463479	0.43625
MA1123.2	TWIST1	Adipo	1.4977	1.39289	989062	0.688923	7.94069e-13	6.6559e-12	100	100	0.633038	0.436114
MA0747.1	SP8	Mesothelial	1.31566	1.35809	1.09179e+07	0.872072	0	0	100	100	0.5	0.436036
MA1657.1	ZNF652	Mesothelial	1.07443	1.18928	9730829	0.777255	1.60512e-211	7.67577e-211	100	100	0.560701	0.435808
MA1515.1	KLF2	EC	0.649882	0.559778	9257700	0.640201	7.66176e-64	6.28096e-63	100	100	0.680556	0.435692
MA1419.1	IRF4	Myeloid	2.44484	2.43037	11776793	0.839259	0	0	100	100	0.519029	0.4356
MA0143.4	SOX2	Endocardial	2.32697	2.3651	8758182	0.870696	7.17298e-303	4.4592e-301	100	100	0.499196	0.434649
MA1623.1	Stat2	Myeloid	3.06206	3.02313	12075492	0.860546	0	0	100	100	0.504578	0.434212
MA0775.1	MEIS3	CM	1.38903	2.08722	24596645	0.902665	0	0	100	100	0.480286	0.433538
MA1652.1	ZKSCAN5	Myeloid	1.94949	2.01897	12417531	0.884921	0	0	100	100	0.48991	0.433531
MA0706.1	MEOX2	Mesothelial	0.829631	0.933874	9124755	0.728845	9.27393e-145	3.14471e-144	100	100	0.594788	0.433508
MA0137.3	STAT1	Adipo	2.2183	2.01402	1084438	0.755356	3.64179e-22	1.00621e-20	100	100	0.573557	0.43324
MA0514.1	Sox3	Endocardial	2.49911	2.49141	8715953	0.866498	4.24598e-296	2.43654e-294	100	100	0.49991	0.433171
MA0160.1	NR4A2	CM	1.65689	2.43339	25088809	0.920727	0	0	100	100	0.469984	0.432727
MA1113.2	PBX2	Mesothelial	1.34346	1.51783	10131671	0.809273	1.12305e-262	6.70236e-262	100	100	0.534522	0.432574
MA1525.1	NFATC4	FB	1.51157	1.77069	19856432	0.774698	0	0	100	100	0.558272	0.432492
MA1152.1	SOX15	EC	2.98252	3.06739	1.28902e+07	0.891398	0	0	100	100	0.485165	0.432476
MA0867.2	SOX4	EC	2.10414	2.19696	12429794	0.859561	0	0	100	100	0.503134	0.432474
MA1489.1	FOXN3	Adipo	1.05553	0.958758	999466	0.696169	1.0307e-13	9.98574e-13	100	100	0.620177	0.431749
MA0048.2	NHLH1	FB	1.50105	1.99878	22152489	0.864278	0	0	100	100	0.49949	0.431698
MA0688.1	TBX2	CM	1.66448	2.47201	24964469	0.916164	0	0	100	100	0.469686	0.430309
MA0733.1	EGR4	Mesothelial	1.42754	1.53297	10780965	0.861135	0	0	100	100	0.499631	0.43025
MA0762.1	ETV2	Myeloid	3.24264	3.15947	12110719	0.863056	0	0	100	100	0.498407	0.430153
MA0520.1	Stat6	Mesothelial	1.38299	1.32629	8929851	0.713277	5.36887e-126	1.52288e-125	100	100	0.602178	0.42952
MA0836.2	CEBPD	Myeloid	2.13308	2.21117	10644740	0.758585	2.79933e-206	2.90041e-205	100	100	0.56592	0.429298
MA1589.1	ZNF140	Mesothelial	0.862135	0.929797	9197674	0.734669	4.06513e-152	1.43725e-151	100	100	0.584242	0.429224
MA0803.1	TBX15	CM	1.54269	2.27358	24714819	0.907002	0	0	100	100	0.473164	0.429161
MA0506.1	NRF1	Mesothelial	1.41206	1.57841	11031829	0.881173	0	0	100	100	0.486911	0.429053
MA0795.1	SMAD3	FB	0.749889	0.956067	18858390	0.735759	0	0	100	100	0.582979	0.428932
MA0862.1	GMEB2	Mesothelial	1.32081	1.40369	10057076	0.803314	9.825e-253	5.55261e-252	100	100	0.533546	0.428605
MA0790.1	POU4F1	Mesothelial	1.55007	1.73234	10723478	0.856543	0	0	100	100	0.500294	0.428524
MA0058.3	MAX	CM	0.674874	0.945576	19872772	0.729305	0	0	100	100	0.587122	0.428191
MA1418.1	IRF3	Myeloid	3.079	3.03951	1.20596e+07	0.859416	0	0	100	100	0.498015	0.428002
MA0867.2	SOX4	Endocardial	2.34342	2.36602	8700058	0.864918	1.43586e-293	7.14102e-292	100	100	0.49433	0.427555
MA0645.1	ETV6	EC	1.78265	1.5275	11041835	0.763579	1.02143e-220	3.313e-219	100	100	0.559642	0.427331
MA1420.1	IRF5	Myeloid	1.20768	1.18494	10345562	0.737264	5.40068e-174	5.09988e-173	100	100	0.579228	0.427044
MA0050.2	IRF1	Mesothelial	1.66239	1.31227	8122353	0.648777	2.74781e-62	4.9875e-62	100	100	0.658182	0.427013
MA0821.1	HES5	CM	1.13794	1.65183	23383639	0.858149	0	0	100	100	0.497193	0.426666
MA0641.1	ELF4	Mesothelial	0.884155	0.65244	8045959	0.642675	1.98203e-57	3.4955e-57	100	100	0.662584	0.425826
MA0035.4	GATA1	Mesothelial	1.54008	1.7818	10637474	0.849674	0	0	100	100	0.501037	0.425718
MA1102.2	CTCFL	Mesothelial	1.12581	1.19904	10637205	0.849652	0	0	100	100	0.49991	0.42475
MA0076.2	ELK4	Myeloid	2.58384	2.5847	12391537	0.883068	0	0	100	100	0.480673	0.424467
MA0136.2	ELF5	Lymphoid	3.3047	2.8698	2.02254e+06	0.849676	2.49884e-65	8.47334e-64	100	100	0.499448	0.42437
MA0760.1	ERF	EC	1.83137	1.69988	1.10765e+07	0.76598	1.02187e-224	3.63008e-223	100	100	0.553966	0.424326
MA0763.1	ETV3	Lymphoid	2.68222	2.53707	2134876	0.896868	1.29705e-83	1.07511e-81	100	100	0.472972	0.424194
MA0822.1	HES7	CM	1.05084	1.52187	22924105	0.841285	0	0	100	100	0.50333	0.423444
MA0791.1	POU4F3	Mesothelial	1.48937	1.66727	10592559	0.846086	0	0	100	100	0.500248	0.423253
MA1101.2	BACH2	FB	1.40005	1.76696	18937524	0.738847	0	0	100	100	0.572628	0.423084
MA0785.1	POU2F1	Mesothelial	1.31114	1.43101	10323640	0.824606	3.77738e-289	2.516e-288	100	100	0.512499	0.42261
MA1522.1	MAZ	Mesothelial	0.94095	0.937119	9570516	0.76445	1.27065e-192	5.57591e-192	100	100	0.552528	0.42238
MA0837.1	CEBPE	Adipo	3.10742	2.99343	1202933	0.837893	1.44631e-37	1.54135e-35	100	100	0.503836	0.42216
MA0639.1	DBP	Adipo	2.11805	2.04041	1145441	0.797847	1.4442e-29	8.28751e-28	100	100	0.528728	0.421844
MA1100.2	ASCL1	FB	1.42125	1.9549	2.16062e+07	0.842965	0	0	100	100	0.499891	0.421391
MA0684.2	RUNX3	Myeloid	1.35651	1.4067	11180360	0.796755	5.32852e-271	6.97382e-270	100	100	0.528263	0.420896
MA0510.2	RFX5	Mesothelial	1.96958	1.98902	10443878	0.83421	2.21119e-306	1.61721e-305	100	100	0.504513	0.42087
MA1525.1	NFATC4	Endocardial	2.59968	2.64781	8667077	0.861639	2.34465e-288	1.09319e-286	100	100	0.488421	0.420843
MA0507.1	POU2F2	Myeloid	0.578716	0.581204	9151171	0.652147	1.07519e-72	4.9208e-72	100	100	0.645187	0.420757
MA0769.2	TCF7	Mesothelial	1.23998	1.40256	10095257	0.806364	8.46709e-258	4.89647e-257	100	100	0.521714	0.420691
MA0786.1	POU3F1	Mesothelial	1.4247	1.55751	10539535	0.841851	0	0	100	100	0.499601	0.420589
MA0768.1	LEF1	Mesothelial	1.46536	1.58469	10419468	0.83226	7.65007e-303	5.43519e-302	100	100	0.504749	0.420082
MA0763.1	ETV3	Myeloid	2.04851	2.08989	12193201	0.868934	0	0	100	100	0.483207	0.419875
MA0799.1	RFX4	Mesothelial	1.99199	2.00826	10415366	0.831933	2.99473e-302	2.10761e-301	100	100	0.504682	0.419862
MA0788.1	POU3F3	Mesothelial	1.41386	1.54408	1.05218e+07	0.840431	0	0	100	100	0.499354	0.419672
MA0077.1	SOX9	EC	3.26535	3.49959	13409715	0.927326	0	0	100	100	0.452403	0.419525
MA0686.1	SPDEF	Lymphoid	1.78897	1.6836	2001820	0.840971	3.30962e-62	1.02874e-60	100	100	0.498854	0.419522
MA0750.2	ZBTB7A	Myeloid	2.56493	2.57134	12535058	0.893296	0	0	100	100	0.469135	0.419076
MA0161.2	NFIC	Adipo	1.02475	1.24764	1021959	0.711837	9.67872e-16	1.20339e-14	100	100	0.588384	0.418834
MA0098.3	ETS1	PC	1.34858	1.12757	5.51905e+06	0.699534	2.33675e-70	3.00554e-69	100	100	0.598176	0.418444
MA0760.1	ERF	Endocardial	1.78145	1.57636	7529959	0.748592	2.37417e-137	2.6046e-136	100	100	0.558465	0.418063
MA0683.1	POU4F2	Mesothelial	1.38707	1.5523	10454394	0.83505	6.51045e-308	4.8568e-307	100	100	0.5	0.417525
MA1579.1	ZBTB26	FB	1.61721	2.01105	2.21144e+07	0.862792	0	0	100	100	0.483835	0.417449
MA0138.2	REST	CM	0.629607	0.962654	20523014	0.753168	0	0	100	100	0.554088	0.417321
MA0619.1	LIN54	Mesothelial	1.25748	1.33119	9985655	0.797609	2.13953e-243	1.14006e-242	100	100	0.522679	0.416893
MA0468.1	DUX4	Mesothelial	1.44361	1.61415	1.04403e+07	0.833922	7.38294e-306	5.34726e-305	100	100	0.499861	0.416846
MA0653.1	IRF9	Mesothelial	1.53342	1.34614	8606310	0.687434	9.30206e-98	2.21704e-97	100	100	0.605871	0.416496
MA0604.1	Atf1	Mesothelial	0.996551	0.971959	8968541	0.716367	1.28862e-129	3.76985e-129	100	100	0.579851	0.415386
MA0071.1	RORA	CM	1.05627	1.59233	22804205	0.836885	0	0	100	100	0.496126	0.4152
MA0762.1	ETV2	Lymphoid	3.05999	2.67527	1960975	0.823812	2.78377e-56	6.92232e-55	100	100	0.503592	0.414865
MA0903.1	HOXB3	Mesothelial	0.776603	0.855499	8.88975e+06	0.710073	2.67427e-122	7.44405e-122	100	100	0.584243	0.414856
MA0139.1	CTCF	Adipo	1.58579	1.53641	1126906	0.784937	3.36289e-27	1.56795e-25	100	100	0.528425	0.41478
MA0512.2	Rxra	Adipo	0.899906	0.869179	989302	0.68909	7.58096e-13	6.57604e-12	100	100	0.601893	0.414759
MA1562.1	SOX14	Endocardial	1.71644	1.75246	8340981	0.82922	2.4221e-239	6.94956e-238	100	100	0.499955	0.414573
MA0653.1	IRF9	Myeloid	2.75868	2.74245	11968724	0.852937	0	0	100	100	0.486029	0.414552
MA1483.1	ELF2	Mesothelial	1.07473	0.923714	8648816	0.690829	2.92179e-101	7.16991e-101	100	100	0.599513	0.414161
MA0084.1	SRY	Endocardial	1.68543	1.73174	8331080	0.828236	6.31738e-238	1.74547e-236	100	100	0.5	0.414118
MA0748.2	YY2	Lymphoid	1.50267	1.49044	1997676	0.83923	1.36374e-61	4.06941e-60	100	100	0.493393	0.41407
MA0784.1	POU1F1	Mesothelial	1.34456	1.46323	10372473	0.828507	4.35436e-296	2.92644e-295	100	100	0.499446	0.413794
MA0151.1	Arid3a	Mesothelial	1.37719	1.52002	10436043	0.833584	3.03965e-305	2.18036e-304	100	100	0.496137	0.413572
MA1418.1	IRF3	Endocardial	2.14198	1.91402	7386991	0.734379	2.57724e-122	2.40328e-121	100	100	0.562874	0.413363
MA0520.1	Stat6	Endocardial	1.35469	1.26598	7064748	0.702343	1.16723e-91	6.69808e-91	100	100	0.588506	0.413333
MA0157.2	FOXO3	Adipo	0.858466	0.813954	1009261	0.702992	1.40879e-14	1.48022e-13	100	100	0.587658	0.413119
MA0527.1	ZBTB33	Mesothelial	1.04082	1.15719	9.97677e+06	0.7969	3.01324e-242	1.59424e-241	100	100	0.518373	0.413092
MA0077.1	SOX9	Endocardial	2.85796	2.9157	8955526	0.890315	0	0	100	100	0.463957	0.413068
MA0759.1	ELK3	Lymphoid	2.91391	2.76869	2.1795e+06	0.915613	1.63062e-91	6.08222e-89	100	100	0.451061	0.412997
MA0762.1	ETV2	Endocardial	2.94271	2.71887	8271575	0.82232	1.6734e-229	4.30467e-228	100	100	0.502041	0.412838
MA0442.2	SOX10	Endocardial	1.96065	1.97618	8.38165e+06	0.833263	3.32869e-245	1.03467e-243	100	100	0.495371	0.412775
MA0681.2	PHOX2B	Mesothelial	1.35414	1.47638	10304572	0.823083	1.83627e-286	1.20163e-285	100	100	0.499954	0.411504
MA0083.3	SRF	SMC	1.76507	1.84517	2268154	0.842443	1.04147e-70	7.76939e-68	100	100	0.48795	0.41107
MA0041.1	Foxd3	Endocardial	2.14642	2.13093	8305370	0.82568	2.87477e-234	7.65921e-233	100	100	0.497841	0.411058
MA1625.1	Stat5b	FB	1.68912	1.96754	20197367	0.787999	0	0	100	100	0.521642	0.411053
MA0787.1	POU3F2	Mesothelial	1.28591	1.40675	10269451	0.820278	1.51211e-281	9.72444e-281	100	100	0.501021	0.410976
MA1493.1	HES6	CM	0.935485	1.36759	22228700	0.815765	0	0	100	100	0.503629	0.410842
MA0659.2	MAFG	Myeloid	1.61246	1.75607	11657404	0.830751	0	0	100	100	0.493415	0.409905
MA1623.1	Stat2	Mesothelial	1.62952	1.3933	8.24094e+06	0.65825	3.14306e-70	6.05872e-70	100	100	0.622439	0.409721
MA1491.1	GLI3	FB	0.623816	0.799262	18375641	0.716925	1.48979e-264	6.10651e-264	100	100	0.570247	0.408824
MA0124.2	Nkx3-1	CM	0.916271	1.36645	2.22305e+07	0.81583	0	0	100	100	0.500616	0.408418
MA0764.2	ETV4	EC	3.10257	2.93534	12062994	0.834196	0	0	100	100	0.489025	0.407943
MA0593.1	FOXP2	Endocardial	1.4915	1.49319	7807271	0.776161	4.96963e-169	7.566e-168	100	100	0.5254	0.407795
MA1632.1	ATF2	FB	1.90833	2.32867	21734137	0.847956	0	0	100	100	0.480522	0.407462
MA0131.2	HINFP	Mesothelial	1.08811	1.19459	9974349	0.796706	6.19873e-242	3.25651e-241	100	100	0.511414	0.407447
MA0652.1	IRF8	Adipo	1.52161	1.23105	947268	0.659811	1.37357e-09	7.26724e-09	100	100	0.617325	0.407318
MA0491.2	JUND	FB	1.71024	2.16366	1.94153e+07	0.757485	0	0	100	100	0.53748	0.407133
MA0046.2	HNF1A	Mesothelial	1.27716	1.40793	10190164	0.813945	1.31663e-270	8.11738e-270	100	100	0.499509	0.406573
MA0762.1	ETV2	EC	2.73236	2.5975	11784566	0.814942	0	0	100	100	0.498814	0.406505
MA0488.1	JUN	FB	1.94909	2.40548	21946405	0.856238	0	0	100	100	0.474731	0.406483
MA0716.1	PRRX1	FB	0.371631	0.499156	1.61099e+07	0.628528	3.50356e-94	6.86e-94	100	100	0.645978	0.406016
MA0466.2	CEBPB	Myeloid	1.76315	1.82268	10711691	0.763356	6.96316e-214	7.639e-213	100	100	0.531822	0.405969
MA0760.1	ERF	Myeloid	2.88418	2.8751	12444165	0.886819	0	0	100	100	0.457634	0.405838
MA1638.1	HAND2	FB	2.46431	3.19008	23961807	0.934869	0	0	100	100	0.433515	0.40528
MA0135.1	Lhx3	Mesothelial	1.34822	1.45238	10148047	0.810581	6.94991e-265	4.18115e-264	100	100	0.499954	0.405253
MA0596.1	SREBF2	CM	0.332621	0.516893	17384174	0.637977	5.9609e-115	9.73048e-115	100	100	0.63512	0.405192
MA0522.3	TCF3	Mesothelial	1.17495	1.48959	9420466	0.752465	9.66013e-176	3.77302e-175	100	100	0.537944	0.404784
MA0640.2	ELF3	Endocardial	3.28204	2.90259	8146783	0.809914	2.46392e-212	5.56995e-211	100	100	0.499768	0.404769
MA0606.1	NFAT5	FB	1.81549	2.17701	20680680	0.806856	0	0	100	100	0.501447	0.404595
MA0766.2	GATA5	Mesothelial	1.29171	1.63706	9562275	0.763792	1.1257e-191	4.88242e-191	100	100	0.528825	0.403912
MA0060.3	NFYA	Mesothelial	0.839166	0.878427	8939438	0.714042	6.88302e-127	1.98252e-126	100	100	0.565327	0.403667
MA0627.2	POU2F3	Mesothelial	1.28854	1.38413	10126654	0.808872	5.31024e-262	3.11925e-261	100	100	0.498919	0.403561
MA0036.3	GATA2	Mesothelial	1.91625	2.30982	10648989	0.850594	0	0	100	100	0.473665	0.402896
MA0025.2	NFIL3	FB	1.82097	2.24451	20801069	0.811553	0	0	100	100	0.496377	0.402836
MA0514.1	Sox3	EC	1.78309	1.7899	11642567	0.805122	4.78363e-295	2.23037e-293	100	100	0.499906	0.402485
MA1633.1	BACH1	Myeloid	0.755122	0.7667	8997903	0.641225	6.88896e-63	2.64905e-62	100	100	0.627399	0.402304
MA0146.2	Zfx	Adipo	0.468021	0.426625	949588	0.661427	9.36871e-10	5.0281e-09	100	100	0.608106	0.402218
MA0598.3	EHF	EC	3.36375	2.9726	11622982	0.803768	1.87931e-292	8.24684e-291	100	100	0.500154	0.402007
MA0640.2	ELF3	EC	3.04824	2.7626	11679610	0.807684	5.51455e-300	2.93847e-298	100	100	0.497687	0.401973
MA0764.2	ETV4	Endocardial	3.11728	2.83123	8237363	0.818919	9.93475e-225	2.39075e-223	100	100	0.490601	0.401762
MA1532.1	NR1D2	CM	0.504268	0.730147	18873416	0.69263	3.99611e-222	7.97086e-222	100	100	0.579358	0.401281
MA0632.2	TCFL5	Mesothelial	0.911851	1.03109	9701887	0.774943	4.82266e-208	2.27703e-207	100	100	0.517752	0.401228
MA0851.1	Foxj3	Adipo	0.740193	0.653098	930400	0.648062	1.98706e-08	8.61829e-08	100	100	0.618952	0.401119
MA1601.1	ZNF75D	Mesothelial	1.10864	1.18052	9.54102e+06	0.762094	3.04952e-189	1.315e-188	100	100	0.526207	0.401019
MA0153.2	HNF1B	Mesothelial	1.18174	1.32563	1.00499e+07	0.80274	8.7191e-252	4.89056e-251	100	100	0.49948	0.400953
MA0028.2	ELK1	Myeloid	1.81491	1.84265	11770921	0.838841	0	0	100	100	0.477621	0.400648
MA0084.1	SRY	EC	1.38308	1.4645	11581511	0.8009	5.36087e-287	2.10485e-285	100	100	0.5	0.40045
MA1118.1	SIX1	Mesothelial	1.16218	1.33108	10034603	0.801519	8.9056e-250	4.88498e-249	100	100	0.499525	0.400379
MA0043.3	HLF	FB	1.77903	2.20178	20652292	0.805748	0	0	100	100	0.496611	0.400143
MA0598.3	EHF	Endocardial	3.53802	3.0396	8052000	0.800491	9.59202e-200	1.98768e-198	100	100	0.499746	0.400042
MA0512.2	Rxra	PC	1.27871	1.31595	6366955	0.807005	6.56617e-164	5.44262e-162	100	100	0.495265	0.399681
MA0497.1	MEF2C	SMC	1.26849	1.64834	1904507	0.707376	4.97379e-27	3.71045e-25	100	100	0.564158	0.399072
MA1520.1	MAF	Mesothelial	0.600912	0.624324	8193365	0.654449	5.52087e-67	1.04267e-66	100	100	0.609387	0.398813
MA1624.1	Stat5a	FB	2.00816	2.34953	20577640	0.802836	0	0	100	100	0.496686	0.398757
MA1637.1	EBF3	SMC	1.68605	1.58372	2095285	0.778236	2.70045e-47	5.03633e-45	100	100	0.512351	0.39873
MA1125.1	ZNF384	Adipo	2.17681	1.85877	1.06062e+06	0.738767	1.40594e-19	2.76008e-18	100	100	0.539513	0.398574
MA0602.1	Arid5a	Mesothelial	0.994331	1.13177	9618153	0.768255	3.81444e-198	1.70393e-197	100	100	0.518788	0.398562
MA1529.1	NHLH2	FB	0.968897	1.27032	2.04243e+07	0.796854	0	0	100	100	0.499783	0.398254
MA1489.1	FOXN3	Endocardial	1.4892	1.49608	7950114	0.790362	1.21098e-186	2.3164e-185	100	100	0.502874	0.397453
MA1645.1	NKX2-2	CM	0.807185	1.22801	21652581	0.794622	0	0	100	100	0.49994	0.397263
MA0490.2	JUNB	FB	1.81241	2.29227	19710689	0.769012	0	0	100	100	0.51637	0.397095
MA0778.1	NFKB2	Mesothelial	0.661548	0.647482	8.29988e+06	0.662957	2.34271e-74	4.69801e-74	100	100	0.598944	0.397074
MA0102.4	CEBPA	Myeloid	2.11003	2.19048	10687288	0.761617	4.2712e-211	4.48777e-210	100	100	0.521306	0.397036
MA0507.1	POU2F2	Mesothelial	1.32896	1.40299	10129537	0.809102	2.1752e-262	1.28785e-261	100	100	0.490668	0.397
MA1554.1	RFX7	Mesothelial	0.662587	0.720882	8565131	0.684144	2.00655e-94	4.69243e-94	100	100	0.580119	0.396885
MA0789.1	POU3F4	Mesothelial	1.15114	1.24612	9937024	0.793725	3.86659e-237	2.01711e-236	100	100	0.499908	0.396789
MA1643.1	NFIB	CM	2.14393	3.19291	25896077	0.950353	0	0	100	100	0.417481	0.396754
MA0624.1	NFATC1	FB	1.81329	2.14517	2.05897e+07	0.803306	0	0	100	100	0.493722	0.39661
MA0520.1	Stat6	FB	1.38444	1.56316	19111089	0.745618	0	0	100	100	0.531566	0.396345
MA0130.1	ZNF354C	Mesothelial	0.87557	1.02888	9503954	0.759133	4.884e-185	2.07015e-184	100	100	0.522035	0.396294
MA0095.2	YY1	Lymphoid	1.29915	1.26763	1943643	0.81653	7.36263e-54	1.59649e-52	100	100	0.484895	0.395931
MA1508.1	IKZF1	Endocardial	4.02963	3.67306	8403127	0.835399	2.49739e-248	8.10023e-247	100	100	0.473885	0.395883
MA0820.1	FIGLA	CM	0.898206	1.32799	21547046	0.790749	0	0	100	100	0.499256	0.394786
MA0715.1	PROP1	Mesothelial	1.19096	1.30051	9884404	0.789522	1.8414e-230	9.40882e-230	100	100	0.499954	0.394725
MA0152.1	NFATC2	Mesothelial	1.3993	1.3548	8462626	0.675957	2.21906e-86	4.78445e-86	100	100	0.583841	0.394651
MA0760.1	ERF	Lymphoid	3.1382	2.86192	2087358	0.876906	1.34279e-75	7.15516e-74	100	100	0.449788	0.394422
MA0002.2	RUNX1	Adipo	1.00241	0.861059	944750	0.658057	2.07205e-09	1.04442e-08	100	100	0.599237	0.394333
MA0846.1	FOXC2	FB	1.07738	1.23559	18802672	0.733585	2.09204e-306	1.01341e-305	100	100	0.537536	0.394329
MA0107.1	RELA	Mesothelial	1.3966	1.32771	9003390	0.71915	6.38704e-133	1.92904e-132	100	100	0.548152	0.394204
MA0107.1	RELA	Endocardial	1.28218	1.17419	6992647	0.695175	2.05709e-85	1.12014e-84	100	100	0.566723	0.393972
MA0514.1	Sox3	Neuron	1.82033	1.64212	1242268	0.788017	2.58621e-30	2.41164e-28	100	100	0.499916	0.393942
MA0122.3	Nkx3-2	CM	0.794266	1.22359	2.14615e+07	0.78761	0	0	100	100	0.500164	0.393934
MA0842.2	NRL	Myeloid	1.24014	1.38283	11122818	0.792655	1.27454e-263	1.63932e-262	100	100	0.496878	0.393853
MA0488.1	JUN	Adipo	0.81153	0.716026	861983	0.600407	0.000140959	0.000341414	100	100	0.65595	0.393837
MA1655.1	ZNF341	FB	1.02941	1.3401	20763057	0.81007	0	0	100	100	0.486109	0.393782
MA1513.1	KLF15	Adipo	0.559876	0.453946	899523	0.626555	1.60438e-06	5.31942e-06	100	100	0.62805	0.393508
MA0035.4	GATA1	Endocardial	1.18965	1.36275	7898571	0.785238	3.46895e-180	6.31179e-179	100	100	0.500334	0.392882
MA0766.2	GATA5	CM	1.03245	1.63611	2.12115e+07	0.778433	0	0	100	100	0.504078	0.392391
MA0671.1	NFIX	Adipo	0.41302	0.618958	895114	0.623484	2.84993e-06	9.20369e-06	100	100	0.628664	0.391962
MA0792.1	POU5F1B	Mesothelial	1.02404	1.11575	9681988	0.773354	1.14174e-205	5.32337e-205	100	100	0.506531	0.391728
MA1550.1	PPARD	Adipo	0.789102	0.777044	973380	0.677999	1.49824e-11	1.04457e-10	100	100	0.577628	0.391632
MA0095.2	YY1	Mesothelial	0.645971	0.656398	8532081	0.681504	8.6237e-92	1.96736e-91	100	100	0.574654	0.391629
MA0653.1	IRF9	Endocardial	1.73046	1.52919	7078758	0.703736	6.72143e-93	3.97952e-92	100	100	0.556495	0.391626
MA0669.1	NEUROG2	FB	1.00267	1.29367	20039228	0.781829	0	0	100	100	0.499946	0.390872
MA0144.2	STAT3	Endocardial	1.45723	1.37075	6947853	0.690722	1.2047e-81	6.11366e-81	100	100	0.565657	0.390712
MA1647.1	PRDM4	Endocardial	1.35461	1.26993	7382229	0.733906	7.88475e-122	7.26176e-121	100	100	0.532306	0.390663
MA1623.1	Stat2	Endocardial	1.97667	1.7377	7070736	0.702939	3.4541e-92	2.01309e-91	100	100	0.55539	0.390405
MA0062.3	GABPA	EC	3.61097	3.36672	11945893	0.826098	0	0	100	100	0.47246	0.390299
MA0772.1	IRF7	Mesothelial	1.81748	1.68852	9.15091e+06	0.730934	2.23431e-147	7.71664e-147	100	100	0.533942	0.390277
MA0528.2	ZNF263	FB	0.99614	1.12887	19112535	0.745675	0	0	100	100	0.523074	0.390043
MA1153.1	Smad4	FB	1.16782	1.49939	21111783	0.823675	0	0	100	100	0.47353	0.390035
MA1585.1	ZKSCAN1	CM	0.638491	0.948886	20056722	0.736056	0	0	100	100	0.529711	0.389897
MA0030.1	FOXF2	Endocardial	1.28203	1.3278	7846127	0.780024	9.82689e-174	1.59367e-172	100	100	0.499819	0.389871
MA1106.1	HIF1A	CM	0.414228	0.593024	17989784	0.660202	2.85559e-154	5.09634e-154	100	100	0.589982	0.389507
MA0671.1	NFIX	CM	1.26493	1.9643	23788398	0.873004	0	0	100	100	0.445625	0.389032
MA0855.1	RXRB	Adipo	0.850803	0.818643	981238	0.683473	3.51135e-12	2.75734e-11	100	100	0.568819	0.388772
MA0694.1	ZBTB7B	Mesothelial	0.641281	0.728624	8767845	0.700336	2.10518e-111	5.453e-111	100	100	0.554701	0.388477
MA0151.1	Arid3a	Adipo	0.831078	0.835746	994581	0.692767	2.71326e-13	2.4684e-12	100	100	0.559411	0.387541
MA0051.1	IRF2	Myeloid	2.21514	2.18831	11284560	0.804181	1.27034e-284	1.75495e-283	100	100	0.481731	0.387399
MA0907.1	HOXC13	Mesothelial	1.17927	1.28653	9691611	0.774122	8.14891e-207	3.82332e-206	100	100	0.50034	0.387325
MA0041.1	Foxd3	FB	1.46966	1.68421	19927515	0.777471	0	0	100	100	0.497851	0.387064
MA1103.2	FOXK2	Adipo	0.848434	0.803904	996086	0.693815	2.01717e-13	1.88101e-12	100	100	0.557853	0.387047
MA1115.1	POU5F1	Mesothelial	1.13218	1.21494	9803587	0.783067	2.15915e-220	1.07382e-219	100	100	0.494116	0.386926
MA0639.1	DBP	FB	1.29817	1.5633	19753352	0.770676	0	0	100	100	0.501296	0.386337
MA0713.1	PHOX2A	Mesothelial	1.12866	1.22735	9673336	0.772663	1.2179e-204	5.64317e-204	100	100	0.499786	0.386166
MA0520.1	Stat6	Adipo	1.74214	1.57341	1077054	0.750213	2.40704e-21	6.41304e-20	100	100	0.514693	0.386129
MA0843.1	TEF	FB	1.15296	1.39812	1.93602e+07	0.755336	0	0	100	100	0.511144	0.386085
MA0837.1	CEBPE	Myeloid	1.82935	1.89279	10793985	0.769221	2.02227e-223	2.32095e-222	100	100	0.501761	0.385965
MA0819.1	CLOCK	CM	0.488956	0.727478	18745744	0.687945	1.49507e-211	2.90448e-211	100	100	0.56078	0.385786
MA0856.1	RXRG	PC	1.23793	1.2704	6297273	0.798173	9.9306e-155	4.93882e-153	100	100	0.483043	0.385552
MA0840.1	Creb5	FB	1.0392	1.16796	18157753	0.708424	2.17334e-244	8.31443e-244	100	100	0.544081	0.38544
MA0114.4	HNF4A	FB	0.856371	1.12953	19739903	0.770151	0	0	100	100	0.500429	0.385406
MA0463.2	BCL6	FB	0.668807	0.737671	1.68023e+07	0.65554	5.11459e-137	1.23879e-136	100	100	0.587733	0.385283
MA0620.3	MITF	Myeloid	1.14607	1.30743	10819276	0.771023	2.1517e-226	2.54789e-225	100	100	0.499606	0.385207
MA1153.1	Smad4	Adipo	0.610551	0.599657	907248	0.631936	5.68082e-07	2.01804e-06	100	100	0.609474	0.385148
MA0765.2	ETV5	Lymphoid	3.52178	3.25655	2139667	0.898881	1.91432e-84	2.04012e-82	100	100	0.428307	0.384997
MA0677.1	Nr2f6	Adipo	0.836506	0.839293	966259	0.673039	5.37968e-11	3.28954e-10	100	100	0.571199	0.384439
MA0743.2	SCRT1	CM	0.738902	1.14476	20938136	0.768403	0	0	100	100	0.499996	0.384198
MA0907.1	HOXC13	FB	0.958327	1.22662	19682547	0.767914	0	0	100	100	0.500305	0.384191
MA0145.3	TFCP2	Adipo	0.430489	0.377302	865412	0.602795	9.73809e-05	0.000242964	100	100	0.637221	0.384114
MA0508.3	PRDM1	Mesothelial	1.66532	1.71515	9895611	0.790417	7.0951e-232	3.65031e-231	100	100	0.485074	0.383411
MA0884.1	DUXA	Mesothelial	1.02604	1.12649	9.60312e+06	0.767054	2.15283e-196	9.55958e-196	100	100	0.499601	0.383221
MA0508.3	PRDM1	FB	1.47118	1.7661	20543761	0.801514	0	0	100	100	0.478076	0.383185
MA0028.2	ELK1	Mesothelial	1.05951	0.979561	8859283	0.70764	1.57922e-119	4.28398e-119	100	100	0.540702	0.382622
MA0484.2	HNF4G	FB	0.84128	1.10871	19623206	0.765598	0	0	100	100	0.499332	0.382288
MA0831.2	TFE3	CM	1.10437	1.53076	21565093	0.791411	0	0	100	100	0.482999	0.382251
MA1637.1	EBF3	EC	0.477287	0.388855	8728081	0.603576	1.20374e-35	4.934e-35	100	100	0.633072	0.382107
MA0834.1	ATF7	FB	0.976029	1.10586	18184097	0.709452	8.74854e-247	3.36413e-246	100	100	0.538359	0.38194
MA1650.1	ZBTB14	Adipo	0.703535	0.704736	1005050	0.700059	3.34131e-14	3.32349e-13	100	100	0.54546	0.381854
MA0881.1	Dlx4	Mesothelial	0.982999	1.09022	9464253	0.755962	1.37893e-180	5.53057e-180	100	100	0.504728	0.381555
MA1521.1	MAFA	Myeloid	1.06078	1.15048	10689525	0.761776	2.37557e-211	2.53168e-210	100	100	0.500293	0.381111
MA0597.1	THAP1	CM	0.605256	0.943032	2.01649e+07	0.740027	0	0	100	100	0.51447	0.380722
MA0771.1	HSF4	FB	1.36507	1.61608	2.05874e+07	0.803215	0	0	100	100	0.473948	0.380682
MA0771.1	HSF4	Adipo	1.1938	1.08008	1006393	0.700994	2.54022e-14	2.59589e-13	100	100	0.54267	0.380408
MA0051.1	IRF2	Adipo	1.68563	1.43318	987559	0.687876	1.05997e-12	8.68945e-12	100	100	0.553009	0.380401
MA0838.1	CEBPG	Myeloid	1.95554	2.01118	10815799	0.770775	5.52957e-226	6.4454e-225	100	100	0.493307	0.380229
MA1634.1	BATF	FB	1.85567	2.31268	19499982	0.760791	0	0	100	100	0.499673	0.380146
MA1588.1	ZNF136	Adipo	0.868397	0.886765	1026923	0.715294	3.29667e-16	4.55429e-15	100	100	0.531308	0.380042
MA1624.1	Stat5a	Mesothelial	1.58612	1.52882	8976744	0.717022	2.16771e-130	6.46845e-130	100	100	0.529105	0.37938
MA0102.4	CEBPA	FB	2.07856	2.49973	19726879	0.769643	0	0	100	100	0.492894	0.379353
MA0885.1	Dlx2	Mesothelial	0.997571	1.11327	9.49628e+06	0.75852	3.57699e-184	1.49912e-183	100	100	0.499908	0.37919
MA0615.1	Gmeb1	Mesothelial	0.765863	0.821339	8862609	0.707906	7.89664e-120	2.14996e-119	100	100	0.535234	0.378895
MA1473.1	CDX4	FB	0.817789	1.07839	19421164	0.757716	0	0	100	100	0.499908	0.378788
MA0488.1	JUN	Neuron	1.22243	1.13226	1106500	0.701894	1.05371e-15	1.78652e-14	100	100	0.539634	0.378766
MA0880.1	Dlx3	Mesothelial	0.982999	1.09022	9464253	0.755962	1.37893e-180	5.53057e-180	100	100	0.500974	0.378717
MA1579.1	ZBTB26	Adipo	1.33986	1.27916	1024674	0.713728	5.3815e-16	7.04316e-15	100	100	0.530605	0.378708
MA0603.1	Arntl	CM	0.615083	0.825567	1.88542e+07	0.691926	1.61425e-220	3.1858e-220	100	100	0.547012	0.378492
MA0743.2	SCRT1	Mesothelial	0.908224	1.13206	9469514	0.756382	3.57182e-181	1.46405e-180	100	100	0.500294	0.378414
MA1105.2	GRHL2	Mesothelial	1.00576	1.10174	9493934	0.758333	6.56519e-184	2.73611e-183	100	100	0.498892	0.378326
MA0744.2	SCRT2	Mesothelial	0.901963	1.09511	9458111	0.755472	6.65615e-180	2.64122e-179	100	100	0.500588	0.37818
MA0009.2	TBXT	CM	0.703916	1.05064	20606984	0.75625	0	0	100	100	0.499888	0.37804
MA1587.1	ZNF135	Mesothelial	0.978176	0.991042	9658110	0.771447	7.73532e-203	3.56207e-202	100	100	0.490007	0.378014
MA0808.1	TEAD3	CM	0.445842	0.818282	17689231	0.649172	5.00648e-134	8.54653e-134	100	100	0.581928	0.377771
MA0161.2	NFIC	Mesothelial	0.324869	0.592288	7526834	0.60121	9.26242e-30	1.29396e-29	100	100	0.62797	0.377542
MA1647.1	PRDM4	Adipo	1.26477	1.09494	977765	0.681054	6.70232e-12	5.10197e-11	100	100	0.554058	0.377343
MA1588.1	ZNF136	Mesothelial	0.775545	0.868748	8914178	0.712025	1.51862e-124	4.24303e-124	100	100	0.529702	0.377161
MA0470.2	E2F4	Mesothelial	0.79969	0.815676	8.82278e+06	0.704724	2.99937e-116	7.93451e-116	100	100	0.535102	0.377099
MA0602.1	Arid5a	Adipo	0.952829	0.991117	1065452	0.742131	4.33668e-20	9.78728e-19	100	100	0.507627	0.376726
MA0835.2	BATF3	FB	1.85178	2.30977	19507478	0.761083	0	0	100	100	0.494732	0.376533
MA0831.2	TFE3	Myeloid	1.11031	1.28869	10620960	0.75689	1.30191e-203	1.31246e-202	100	100	0.497407	0.376482
MA0758.1	E2F7	FB	1.11774	1.29935	19358549	0.755273	0	0	100	100	0.498269	0.376329
MA0606.1	NFAT5	Adipo	1.14434	1.01004	909150	0.633261	4.37233e-07	1.58338e-06	100	100	0.594182	0.376272
MA0039.4	KLF4	EC	0.636299	0.548694	9221603	0.637704	1.18238e-61	9.48447e-61	100	100	0.589893	0.376177
MA0690.1	TBX21	Lymphoid	0.435452	0.611317	1528524	0.642138	3.96266e-12	1.03362e-11	100	100	0.585669	0.37608
MA0852.2	FOXK1	Adipo	0.954078	0.910617	1025904	0.714585	4.11806e-16	5.48585e-15	100	100	0.525808	0.375734
MA0473.3	ELF1	Lymphoid	2.43429	1.90422	1772935	0.744816	6.43246e-33	5.92422e-32	100	100	0.504441	0.375715
MA1652.1	ZKSCAN5	Mesothelial	0.992156	0.929815	8971218	0.716581	7.20694e-130	2.12505e-129	100	100	0.523649	0.375237
MA1518.1	LHX1	Mesothelial	0.937909	1.04688	9381116	0.749322	1.91732e-171	7.33496e-171	100	100	0.500155	0.374777
MA1649.1	ZBTB12	FB	0.809039	1.01584	19230280	0.750268	0	0	100	100	0.49949	0.374752
MA0081.2	SPIB	EC	1.87243	1.44164	10862883	0.751204	1.1368e-200	3.02877e-199	100	100	0.49872	0.374641
MA0625.1	NFATC3	Adipo	1.22609	1.07007	917395	0.639004	1.3664e-07	5.2543e-07	100	100	0.586062	0.374496
MA0731.1	BCL6B	Mesothelial	1.21574	1.26424	9636674	0.769734	2.58835e-200	1.17739e-199	100	100	0.486427	0.37442
MA0808.1	TEAD3	SMC	0.71207	0.893425	1761863	0.654395	1.09622e-15	1.81728e-14	100	100	0.571406	0.373926
MA0598.3	EHF	Lymphoid	2.8708	2.17883	1784844	0.749819	3.30518e-34	3.28755e-33	100	100	0.498642	0.373891
MA1125.1	ZNF384	Mesothelial	1.64731	1.45038	8554442	0.683291	1.43957e-93	3.31456e-93	100	100	0.547145	0.373859
MA0483.1	Gfi1b	FB	0.856608	1.0395	19171321	0.747968	0	0	100	100	0.499822	0.373851
MA1534.1	NR1I3	Adipo	1.06492	1.04363	1070578	0.745702	1.22278e-20	3.14549e-19	100	100	0.500726	0.373392
MA0493.1	Klf1	Mesothelial	1.22719	1.16868	9349299	0.74678	5.2288e-168	1.99015e-167	100	100	0.499861	0.373287
MA0100.3	MYB	CM	0.633143	0.995801	20337875	0.746374	0	0	100	100	0.50012	0.373277
MA0645.1	ETV6	Lymphoid	3.50367	3.12779	2062830	0.866601	1.27152e-71	6.32371e-70	100	100	0.430347	0.372939
MA0004.1	Arnt	CM	0.668947	0.913556	19673867	0.722006	2.46466e-294	5.5548e-294	100	100	0.516525	0.372934
MA0837.1	CEBPE	FB	1.57335	1.86192	19131851	0.746428	0	0	100	100	0.499565	0.37289
MA1531.1	NR1D1	CM	0.599801	0.847967	19636554	0.720636	9.656e-291	2.1567e-290	100	100	0.516975	0.372551
MA0136.2	ELF5	EC	1.782	1.4651	10769801	0.744767	1.26657e-190	2.95269e-189	100	100	0.500218	0.372546
MA1616.1	Prdm15	Adipo	1.01991	0.938411	988409	0.688468	9.00406e-13	7.46337e-12	100	100	0.54105	0.372495
MA0081.2	SPIB	Endocardial	1.91344	1.42706	7481385	0.743763	3.82701e-132	4.0785e-131	100	100	0.50076	0.372447
MA0869.1	Sox11	FB	0.895736	1.10766	19323138	0.753891	0	0	100	100	0.493716	0.372208
MA1508.1	IKZF1	EC	3.3096	3.0174	1.16475e+07	0.805462	1.06277e-295	5.28551e-294	100	100	0.461877	0.372025
MA0495.3	MAFF	Myeloid	1.36761	1.49781	11244180	0.801303	2.64806e-279	3.59174e-278	100	100	0.464076	0.371866
MA0161.2	NFIC	CM	0.756728	1.29694	20248460	0.743092	0	0	100	100	0.50031	0.371776
MA0838.1	CEBPG	FB	1.74317	2.05607	19366774	0.755594	0	0	100	100	0.491792	0.371595
MA1485.1	FERD3L	FB	0.756558	1.1032	1.90414e+07	0.742898	0	0	100	100	0.5	0.371449
MA0740.1	KLF14	Lymphoid	0.943176	0.850301	1772074	0.744454	7.954e-33	7.2362e-32	100	100	0.498854	0.371374
MA0692.1	TFEB	Myeloid	1.10823	1.26351	10786475	0.768685	1.53059e-222	1.73003e-221	100	100	0.483104	0.371355
MA1654.1	ZNF16	FB	0.873117	1.12439	1.98281e+07	0.773593	0	0	100	100	0.479653	0.371056
MA1606.1	Foxf1	FB	0.926326	1.12489	1.89738e+07	0.740262	0	0	100	100	0.501034	0.370896
MA0759.1	ELK3	Myeloid	1.96858	1.99564	1.19406e+07	0.850933	0	0	100	100	0.435605	0.370671
MA0002.2	RUNX1	FB	1.21492	1.38735	19774445	0.771499	0	0	100	100	0.480439	0.370658
MA1102.2	CTCFL	Adipo	0.764487	0.729444	1057714	0.736742	2.83286e-19	5.28328e-18	100	100	0.502779	0.370418
MA0820.1	FIGLA	Mesothelial	0.90964	1.10852	9270452	0.740482	1.20577e-159	4.40932e-159	100	100	0.500094	0.370311
MA0511.2	RUNX2	Adipo	0.964152	0.823889	958337	0.667521	2.14143e-10	1.24805e-09	100	100	0.554694	0.37027
MA0051.1	IRF2	Endocardial	1.53115	1.36786	6950273	0.690963	7.57781e-82	3.87195e-81	100	100	0.535708	0.370154
MA1119.1	SIX2	Mesothelial	0.770131	0.898706	9006278	0.719381	3.38481e-133	1.02645e-132	100	100	0.514434	0.370074
MA0901.2	HOXB13	FB	0.846368	1.02241	1.89493e+07	0.739304	0	0	100	100	0.500179	0.369785
MA1584.1	ZIC5	Mesothelial	0.690771	0.779859	9254089	0.739175	6.16283e-158	2.23178e-157	100	100	0.5	0.369588
MA0473.3	ELF1	Endocardial	3.1809	2.83339	8.1429e+06	0.809528	8.21163e-212	1.75025e-210	100	100	0.456466	0.369522
MA1624.1	Stat5a	Endocardial	1.50724	1.40924	6953894	0.691323	3.78283e-82	1.9462e-81	100	100	0.534486	0.369502
MA0164.1	Nr2e3	Adipo	1.12272	1.10696	1066650	0.742966	3.23121e-20	7.53277e-19	100	100	0.497192	0.369397
MA1581.1	ZBTB6	FB	0.698239	0.896633	19093969	0.74495	0	0	100	100	0.49585	0.369384
MA0150.2	Nfe2l2	FB	0.597024	0.782915	16980129	0.662479	2.4792e-149	6.31222e-149	100	100	0.557459	0.369305
MA0685.1	SP4	Lymphoid	0.896206	0.773621	1729700	0.726652	1.87273e-28	1.27005e-27	100	100	0.507748	0.368956
MA0845.1	FOXB1	Endocardial	0.974784	1.01949	7426232	0.73828	2.35547e-126	2.37457e-125	100	100	0.499657	0.368887
MA0825.1	MNT	CM	0.681802	0.952087	19894846	0.730115	0	0	100	100	0.505034	0.368733
MA1560.1	SOHLH2	CM	0.563511	0.774538	19092309	0.700663	7.40695e-241	1.5222e-240	100	100	0.526184	0.368678
MA0136.2	ELF5	Endocardial	1.81868	1.44488	7.41906e+06	0.737567	1.30439e-125	1.28037e-124	100	100	0.499413	0.368351
MA0154.4	EBF1	EC	0.525118	0.444974	8816561	0.609694	8.99211e-40	4.16653e-39	100	100	0.604154	0.368349
MA0442.2	SOX10	EC	1.2389	1.24623	10793967	0.746438	3.30555e-193	7.95466e-192	100	100	0.493341	0.368248
MA0477.2	FOSL1	FB	1.75262	2.19438	19213150	0.7496	0	0	100	100	0.491135	0.368155
MA0050.2	IRF1	Endocardial	1.83289	1.46737	6680929	0.664186	5.48222e-61	2.13007e-60	100	100	0.553644	0.367723
MA0834.1	ATF7	Mesothelial	0.980562	0.944439	8557087	0.683502	8.84782e-94	2.04349e-93	100	100	0.537678	0.367504
MA0746.2	SP3	Myeloid	0.619362	0.558349	9416513	0.671057	2.17882e-91	1.29e-90	100	100	0.547495	0.3674
MA0109.1	HLTF	Mesothelial	0.720857	0.85224	8972855	0.716711	5.0501e-130	1.49499e-129	100	100	0.51245	0.367279
MA0143.4	SOX2	Neuron	0.809789	0.676249	1062926	0.674253	4.44107e-12	4.41739e-11	100	100	0.544375	0.367047
MA1569.1	TFAP2E	Adipo	0.779728	0.783008	1035043	0.72095	5.45866e-17	8.48367e-16	100	100	0.509063	0.367009
MA1621.1	Rbpjl	Mesothelial	1.07219	1.3712	9171695	0.732594	1.7854e-149	6.28257e-149	100	100	0.500126	0.366389
MA1489.1	FOXN3	FB	1.00934	1.17631	1.90282e+07	0.742385	0	0	100	100	0.493484	0.366356
MA0601.1	Arid3b	Mesothelial	0.861535	0.946732	9140184	0.730077	2.66512e-146	9.12009e-146	100	100	0.501698	0.366278
MA1559.1	SNAI3	Mesothelial	1.09867	1.42336	9163432	0.731934	1.22283e-148	4.26276e-148	100	100	0.500369	0.366237
MA1481.1	DRGX	Mesothelial	0.901481	0.986573	9164828	0.732045	8.83803e-149	3.09538e-148	100	100	0.500248	0.366204
MA0628.1	POU6F1	Mesothelial	0.749015	0.792813	8643716	0.690421	7.74901e-101	1.89533e-100	100	100	0.530147	0.366025
MA1616.1	Prdm15	Endocardial	1.08738	1.07808	7241202	0.719886	6.84435e-108	5.10589e-107	100	100	0.50825	0.365882
MA0506.1	NRF1	Adipo	0.675496	0.696641	989104	0.688952	7.87668e-13	6.6559e-12	100	100	0.530356	0.36539
MA1616.1	Prdm15	Mesothelial	1.06146	1.07408	9020227	0.720495	1.56141e-134	4.81326e-134	100	100	0.506957	0.36526
MA0131.2	HINFP	Adipo	0.755354	0.754233	989062	0.688923	7.94069e-13	6.6559e-12	100	100	0.530078	0.365182
MA0832.1	Tcf21	Adipo	0.898379	0.898671	918784	0.639971	1.11819e-07	4.39036e-07	100	100	0.57061	0.365174
MA0508.3	PRDM1	Adipo	1.37856	1.27585	1005459	0.700344	3.07411e-14	3.09904e-13	100	100	0.52141	0.365166
MA0056.2	MZF1	FB	0.847029	1.05432	1.94677e+07	0.75953	0	0	100	100	0.480509	0.364962
MA0744.2	SCRT2	CM	0.610149	0.935706	1.98916e+07	0.729998	0	0	100	100	0.499772	0.364833
MA1646.1	OSR2	FB	0.570513	0.750451	17834694	0.69582	5.66445e-216	1.98389e-215	100	100	0.524089	0.364672
MA0164.1	Nr2e3	FB	0.806597	1.01576	18882712	0.736708	0	0	100	100	0.494983	0.364658
MA0864.2	E2F2	Lymphoid	1.01972	0.957291	1739844	0.730914	1.80101e-29	1.31721e-28	100	100	0.49877	0.364558
MA0144.2	STAT3	FB	1.80988	2.11	20244988	0.789857	0	0	100	100	0.461388	0.364431
MA1476.1	DLX5	Mesothelial	0.840113	0.943433	9123435	0.728739	1.25535e-144	4.23752e-144	100	100	0.499987	0.36436
MA0851.1	Foxj3	Endocardial	1.41663	1.43138	7907380	0.786114	2.78467e-181	5.19341e-180	100	100	0.463088	0.36404
MA1419.1	IRF4	Adipo	1.55693	1.28883	971943	0.676998	1.94459e-11	1.28377e-10	100	100	0.53758	0.363941
MA0731.1	BCL6B	Adipo	1.10679	1.04391	1010675	0.703977	1.05127e-14	1.12035e-13	100	100	0.51693	0.363907
MA1505.1	HOXC8	Mesothelial	0.868203	0.946002	9103972	0.727185	1.07323e-142	3.59028e-142	100	100	0.500202	0.363739
MA0040.1	Foxq1	Endocardial	1.05849	1.06771	7.319e+06	0.727619	1.78912e-115	1.55196e-114	100	100	0.499865	0.363711
MA0659.2	MAFG	Mesothelial	0.907288	0.949845	8969895	0.716475	9.60523e-130	2.82106e-129	100	100	0.507522	0.363627
MA0855.1	RXRB	PC	1.14642	1.17449	6187896	0.784309	7.3632e-141	2.49679e-139	100	100	0.463585	0.363594
MA0653.1	IRF9	Adipo	1.60911	1.30518	954647	0.664951	4.01613e-10	2.22793e-09	100	100	0.546763	0.363571
MA0841.1	NFE2	FB	1.26835	1.60952	18774053	0.732469	1.66762e-303	7.97467e-303	100	100	0.496359	0.363567
MA0878.2	CDX1	FB	0.697981	0.923128	18615734	0.726292	1.05293e-287	4.90929e-287	100	100	0.500446	0.36347
MA0914.1	ISL2	CM	0.577529	0.879243	19812837	0.727106	6.52236e-308	1.53009e-307	100	100	0.499832	0.363431
MA0898.1	Hmx3	Mesothelial	0.845889	0.930061	9091706	0.726205	1.74377e-141	5.7055e-141	100	100	0.500294	0.363316
MA0852.2	FOXK1	Endocardial	0.92655	0.945524	7197830	0.715574	8.90323e-104	6.26586e-103	100	100	0.507506	0.363158
MA1522.1	MAZ	FB	0.761254	0.86904	18963822	0.739873	0	0	100	100	0.49078	0.363114
MA0913.2	HOXD9	FB	0.745389	0.943682	18629294	0.726821	4.85e-289	2.27553e-288	100	100	0.499419	0.362988
MA0661.1	MEOX1	EC	0.385631	0.4348	8869772	0.613374	2.28782e-42	1.10111e-41	100	100	0.59163	0.36289
MA0614.1	Foxj2	Endocardial	0.91254	0.915338	7091476	0.705001	4.95182e-94	3.0033e-93	100	100	0.514462	0.362696
MA1558.1	SNAI1	Mesothelial	0.968756	1.30786	8936148	0.713779	1.39407e-126	3.99991e-126	100	100	0.507866	0.362504
MA0772.1	IRF7	Adipo	1.93401	1.65894	1012885	0.705516	6.63473e-15	7.27868e-14	100	100	0.513796	0.362491
MA0657.1	KLF13	Lymphoid	0.65782	0.583853	1577705	0.662799	1.90947e-15	6.35923e-15	100	100	0.546903	0.362487
MA1629.1	Zic2	FB	0.618839	0.819813	1.85779e+07	0.724816	5.44613e-284	2.47732e-283	100	100	0.500033	0.362432
MA1607.1	Foxl2	FB	0.845759	1.01781	18575166	0.724709	1.00629e-283	4.54966e-283	100	100	0.499837	0.362236
MA0161.2	NFIC	FB	0.344959	0.723399	16001316	0.624291	3.37418e-88	6.32447e-88	100	100	0.580026	0.362105
MA1561.1	SOX12	Endocardial	0.704264	0.744161	6893699	0.685338	3.31349e-77	1.57444e-76	100	100	0.528229	0.362016
MA1502.1	HOXB8	Mesothelial	0.858584	0.918565	9057093	0.72344	4.2664e-138	1.34293e-137	100	100	0.50034	0.361966
MA0676.1	Nr2e1	Adipo	1.09526	1.05118	1039602	0.724126	1.94967e-17	3.23212e-16	100	100	0.499747	0.36188
MA1421.1	TCF7L1	Endocardial	0.344682	0.383338	6.07085e+06	0.603535	2.76676e-25	6.25456e-25	100	100	0.599142	0.361604
MA1479.1	DMRTC2	Adipo	0.947084	0.973289	1038819	0.72358	2.32914e-17	3.69689e-16	100	100	0.499663	0.361546
MA1498.1	HOXA7	Mesothelial	0.858584	0.918565	9057093	0.72344	4.2664e-138	1.34293e-137	100	100	0.499723	0.36152
MA0474.2	ERG	Myeloid	2.7226	2.71008	12353629	0.880367	0	0	100	100	0.410397	0.3613
MA0076.2	ELK4	EC	1.56846	1.45045	10930084	0.755851	4.37021e-208	1.25391e-206	100	100	0.477938	0.36125
MA1151.1	RORC	FB	0.87355	1.19035	19608265	0.765015	0	0	100	100	0.472057	0.361131
MA0103.3	ZEB1	CM	1.65657	2.41833	24439171	0.896886	0	0	100	100	0.40261	0.361095
MA0772.1	IRF7	Endocardial	1.52326	1.33239	6688834	0.664972	1.48344e-61	5.82445e-61	100	100	0.542845	0.360976
MA0619.1	LIN54	Adipo	0.652467	0.603889	929437	0.647391	2.30103e-08	9.92238e-08	100	100	0.55717	0.360707
MA0846.1	FOXC2	SMC	0.931604	0.818254	1771406	0.65794	2.41204e-16	4.49846e-15	100	100	0.54817	0.360663
MA0655.1	JDP2	FB	1.60613	2.05043	19466916	0.759501	0	0	100	100	0.474656	0.360502
MA0060.3	NFYA	Lymphoid	1.19327	1.16749	1841006	0.773412	1.23746e-40	1.70953e-39	100	100	0.465752	0.360218
MA0113.3	NR3C1	CM	1.13058	1.64806	21264975	0.780397	0	0	100	100	0.461537	0.360182
MA1125.1	ZNF384	Myeloid	1.93306	1.79296	10465532	0.745814	1.31438e-186	1.29017e-185	100	100	0.482901	0.360154
MA0040.1	Foxq1	FB	0.824206	0.980426	1.84398e+07	0.719429	1.19824e-270	5.07891e-270	100	100	0.500305	0.359934
MA0461.2	Atoh1	FB	0.71613	0.920129	18442758	0.719543	6.30698e-271	2.68857e-270	100	100	0.5	0.359772
MA0833.2	ATF4	FB	1.70844	2.12712	20658901	0.806006	0	0	100	100	0.446283	0.359707
MA0750.2	ZBTB7A	EC	1.54485	1.43173	11048186	0.764019	1.90585e-221	6.46255e-220	100	100	0.470586	0.359536
MA1418.1	IRF3	Mesothelial	1.45533	1.19791	7943419	0.634485	3.16656e-51	5.22623e-51	100	100	0.56625	0.359277
MA1647.1	PRDM4	FB	1.20054	1.32843	18961511	0.739782	0	0	100	100	0.485538	0.359192
MA1464.1	ARNT2	CM	0.484183	0.63452	17819855	0.653966	1.19708e-142	2.09629e-142	100	100	0.549243	0.359186
MA0910.2	HOXD8	Mesothelial	0.858584	0.918565	9057093	0.72344	4.2664e-138	1.34293e-137	100	100	0.496399	0.359115
MA0093.3	USF1	Myeloid	0.761414	0.981911	9715742	0.692381	4.43419e-115	3.44573e-114	100	100	0.518244	0.358822
MA0719.1	RHOXF1	FB	0.652448	0.871936	1.85033e+07	0.721907	9.60129e-277	4.26343e-276	100	100	0.497024	0.358805
MA0114.4	HNF4A	Adipo	0.90611	0.926072	1018426	0.709376	2.06177e-15	2.40326e-14	100	100	0.505767	0.358779
MA0763.1	ETV3	Mesothelial	0.597799	0.453645	7.6226e+06	0.608859	3.64897e-34	5.33752e-34	100	100	0.58924	0.358764
MA1484.1	ETS2	Lymphoid	3.10271	2.85972	2096447	0.880724	4.23388e-77	2.63206e-75	100	100	0.407351	0.358763
MA0676.1	Nr2e1	FB	0.804152	0.97642	1.83829e+07	0.71721	3.04498e-265	1.26902e-264	100	100	0.500142	0.358706
MA0486.2	HSF1	Adipo	1.25708	1.13743	1021836	0.711751	9.93836e-16	1.21541e-14	100	100	0.503904	0.358654
MA0473.3	ELF1	EC	3.09728	2.85986	11819934	0.817387	0	0	100	100	0.438619	0.358521
MA0773.1	MEF2D	SMC	0.831392	1.32175	1811594	0.672866	2.84569e-19	7.58174e-18	100	100	0.532809	0.358509
MA0897.1	Hmx2	Mesothelial	0.804043	0.886934	8974270	0.716825	3.71296e-130	1.10353e-129	100	100	0.5	0.358412
MA0868.2	SOX8	Neuron	0.940064	0.754351	1102288	0.699222	2.4866e-15	3.71001e-14	100	100	0.512562	0.358395
MA0474.2	ERG	Lymphoid	2.898	2.63252	2058126	0.864625	7.15132e-71	2.96382e-69	100	100	0.414472	0.358363
MA1524.1	MSGN1	FB	0.640903	0.879747	18359554	0.716297	4.89073e-263	1.99371e-262	100	100	0.50025	0.358328
MA0847.2	FOXD2	FB	0.987558	1.13369	18377140	0.716983	1.07552e-264	4.43279e-264	100	100	0.499745	0.358309
MA0693.2	VDR	FB	0.699941	0.854191	18447019	0.71971	2.4696e-271	1.05881e-270	100	100	0.497686	0.35819
MA1593.1	ZNF317	CM	0.485229	0.779919	1.89317e+07	0.694769	4.89317e-227	9.81265e-227	100	100	0.515495	0.35815
MA0041.1	Foxd3	Adipo	1.50537	1.34199	1016581	0.708091	3.04978e-15	3.50021e-14	100	100	0.505741	0.35811
MA0772.1	IRF7	Myeloid	1.7718	1.66237	10153116	0.72355	1.08677e-154	9.538e-154	100	100	0.494807	0.358018
MA0745.2	SNAI2	Mesothelial	0.966025	1.26933	8952698	0.715101	3.96861e-128	1.15198e-127	100	100	0.50054	0.357937
MA0795.1	SMAD3	Adipo	0.445408	0.433738	873982	0.608765	3.73435e-05	9.94938e-05	100	100	0.587773	0.357815
MA1557.1	SMAD5	FB	0.703714	0.902064	18591399	0.725343	2.59044e-285	1.19288e-284	100	100	0.493013	0.357603
MA0761.2	ETV1	Myeloid	5.64998	5.646	1.29368e+07	0.921922	0	0	100	100	0.387497	0.357242
MA0637.1	CENPB	Mesothelial	0.571013	0.606079	8268614	0.66046	3.75233e-72	7.36642e-72	100	100	0.540844	0.357206
MA0664.1	MLXIPL	Myeloid	0.920154	1.01073	10360751	0.738347	1.44574e-175	1.38272e-174	100	100	0.483691	0.357131
MA0479.1	FOXH1	FB	0.686086	0.872062	18316121	0.714603	5.76978e-259	2.30174e-258	100	100	0.499761	0.357131
MA0677.1	Nr2f6	PC	0.961676	1.01519	5.91232e+06	0.74938	7.85183e-109	1.54144e-107	100	100	0.47638	0.356989
MA1500.1	HOXB6	Mesothelial	0.784042	0.856664	8956477	0.715403	1.7554e-128	5.11535e-128	100	100	0.498937	0.356941
MA0865.1	E2F8	Mesothelial	1.17197	1.15077	9070213	0.724488	2.24139e-139	7.20723e-139	100	100	0.492616	0.356894
MA0047.3	FOXA2	Endocardial	0.915418	0.921797	7182463	0.714046	2.44217e-102	1.68691e-101	100	100	0.499774	0.356862
MA0865.1	E2F8	FB	1.0856	1.24214	18961308	0.739774	0	0	100	100	0.482219	0.356733
MA0515.1	Sox6	FB	0.673991	0.62411	16479073	0.64293	5.19083e-116	1.13559e-115	100	100	0.554358	0.356414
MA1122.1	TFDP1	Endocardial	0.77443	0.745144	6885469	0.68452	1.5272e-76	7.16535e-76	100	100	0.520317	0.356167
MA0905.1	HOXC10	FB	0.698123	0.885499	18246051	0.711869	1.83118e-252	7.15216e-252	100	100	0.499837	0.355818
MA0748.2	YY2	Mesothelial	0.663873	0.693399	8714222	0.696053	8.9791e-107	2.26297e-106	100	100	0.511064	0.355728
MA1616.1	Prdm15	FB	0.930384	1.09361	1.8467e+07	0.720491	2.98737e-273	1.28819e-272	100	100	0.49372	0.35572
MA0632.2	TCFL5	Adipo	0.541375	0.566894	951067	0.662457	7.32682e-10	3.96073e-09	100	100	0.536814	0.355616
MA1113.2	PBX2	FB	0.844022	1.13607	1.93645e+07	0.755507	0	0	100	100	0.470612	0.35555
MA1514.1	KLF17	Mesothelial	0.661771	0.699748	8.82325e+06	0.704762	2.71894e-116	7.21827e-116	100	100	0.50448	0.355539
MA1107.2	KLF9	FB	0.576867	0.662354	17719860	0.691339	2.67803e-206	8.95878e-206	100	100	0.513969	0.355327
MA0603.1	Arntl	Myeloid	0.896856	1.00791	10342175	0.737023	1.20808e-173	1.12653e-172	100	100	0.482091	0.355312
MA0686.1	SPDEF	EC	0.922889	0.890237	10301483	0.712382	5.05589e-144	1.07763e-142	100	100	0.498729	0.355286
MA0640.2	ELF3	Lymphoid	2.09554	1.52186	1691206	0.710481	9.16171e-25	4.98879e-24	100	100	0.500045	0.355272
MA0056.2	MZF1	Adipo	0.494593	0.461477	893633	0.622452	3.4465e-06	1.10823e-05	100	100	0.570747	0.355263
MA0050.2	IRF1	Adipo	2.13995	1.68023	936567	0.652358	7.65099e-09	3.50162e-08	100	100	0.544547	0.355239
MA0707.1	MNX1	Mesothelial	0.75706	0.834964	8.88479e+06	0.709677	7.59474e-122	2.1062e-121	100	100	0.499988	0.35483
MA0156.2	FEV	EC	1.1963	1.07917	10260074	0.709518	3.21697e-140	6.48611e-139	100	100	0.5	0.354759
MA0038.2	GFI1	Adipo	0.852893	0.859048	1022246	0.712037	9.09862e-16	1.15044e-14	100	100	0.49823	0.354758
MA0882.1	DLX6	Mesothelial	0.748708	0.826787	8881401	0.709407	1.54734e-121	4.25948e-121	100	100	0.49937	0.354256
MA1483.1	ELF2	Lymphoid	3.16961	2.97973	2176616	0.914403	5.40959e-91	1.34518e-88	100	100	0.387413	0.354252
MA1651.1	ZFP42	Lymphoid	0.753999	0.746985	1686038	0.70831	2.73452e-24	1.42654e-23	100	100	0.499745	0.353975
MA0032.2	FOXC1	Mesothelial	0.694331	0.701681	8316230	0.664263	1.59593e-75	3.23523e-75	100	100	0.532856	0.353956
MA0794.1	PROX1	Mesothelial	0.678483	0.641751	8154875	0.651375	2.03953e-64	3.79424e-64	100	100	0.54309	0.353755
MA1599.1	ZNF682	FB	0.68855	0.857836	19390530	0.756521	0	0	100	100	0.467256	0.353489
MA1655.1	ZNF341	Adipo	0.576858	0.581937	921091	0.641578	7.99208e-08	3.19436e-07	100	100	0.550655	0.353288
MA1514.1	KLF17	FB	0.579589	0.716655	1.8134e+07	0.707496	3.08103e-242	1.17268e-241	100	100	0.49931	0.35326
MA0493.1	Klf1	EC	1.00133	0.936438	10214382	0.706358	4.41346e-136	8.44216e-135	100	100	0.499859	0.353079
MA1606.1	Foxf1	Endocardial	0.975194	0.987065	7108068	0.70665	1.60899e-95	1.00866e-94	100	100	0.499512	0.35298
MA0657.1	KLF13	Mesothelial	0.774062	0.763934	8826288	0.705004	1.45773e-116	3.8838e-116	100	100	0.500672	0.352976
MA0083.3	SRF	CM	0.386712	0.578793	17613650	0.646398	3.66334e-129	6.19694e-129	100	100	0.545239	0.352442
MA1487.1	FOXE1	FB	0.854775	0.980549	18068038	0.704924	2.54551e-236	9.59066e-236	100	100	0.499962	0.352435
MA0613.1	FOXG1	Endocardial	0.91254	0.915338	7091476	0.705001	4.95182e-94	3.0033e-93	100	100	0.499774	0.352341
MA1656.1	ZNF449	FB	0.673151	0.896252	18986555	0.74076	0	0	100	100	0.475491	0.352224
MA0896.1	Hmx1	Mesothelial	0.736937	0.822326	8.81089e+06	0.703775	3.42252e-115	9.02191e-115	100	100	0.500017	0.351899
MA0647.1	GRHL1	Mesothelial	0.875949	0.927317	9071538	0.724594	1.66327e-139	5.37144e-139	100	100	0.485336	0.351671
MA1483.1	ELF2	EC	0.973855	0.827744	9776308	0.676064	1.35341e-99	1.9797e-98	100	100	0.519818	0.35143
MA0101.1	REL	Endocardial	1.31747	1.22502	7176626	0.713466	8.53894e-102	5.84408e-101	100	100	0.492254	0.351206
MA1581.1	ZBTB6	Adipo	0.674268	0.671024	965207	0.672307	6.47884e-11	3.89776e-10	100	100	0.522326	0.351163
MA0752.1	ZNF410	Mesothelial	0.398572	0.438619	7794835	0.622617	6.99192e-43	1.08893e-42	100	100	0.563704	0.350971
MA0109.1	HLTF	Endocardial	0.367038	0.450341	6234604	0.619814	2.68575e-33	6.79176e-33	100	100	0.566238	0.350963
MA0468.1	DUX4	FB	0.611118	0.815544	17985758	0.701713	4.851e-229	1.80042e-228	100	100	0.500071	0.350906
MA1499.1	HOXB4	Mesothelial	0.48282	0.545643	8033385	0.641671	1.19503e-56	2.07323e-56	100	100	0.546684	0.350791
MA0770.1	HSF2	Adipo	1.16699	1.05556	997261	0.694633	1.59865e-13	1.52897e-12	100	100	0.504719	0.350595
MA1597.1	ZNF528	Adipo	0.730016	0.682314	954624	0.664935	4.03178e-10	2.22793e-09	100	100	0.527154	0.350523
MA1516.1	KLF3	Myeloid	0.551526	0.504473	9146618	0.651823	2.15407e-72	9.79837e-72	100	100	0.537556	0.350391
MA1116.1	RBPJ	Adipo	0.978785	0.874758	928630	0.646829	2.60078e-08	1.11505e-07	100	100	0.541685	0.350378
MA0899.1	HOXA10	FB	0.645901	0.814151	17973662	0.701242	5.57701e-228	2.05963e-227	100	100	0.49962	0.350354
MA1657.1	ZNF652	Adipo	0.622275	0.628772	961744	0.669894	1.18841e-10	7.03614e-10	100	100	0.522941	0.350315
MA1607.1	Foxl2	Endocardial	0.917973	0.923399	7048455	0.700724	3.14932e-90	1.79343e-89	100	100	0.499865	0.350267
MA1117.1	RELB	FB	0.797278	0.968613	18532298	0.723037	1.508e-279	6.73632e-279	100	100	0.484274	0.350148
MA0698.1	ZBTB18	Adipo	1.41129	1.31739	946304	0.65914	1.60852e-09	8.33305e-09	100	100	0.531175	0.350119
MA1523.1	MSANTD3	CM	0.283587	0.438847	16958798	0.622366	7.96111e-91	1.22706e-90	100	100	0.562438	0.350043
MA0037.3	GATA3	CM	0.743577	1.21645	1.98511e+07	0.728508	0	0	100	100	0.48048	0.350033
MA0652.1	IRF8	Lymphoid	1.6678	1.3882	1681455	0.706384	7.14469e-24	3.60131e-23	100	100	0.49546	0.349985
MA1562.1	SOX14	Neuron	0.946465	0.859254	1103395	0.699924	1.98642e-15	3.08723e-14	100	100	0.499958	0.349933
MA0687.1	SPIC	Endocardial	1.3183	0.816766	7034863	0.699372	4.82265e-89	2.70504e-88	100	100	0.500235	0.34985
MA0033.2	FOXL1	Adipo	0.775493	0.73307	976338	0.68006	8.72053e-12	6.31603e-11	100	100	0.514421	0.349837
MA1517.1	KLF6	Lymphoid	0.586049	0.486095	1530049	0.642778	3.17435e-12	8.33826e-12	100	100	0.544199	0.349799
MA0600.2	RFX2	SMC	0.805773	0.644609	1.68544e+06	0.62601	6.0734e-11	6.97039e-10	100	100	0.558624	0.349704
MA1117.1	RELB	PC	0.916644	0.916272	5652372	0.716432	1.89743e-82	2.72208e-81	100	100	0.488035	0.349644
MA0624.1	NFATC1	Mesothelial	1.03645	0.962544	7.97936e+06	0.637355	2.33221e-53	3.91853e-53	100	100	0.548537	0.349613
MA0852.2	FOXK1	FB	0.786884	0.956574	18355666	0.716145	1.13546e-262	4.60355e-262	100	100	0.488106	0.349555
MA0148.4	FOXA1	Adipo	0.820503	0.787737	994862	0.692962	2.56746e-13	2.3646e-12	100	100	0.504005	0.349256
MA0526.3	USF2	Myeloid	0.789577	1.00102	9760518	0.695572	7.30378e-119	5.7964e-118	100	100	0.502022	0.349192
MA1479.1	DMRTC2	Mesothelial	0.661977	0.750765	8724588	0.696881	1.16406e-107	2.9437e-107	100	100	0.501067	0.349184
MA0869.1	Sox11	Adipo	0.986812	0.950877	1013975	0.706275	5.28077e-15	5.96887e-14	100	100	0.494395	0.349179
MA1420.1	IRF5	Adipo	0.989296	0.845081	963081	0.670826	9.41168e-11	5.61689e-10	100	100	0.520226	0.348981
MA0761.2	ETV1	Endocardial	4.07214	3.7314	8377202	0.832821	1.46785e-244	4.38006e-243	100	100	0.418952	0.348912
MA0759.1	ELK3	Mesothelial	0.988575	0.881724	8.57474e+06	0.684912	3.3856e-95	7.94231e-95	100	100	0.509156	0.348727
MA0848.1	FOXO4	Adipo	0.775493	0.73307	976338	0.68006	8.72053e-12	6.31603e-11	100	100	0.512736	0.348691
MA0132.2	PDX1	Mesothelial	0.729436	0.805605	8731226	0.697411	3.13224e-108	7.97492e-108	100	100	0.499954	0.348673
MA1569.1	TFAP2E	Mesothelial	0.581769	0.63875	8.65473e+06	0.691301	9.40672e-102	2.31598e-101	100	100	0.503581	0.348126
MA0150.2	Nfe2l2	Myeloid	0.637512	0.720467	9206025	0.656057	2.2152e-76	1.0944e-75	100	100	0.530577	0.348089
MA0033.2	FOXL1	FB	0.653406	0.786363	1.75082e+07	0.683082	4.72653e-189	1.47531e-188	100	100	0.509514	0.34804
MA0899.1	HOXA10	Mesothelial	0.734762	0.78996	8702204	0.695093	9.48914e-106	2.37547e-105	100	100	0.500634	0.347987
MA0157.2	FOXO3	FB	0.645472	0.772242	17446211	0.680663	3.81809e-184	1.16257e-183	100	100	0.511123	0.347903
MA0660.1	MEF2B	SMC	0.71239	1.26351	1797933	0.667792	3.00924e-18	7.01529e-17	100	100	0.520878	0.347839
MA1618.1	Ptf1a	PC	0.987743	0.952583	5486334	0.695387	1.53616e-67	1.87865e-66	100	100	0.499956	0.347663
MA0442.2	SOX10	FB	0.89682	0.993592	17948361	0.700254	9.05233e-226	3.27818e-225	100	100	0.496245	0.347498
MA0471.2	E2F6	Adipo	0.795795	0.700511	956109	0.665969	3.1339e-10	1.77113e-09	100	100	0.521719	0.347449
MA0135.1	Lhx3	FB	0.646298	0.795221	17807305	0.694751	1.20489e-213	4.16133e-213	100	100	0.499946	0.347338
MA0162.4	EGR1	FB	0.615166	0.719497	18091543	0.705841	2.0184e-238	7.64326e-238	100	100	0.491638	0.347018
MA0004.1	Arnt	Myeloid	0.71794	0.820136	9934384	0.707962	3.84775e-134	3.22519e-133	100	100	0.490043	0.346932
MA1513.1	KLF15	Endocardial	0.74034	0.68145	7042070	0.700089	1.13739e-89	6.42797e-89	100	100	0.495312	0.346762
MA1116.1	RBPJ	FB	1.44661	1.73765	20726499	0.808643	0	0	100	100	0.428635	0.346613
MA0742.1	Klf12	EC	0.674261	0.59709	9.43291e+06	0.652317	5.09682e-75	5.20853e-74	100	100	0.531306	0.34658
MA0486.2	HSF1	Endocardial	0.8482	0.775836	6543723	0.650546	1.45738e-51	4.74761e-51	100	100	0.532595	0.346477
MA1125.1	ZNF384	Endocardial	1.45275	1.20741	6.4203e+06	0.638275	8.90089e-44	2.56373e-43	100	100	0.542494	0.346261
MA0079.4	SP1	Neuron	0.730299	0.585403	1050742	0.666525	3.70673e-11	3.33159e-10	100	100	0.519404	0.346196
MA0038.2	GFI1	FB	0.578844	0.750855	1.77997e+07	0.694455	5.2923e-213	1.81938e-212	100	100	0.498418	0.346129
MA0624.1	NFATC1	Adipo	1.31251	1.15746	939912	0.654688	4.51027e-09	2.15683e-08	100	100	0.528383	0.345926
MA1501.1	HOXB7	Mesothelial	0.690935	0.766204	8.67984e+06	0.693307	7.40408e-104	1.83503e-103	100	100	0.498908	0.345896
MA0032.2	FOXC1	Adipo	0.660449	0.606244	910197	0.63399	3.78158e-07	1.38968e-06	100	100	0.54527	0.345696
MA0614.1	Foxj2	Adipo	0.801435	0.742386	974415	0.67872	1.24062e-11	8.73114e-11	100	100	0.509253	0.34564
MA1103.2	FOXK2	Endocardial	0.635257	0.630365	6551222	0.651291	4.67095e-52	1.53503e-51	100	100	0.53062	0.345588
MA1573.1	THAP11	Mesothelial	0.685169	0.677863	8.51348e+06	0.680019	2.51699e-90	5.65565e-90	100	100	0.508173	0.345567
MA0636.1	BHLHE41	CM	0.501974	0.661289	17916256	0.657504	3.47668e-149	6.16058e-149	100	100	0.525437	0.345477
MA0628.1	POU6F1	Adipo	0.454696	0.426335	883636	0.615489	1.19633e-05	3.43253e-05	100	100	0.561194	0.345409
MA0625.1	NFATC3	FB	1.70837	2.00837	20209333	0.788466	0	0	100	100	0.437955	0.345313
MA1485.1	FERD3L	CM	0.511666	0.807225	1.88094e+07	0.690282	8.56234e-217	1.68092e-216	100	100	0.5	0.345141
MA1125.1	ZNF384	FB	1.6716	1.73901	18344154	0.715696	1.37013e-261	5.49525e-261	100	100	0.482197	0.345106
MA0679.2	ONECUT1	Mesothelial	0.678906	0.725747	8614603	0.688096	1.95014e-98	4.70811e-98	100	100	0.501486	0.345071
MA0906.1	HOXC12	Mesothelial	0.701288	0.77874	8.63704e+06	0.689888	2.77069e-100	6.7547e-100	100	100	0.5	0.344944
MA1419.1	IRF4	Lymphoid	1.41637	1.15472	1613229	0.677723	4.11386e-18	1.58193e-17	100	100	0.50858	0.344676
MA0636.1	BHLHE41	Myeloid	0.856865	0.952457	10162052	0.724187	1.46273e-155	1.29904e-154	100	100	0.475729	0.344517
MA1116.1	RBPJ	PC	1.78696	1.77778	6414494	0.81303	2.51973e-170	3.13287e-168	100	100	0.423713	0.344491
MA0740.1	KLF14	Neuron	0.726666	0.626413	1088261	0.690324	4.00543e-14	5.06449e-13	100	100	0.498861	0.344376
MA1506.1	HOXD10	FB	0.583713	0.77183	17672709	0.6895	2.16538e-202	7.17943e-202	100	100	0.499256	0.344237
MA0641.1	ELF4	EC	1.13371	0.946554	9984118	0.690435	3.47673e-116	5.51838e-115	100	100	0.498536	0.344206
MA0650.2	HOXA13	FB	0.552765	0.729304	17645961	0.688456	3.4322e-200	1.12299e-199	100	100	0.499783	0.344078
MA0731.1	BCL6B	Endocardial	0.531273	0.495375	6157406	0.61214	2.23844e-29	5.36937e-29	100	100	0.562068	0.344064
MA0095.2	YY1	Adipo	0.44054	0.391614	879164	0.612374	2.04274e-05	5.64402e-05	100	100	0.5618	0.344031
MA0670.1	NFIA	Mesothelial	0.414938	0.643106	7871997	0.62878	4.04264e-47	6.48561e-47	100	100	0.546906	0.343883
MA0741.1	KLF16	Neuron	0.636092	0.546196	1094358	0.694192	1.21495e-14	1.7101e-13	100	100	0.495313	0.343842
MA0834.1	ATF7	Neuron	1.25864	1.14412	1151283	0.730301	5.74877e-20	1.58837e-18	100	100	0.470813	0.343836
MA0605.2	ATF3	Neuron	1.47156	1.38143	1202889	0.763037	1.47441e-25	1.09991e-23	100	100	0.450574	0.343804
MA0651.1	HOXC11	Mesothelial	0.674337	0.751761	8608045	0.687572	6.71155e-98	1.60991e-97	100	100	0.499954	0.343754
MA0686.1	SPDEF	Endocardial	0.865198	0.791414	6930370	0.688984	3.37216e-80	1.68834e-79	100	100	0.498781	0.343652
MA0713.1	PHOX2A	FB	0.606746	0.764844	1.76043e+07	0.686829	8.73539e-197	2.8333e-196	100	100	0.500121	0.343497
MA0601.1	Arid3b	Adipo	0.512249	0.5113	901666	0.628048	1.20774e-06	4.02221e-06	100	100	0.546503	0.34323
MA1683.1	FOXA3	Adipo	0.756494	0.712978	970778	0.676187	2.39986e-11	1.55678e-10	100	100	0.507586	0.343223
MA0854.1	Alx1	Mesothelial	0.648305	0.729708	8600235	0.686948	2.91144e-97	6.917e-97	100	100	0.499584	0.343189
MA1497.1	HOXA6	Mesothelial	0.640646	0.745223	8595452	0.686566	7.1343e-97	1.68958e-96	100	100	0.499815	0.343156
MA0484.2	HNF4G	Adipo	0.815229	0.833364	991459	0.690592	4.99367e-13	4.38268e-12	100	100	0.496755	0.343055
MA1601.1	ZNF75D	FB	0.849641	1.05225	18897260	0.737276	0	0	100	100	0.465291	0.343048
MA1606.1	Foxf1	Adipo	0.915918	0.861713	986818	0.68736	1.22149e-12	9.90467e-12	100	100	0.498989	0.342985
MA1517.1	KLF6	Myeloid	0.555192	0.502136	9029078	0.643447	7.98415e-65	3.21956e-64	100	100	0.532808	0.342834
MA0465.2	CDX2	FB	0.586597	0.732726	17581639	0.685947	5.97681e-195	1.92185e-194	100	100	0.499728	0.342787
MA0107.1	RELA	FB	1.13952	1.22801	1.78718e+07	0.697268	3.78593e-219	1.33853e-218	100	100	0.491542	0.342736
MA0031.1	FOXD1	Adipo	0.773036	0.729962	975620	0.67956	9.95023e-12	7.13738e-11	100	100	0.50392	0.342444
MA1420.1	IRF5	Lymphoid	1.0351	0.897476	1637548	0.687939	4.54435e-20	1.95959e-19	100	100	0.497533	0.342272
MA0850.1	FOXP3	Adipo	0.775493	0.73307	976338	0.68006	8.72053e-12	6.31603e-11	100	100	0.503291	0.342268
MA0151.1	Arid3a	FB	0.785748	1.01878	19021947	0.74214	0	0	100	100	0.461146	0.342235
MA0483.1	Gfi1b	Adipo	0.831534	0.780686	986672	0.687258	1.25605e-12	1.00754e-11	100	100	0.497682	0.342036
MA0901.2	HOXB13	Mesothelial	0.760762	0.773783	8564045	0.684058	2.45232e-94	5.69917e-94	100	100	0.499954	0.341997
MA0908.1	HOXD11	Mesothelial	0.678688	0.742803	8564804	0.684118	2.13152e-94	4.9691e-94	100	100	0.499908	0.341996
MA0902.2	HOXB2	Mesothelial	0.52683	0.593063	8136690	0.649922	3.19704e-63	5.85993e-63	100	100	0.526187	0.341981
MA1578.1	VEZF1	Neuron	0.598472	0.562986	1033693	0.65571	6.18195e-10	4.51368e-09	100	100	0.521351	0.341855
MA0613.1	FOXG1	FB	0.674897	0.792579	17504893	0.682953	8.66851e-189	2.68328e-188	100	100	0.50043	0.34177
MA0864.2	E2F2	Mesothelial	0.723253	0.7135	8543736	0.682435	1.02661e-92	2.34924e-92	100	100	0.500573	0.341609
MA0031.1	FOXD1	FB	0.655385	0.788134	17513895	0.683304	1.66109e-189	5.29562e-189	100	100	0.499908	0.341589
MA0042.2	FOXI1	FB	0.653406	0.786363	1.75082e+07	0.683082	4.72653e-189	1.47531e-188	100	100	0.5	0.341541
MA0663.1	MLX	Myeloid	0.853974	0.937504	1.01927e+07	0.72637	1.44752e-158	1.31689e-157	100	100	0.470085	0.341456
MA0649.1	HEY2	CM	0.614217	0.864525	19506305	0.715856	2.25472e-278	4.91818e-278	100	100	0.476865	0.341367
MA0732.1	EGR3	FB	0.566078	0.672625	17392186	0.678555	6.39185e-180	1.86993e-179	100	100	0.502916	0.341256
MA0047.3	FOXA2	Adipo	0.790609	0.734573	972142	0.677137	1.87578e-11	1.2494e-10	100	100	0.503963	0.341252
MA0476.1	FOS	FB	1.63101	2.05825	19097259	0.745079	0	0	100	100	0.457805	0.3411
MA0850.1	FOXP3	FB	0.653406	0.786363	1.75082e+07	0.683082	4.72653e-189	1.47531e-188	100	100	0.499327	0.341081
MA0677.1	Nr2f6	Endocardial	0.427468	0.456352	6196130	0.61599	2.60092e-31	6.40357e-31	100	100	0.553347	0.340856
MA0686.1	SPDEF	Myeloid	0.815473	0.765746	9.58701e+06	0.683207	1.50718e-104	1.0508e-103	100	100	0.498735	0.340739
MA0802.1	TBR1	Lymphoid	0.657462	0.839537	1622388	0.68157	7.75928e-19	3.12888e-18	100	100	0.499915	0.340727
MA0700.2	LHX2	Mesothelial	0.602374	0.670593	8506594	0.679469	8.71998e-90	1.94182e-89	100	100	0.501112	0.34049
MA0883.1	Dmbx1	Mesothelial	0.57185	0.687669	8522370	0.680729	5.03756e-91	1.13879e-90	100	100	0.499954	0.340333
MA1597.1	ZNF528	FB	0.770032	0.932097	18552224	0.723814	1.74312e-281	7.83354e-281	100	100	0.470105	0.340269
MA0873.1	HOXD12	Mesothelial	0.661305	0.726448	8518076	0.680386	1.09678e-90	2.4719e-90	100	100	0.5	0.340193
MA0042.2	FOXI1	Adipo	0.775493	0.73307	976338	0.68006	8.72053e-12	6.31603e-11	100	100	0.5	0.34003
MA1122.1	TFDP1	Adipo	0.680447	0.600777	925628	0.644738	4.08556e-08	1.71226e-07	100	100	0.527222	0.33992
MA0849.1	FOXO6	FB	0.653406	0.786363	1.75082e+07	0.683082	4.72653e-189	1.47531e-188	100	100	0.497606	0.339906
MA0514.1	Sox3	FB	0.944406	0.974481	17412850	0.679361	1.57005e-181	4.66637e-181	100	100	0.500125	0.339766
MA1112.2	NR4A1	CM	0.903037	1.38368	21214977	0.778562	0	0	100	100	0.436163	0.33958
MA0675.1	NKX6-2	Mesothelial	0.610842	0.686445	8504525	0.679303	1.26554e-89	2.80981e-89	100	100	0.499815	0.339526
MA0913.2	HOXD9	Adipo	0.72312	0.709226	967896	0.67418	4.02219e-11	2.4798e-10	100	100	0.503537	0.339475
MA1421.1	TCF7L1	Adipo	0.469497	0.483999	911878	0.635161	2.99081e-07	1.11002e-06	100	100	0.534387	0.339422
MA1479.1	DMRTC2	FB	0.523203	0.702984	17398037	0.678784	2.24167e-180	6.63605e-180	100	100	0.500033	0.339414
MA0906.1	HOXC12	FB	0.551859	0.722031	17397202	0.678751	2.60344e-180	7.67656e-180	100	100	0.5	0.339375
MA0518.1	Stat4	Adipo	1.9522	1.76931	1063870	0.741029	6.38634e-20	1.3612e-18	100	100	0.457844	0.339276
MA0613.1	FOXG1	Adipo	0.801435	0.742386	974415	0.67872	1.24062e-11	8.73114e-11	100	100	0.499789	0.339217
MA0079.4	SP1	Myeloid	0.708681	0.625964	9463938	0.674436	5.86067e-95	3.64338e-94	100	100	0.502964	0.339217
MA1599.1	ZNF682	Adipo	0.334265	0.307259	864739	0.602326	0.000104777	0.000259679	100	100	0.562982	0.339099
MA0603.1	Arntl	Lymphoid	0.536434	0.546114	1506303	0.632803	9.00304e-11	2.13737e-10	100	100	0.535397	0.338801
MA0466.2	CEBPB	FB	1.55739	1.84605	19119767	0.745957	0	0	100	100	0.45414	0.338769
MA1519.1	LHX5	Mesothelial	0.636881	0.702409	8468140	0.676397	8.37029e-87	1.8258e-86	100	100	0.500248	0.338366
MA0148.4	FOXA1	FB	0.607635	0.738593	17336773	0.676393	1.22055e-175	3.50203e-175	100	100	0.50025	0.338366
MA0156.2	FEV	PC	1.06826	0.879893	5338740	0.67668	1.47013e-55	1.19208e-54	100	100	0.5	0.33834
MA1155.1	ZSCAN4	FB	0.503602	0.754639	1.74299e+07	0.680029	7.21778e-183	2.16244e-182	100	100	0.497386	0.338236
MA0507.1	POU2F2	Adipo	0.627432	0.57193	926309	0.645212	3.68968e-08	1.55508e-07	100	100	0.524202	0.338222
MA1419.1	IRF4	Mesothelial	1.37578	1.21152	8527199	0.681114	2.09632e-91	4.75335e-91	100	100	0.496519	0.338186
MA0602.1	Arid5a	FB	0.546124	0.748352	17693757	0.690321	3.94275e-204	1.31308e-203	100	100	0.489879	0.338174
MA0504.1	NR2C2	Adipo	0.444691	0.426007	905011	0.630378	7.70509e-07	2.68437e-06	100	100	0.536385	0.338125
MA1420.1	IRF5	Mesothelial	0.935258	0.866038	8466592	0.676273	1.10083e-86	2.39422e-86	100	100	0.499919	0.338082
MA1523.1	MSANTD3	Mesothelial	0.34373	0.428703	7728751	0.617338	2.04443e-39	3.09359e-39	100	100	0.547535	0.338014
MA0051.1	IRF2	Mesothelial	1.45609	1.31612	8608050	0.687572	6.70524e-98	1.60991e-97	100	100	0.491488	0.337933
MA1683.1	FOXA3	FB	0.635657	0.76208	17346065	0.676756	2.35685e-176	6.81476e-176	100	100	0.499255	0.337874
MA0849.1	FOXO6	Adipo	0.775493	0.73307	976338	0.68006	8.72053e-12	6.31603e-11	100	100	0.496693	0.337781
MA0073.1	RREB1	Mesothelial	0.71318	0.696496	8619614	0.688496	7.56701e-99	1.83876e-98	100	100	0.490541	0.337736
MA0687.1	SPIC	Lymphoid	1.20475	0.652335	1608778	0.675853	9.13769e-18	3.42548e-17	100	100	0.499661	0.337697
MA0753.2	ZNF740	FB	0.579421	0.668637	17886865	0.697855	1.92301e-220	6.83125e-220	100	100	0.483756	0.337592
MA1683.1	FOXA3	Endocardial	0.730574	0.735585	6802534	0.676275	5.10834e-70	2.24166e-69	100	100	0.499188	0.337588
MA0098.3	ETS1	Myeloid	2.39013	2.36256	12024334	0.8569	0	0	100	100	0.393931	0.33756
MA0483.1	Gfi1b	Mesothelial	0.707313	0.717815	8444395	0.6745	5.47845e-85	1.17779e-84	100	100	0.500328	0.337472
MA0135.1	Lhx3	Adipo	0.741989	0.713273	969037	0.674974	3.28069e-11	2.06143e-10	100	100	0.499958	0.337459
MA0107.1	RELA	EC	1.12201	1.04357	9754110	0.674529	6.71413e-98	9.27545e-97	100	100	0.500242	0.337428
MA1654.1	ZNF16	Adipo	0.570474	0.566112	885306	0.616652	9.76308e-06	2.85618e-05	100	100	0.547181	0.33742
MA1607.1	Foxl2	Adipo	0.83171	0.775007	969024	0.674965	3.28833e-11	2.06143e-10	100	100	0.499874	0.337397
MA0896.1	Hmx1	FB	0.518351	0.683241	17281761	0.674247	1.92773e-171	5.42674e-171	100	100	0.500392	0.337388
MA0687.1	SPIC	EC	1.12419	0.632617	9760763	0.674989	2.09104e-98	2.94324e-97	100	100	0.499624	0.33724
MA0873.1	HOXD12	FB	0.539053	0.695882	17286566	0.674435	8.3248e-172	2.35239e-171	100	100	0.5	0.337217
MA0718.1	RAX	Mesothelial	0.589847	0.666725	8434167	0.673683	3.27215e-84	7.01444e-84	100	100	0.50034	0.337071
MA0758.1	E2F7	Mesothelial	0.919233	0.884098	8463646	0.676038	1.85319e-86	4.0072e-86	100	100	0.49857	0.337052
MA0069.1	PAX6	Mesothelial	0.584516	0.655362	8.43334e+06	0.673617	3.78049e-84	8.08093e-84	100	100	0.50028	0.336998
MA1150.1	RORB	FB	0.871829	1.15799	19413334	0.75741	0	0	100	100	0.444909	0.336979
MA0681.2	PHOX2B	FB	0.532368	0.667328	17275608	0.674007	5.64225e-171	1.58238e-170	100	100	0.499946	0.336967
MA0740.1	KLF14	Myeloid	0.606035	0.560302	9480362	0.675607	3.27566e-96	2.05348e-95	100	100	0.498735	0.336949
MA0137.3	STAT1	EC	1.05959	0.941932	8.90595e+06	0.615876	3.52399e-44	1.83839e-43	100	100	0.547098	0.336945
MA0080.5	SPI1	Endocardial	1.98894	1.49121	7261922	0.721945	6.93773e-110	5.5059e-109	100	100	0.466517	0.3368
MA0715.1	PROP1	FB	0.544255	0.688383	17252465	0.673104	3.16215e-169	8.73691e-169	100	100	0.500179	0.336673
MA0770.1	HSF2	FB	1.28535	1.51552	20281841	0.791295	0	0	100	100	0.42545	0.336656
MA0652.1	IRF8	Endocardial	1.48366	1.27744	6792606	0.675288	2.9474e-69	1.27835e-68	100	100	0.498528	0.33665
MA0847.2	FOXD2	SMC	0.994367	0.894072	1805958	0.670773	7.59225e-19	1.95304e-17	100	100	0.501844	0.336623
MA0747.1	SP8	Neuron	0.591811	0.508902	1061256	0.673194	5.97267e-12	5.86265e-11	100	100	0.5	0.336597
MA1608.1	Isl1	FB	0.489907	0.652311	1.72607e+07	0.673424	7.60578e-170	2.11713e-169	100	100	0.499728	0.336529
MA0848.1	FOXO4	FB	0.653406	0.786363	1.75082e+07	0.683082	4.72653e-189	1.47531e-188	100	100	0.492547	0.33645
MA0470.2	E2F4	Lymphoid	0.868418	0.819547	1683020	0.707042	5.15203e-24	2.65063e-23	100	100	0.475736	0.336365
MA0606.1	NFAT5	Mesothelial	1.22066	1.19103	8418403	0.672424	5.05856e-83	1.07512e-82	100	100	0.500138	0.336305
MA0758.1	E2F7	Endocardial	0.833459	0.771503	6551944	0.651363	4.18504e-52	1.38143e-51	100	100	0.516246	0.336263
MA0652.1	IRF8	Mesothelial	1.44836	1.26763	8548713	0.682833	4.1236e-93	9.46525e-93	100	100	0.492441	0.336255
MA0152.1	NFATC2	Adipo	1.59251	1.4318	957091	0.666653	2.65078e-10	1.53293e-09	100	100	0.504296	0.33619
MA1525.1	NFATC4	SMC	0.826645	0.687324	1631419	0.605945	3.79242e-08	3.14349e-07	100	100	0.554612	0.336065
MA0660.1	MEF2B	PC	0.336848	0.917324	5357271	0.679028	5.355e-57	4.81305e-56	100	100	0.494864	0.336026
MA0700.2	LHX2	FB	0.52283	0.685772	17231196	0.672274	1.25581e-167	3.44426e-167	100	100	0.499809	0.336009
MA1525.1	NFATC4	Mesothelial	0.983584	0.919846	8094626	0.646562	1.68102e-60	3.02909e-60	100	100	0.519681	0.336006
MA0478.1	FOSL2	FB	1.58725	1.98651	18865429	0.736034	0	0	100	100	0.456306	0.335857
MA1154.1	ZNF282	Adipo	0.458402	0.416161	863382	0.601381	0.000121331	0.000297739	100	100	0.557822	0.335463
MA1606.1	Foxf1	PC	0.77604	0.7573	5272347	0.668264	1.46838e-50	9.8686e-50	100	100	0.50198	0.335455
MA0731.1	BCL6B	FB	0.750078	0.881561	1.78109e+07	0.694891	5.99497e-214	2.08012e-213	100	100	0.482646	0.335386
MA0146.2	Zfx	FB	0.551087	0.658427	19120375	0.74598	0	0	100	100	0.449358	0.335212
MA0702.2	LMX1A	Mesothelial	0.604029	0.664438	8.41099e+06	0.671832	1.82066e-82	3.85857e-82	100	100	0.498844	0.33514
MA0753.2	ZNF740	Mesothelial	0.526925	0.509903	8198482	0.654858	2.4935e-67	4.73321e-67	100	100	0.511382	0.334882
MA1644.1	NFYC	Mesothelial	0.757496	0.798635	8757526	0.699512	1.66725e-110	4.3037e-110	100	100	0.47863	0.334807
MA0848.1	FOXO4	Endocardial	0.568729	0.561438	6.4122e+06	0.63747	2.73713e-43	7.70528e-43	100	100	0.525173	0.334782
MA0079.4	SP1	Lymphoid	1.02282	0.886366	1779846	0.747719	1.15711e-33	1.10668e-32	100	100	0.447627	0.334699
MA0804.1	TBX19	CM	0.517899	0.782381	19124459	0.701843	1.13251e-243	2.34031e-243	100	100	0.476881	0.334695
MA0800.1	EOMES	Lymphoid	0.390074	0.569237	1498802	0.629651	2.46784e-10	5.5452e-10	100	100	0.531503	0.334662
MA0047.3	FOXA2	FB	0.623646	0.729836	17154153	0.669268	6.70879e-162	1.79382e-161	100	100	0.499962	0.334609
MA1627.1	Wt1	FB	0.650332	0.740345	1.8433e+07	0.719165	5.32654e-270	2.23236e-269	100	100	0.465178	0.33454
MA0680.1	PAX7	Mesothelial	0.569216	0.613959	8.33036e+06	0.665392	1.53872e-76	3.12775e-76	100	100	0.502582	0.334414
MA1550.1	PPARD	PC	1.11863	1.16678	6208284	0.786893	2.14576e-143	8.00367e-142	100	100	0.424899	0.33435
MA0130.1	ZNF354C	FB	0.42724	0.627073	17140687	0.668743	6.56815e-161	1.74372e-160	100	100	0.499832	0.334259
MA0677.1	Nr2f6	CM	0.370976	0.489914	1.69571e+07	0.622303	9.83705e-91	1.51308e-90	100	100	0.536867	0.334094
MA0040.1	Foxq1	Adipo	0.803323	0.739116	958868	0.667891	1.95467e-10	1.14817e-09	100	100	0.499874	0.333861
MA0036.3	GATA2	CM	0.719352	1.19384	19689016	0.722562	8.44608e-296	1.90933e-295	100	100	0.46181	0.333686
MA0481.3	FOXP1	Adipo	0.811308	0.76391	980388	0.682881	4.11641e-12	3.16581e-11	100	100	0.488479	0.333573
MA0856.1	RXRG	Adipo	0.82903	0.795451	973140	0.677832	1.56509e-11	1.08107e-10	100	100	0.492079	0.333547
MA0664.1	MLXIPL	Lymphoid	0.741364	0.733415	1626299	0.683213	3.7659e-19	1.53517e-18	100	100	0.488177	0.333529
MA0685.1	SP4	Neuron	0.809468	0.681407	1109602	0.703862	5.55931e-16	9.64476e-15	100	100	0.473703	0.333421
MA1117.1	RELB	Adipo	0.637979	0.590129	903490	0.629318	9.46108e-07	3.2376e-06	100	100	0.529803	0.333414
MA1495.1	HOXA1	Mesothelial	0.638431	0.674972	8349168	0.666894	6.68369e-78	1.38117e-77	100	100	0.499693	0.333242
MA1123.2	TWIST1	PC	0.871456	0.799195	5333922	0.676069	3.4538e-55	2.741e-54	100	100	0.492692	0.333094
MA1588.1	ZNF136	FB	0.549211	0.727793	17503574	0.682901	1.10399e-188	3.40322e-188	100	100	0.48772	0.333065
MA0910.2	HOXD8	Adipo	0.675047	0.653028	924001	0.643605	5.20534e-08	2.1454e-07	100	100	0.517466	0.333044
MA1596.1	ZNF460	Adipo	0.486967	0.407436	922155	0.642319	6.83697e-08	2.78709e-07	100	100	0.518398	0.332977
MA1524.1	MSGN1	Adipo	0.628803	0.669923	956366	0.666148	2.99974e-10	1.71788e-09	100	100	0.499831	0.332962
MA0846.1	FOXC2	Adipo	0.925322	0.80446	930709	0.648277	1.89544e-08	8.26898e-08	100	100	0.51359	0.332949
MA1478.1	DMRTA2	Mesothelial	0.555781	0.62453	8312035	0.663928	3.18552e-75	6.4401e-75	100	100	0.501407	0.332898
MA0907.1	HOXC13	Adipo	0.709407	0.699653	955979	0.665879	3.20397e-10	1.79712e-09	100	100	0.499874	0.332855
MA0904.2	HOXB5	Mesothelial	0.638431	0.674972	8349168	0.666894	6.68369e-78	1.38117e-77	100	100	0.499077	0.332831
MA0024.3	E2F1	Mesothelial	0.661925	0.646115	8256338	0.659479	2.69608e-71	5.26513e-71	100	100	0.504584	0.332763
MA0773.1	MEF2D	PC	0.534852	1.06188	5421247	0.687137	4.14284e-62	4.54494e-61	100	100	0.484252	0.332747
MA0148.4	FOXA1	Endocardial	0.698472	0.711666	6694722	0.665557	5.58062e-62	2.21444e-61	100	100	0.499819	0.332658
MA0913.2	HOXD9	Mesothelial	0.604354	0.645562	8336203	0.665859	5.82805e-77	1.19116e-76	100	100	0.499307	0.332468
MA0763.1	ETV3	EC	0.909106	0.813583	9838298	0.680351	2.08037e-104	3.10392e-103	100	100	0.488362	0.332258
MA0780.1	PAX3	Mesothelial	0.610598	0.647017	8369027	0.66848	2.36112e-79	4.93388e-79	100	100	0.496712	0.332043
MA1603.1	Dmrt1	Adipo	0.583694	0.587918	943123	0.656924	2.69633e-09	1.32333e-08	100	100	0.505399	0.332009
MA0762.1	ETV2	PC	1.53238	1.17086	5254192	0.665963	3.1033e-49	1.96191e-48	100	100	0.498494	0.331979
MA1596.1	ZNF460	Myeloid	0.546268	0.519634	9600441	0.684164	1.26937e-105	8.93349e-105	100	100	0.485111	0.331895
MA1509.1	IRF6	Mesothelial	0.736462	0.744007	8497861	0.678771	4.19066e-89	9.2492e-89	100	100	0.488882	0.331839
MA1530.1	NKX6-3	FB	0.521296	0.638263	1.7023e+07	0.664153	2.20571e-152	5.71341e-152	100	100	0.499565	0.331788
MA1649.1	ZBTB12	Adipo	0.694397	0.671862	945872	0.658839	1.72612e-09	8.81976e-09	100	100	0.503411	0.331667
MA0599.1	KLF5	FB	0.692295	0.703715	1.70688e+07	0.665938	1.13431e-155	2.96909e-155	100	100	0.497998	0.331636
MA0742.1	Klf12	Mesothelial	1.44379	1.43745	10195528	0.814373	2.43347e-271	1.51281e-270	100	100	0.407173	0.331591
MA1506.1	HOXD10	Mesothelial	0.56411	0.633969	8291342	0.662275	9.43878e-74	1.88271e-73	100	100	0.500604	0.331538
MA0670.1	NFIA	CM	0.654683	1.10086	19762452	0.725257	5.92372e-303	1.38097e-302	100	100	0.457003	0.331444
MA1593.1	ZNF317	FB	0.494525	0.769734	1.75287e+07	0.683881	1.09059e-190	3.49175e-190	100	100	0.484409	0.331278
MA0847.2	FOXD2	Mesothelial	0.865088	0.827522	8299926	0.662961	2.32381e-74	4.67268e-74	100	100	0.499584	0.331205
MA0039.4	KLF4	FB	0.796016	0.841766	17658495	0.688945	3.2074e-201	1.05406e-200	100	100	0.480603	0.331109
MA0765.2	ETV5	EC	1.57253	1.41285	10870378	0.751723	1.71942e-201	4.75069e-200	100	100	0.440426	0.331078
MA0152.1	NFATC2	FB	2.32565	2.8017	21607907	0.843031	0	0	100	100	0.392686	0.331047
MA0877.2	BARHL1	Mesothelial	0.604249	0.643089	8.29043e+06	0.662203	1.09444e-73	2.1772e-73	100	100	0.499908	0.33104
MA1647.1	PRDM4	Myeloid	1.04474	0.970313	9.50659e+06	0.677476	3.1458e-98	2.02308e-97	100	100	0.488531	0.330968
MA0139.1	CTCF	Neuron	0.799053	0.742402	1100430	0.698044	3.61876e-15	5.29333e-14	100	100	0.474007	0.330878
MA0905.1	HOXC10	Mesothelial	0.596744	0.640024	8286671	0.661902	2.01873e-73	4.00524e-73	100	100	0.499861	0.330859
MA0703.2	LMX1B	Mesothelial	0.713815	0.785721	8659379	0.691672	3.84979e-102	9.50974e-102	100	100	0.478185	0.330747
MA1625.1	Stat5b	Mesothelial	1.2097	1.14081	8589218	0.686068	2.28817e-96	5.40181e-96	100	100	0.481968	0.330663
MA1154.1	ZNF282	FB	0.591509	0.710127	17456267	0.681055	6.16863e-185	1.89375e-184	100	100	0.485206	0.330452
MA0479.1	FOXH1	Adipo	0.650914	0.640657	941901	0.656073	3.28218e-09	1.60033e-08	100	100	0.503627	0.330416
MA0691.1	TFAP4	Adipo	0.482604	0.521989	871885	0.607304	4.74275e-05	0.00012371	100	100	0.54406	0.33041
MA0103.3	ZEB1	Mesothelial	1.57259	1.90268	1.02496e+07	0.818694	8.63686e-279	5.50692e-278	100	100	0.403581	0.330409
MA0823.1	HEY1	CM	0.510925	0.710825	18570646	0.681519	1.78948e-197	3.39683e-197	100	100	0.484796	0.330398
MA0625.1	NFATC3	Mesothelial	1.07611	1.00635	8073851	0.644903	3.52191e-59	6.25558e-59	100	100	0.512288	0.330376
MA0635.1	BARHL2	Mesothelial	0.538102	0.612886	8271674	0.660704	2.29091e-72	4.50929e-72	100	100	0.499954	0.330322
MA0062.3	GABPA	Lymphoid	2.6557	2.06395	1745591	0.733328	4.68912e-30	3.60627e-29	100	100	0.450371	0.33027
MA1564.1	SP9	Myeloid	0.58175	0.519107	9271994	0.660758	6.15621e-81	3.18926e-80	100	100	0.499813	0.330255
MA1530.1	NKX6-3	Mesothelial	0.594701	0.623439	8.27459e+06	0.660937	1.42996e-72	2.82209e-72	100	100	0.499631	0.330225
MA0502.2	NFYB	Adipo	0.515905	0.462468	902521	0.628643	1.07744e-06	3.65061e-06	100	100	0.525186	0.330154
MA1503.1	HOXB9	Mesothelial	0.57279	0.623464	8.26285e+06	0.659999	9.49116e-72	1.85837e-71	100	100	0.499908	0.329939
MA0156.2	FEV	Endocardial	0.972451	0.792835	6636730	0.659792	7.3023e-58	2.69679e-57	100	100	0.5	0.329896
MA1419.1	IRF4	Endocardial	1.32298	1.12727	6669161	0.663016	3.7938e-60	1.46641e-59	100	100	0.497455	0.32982
MA0714.1	PITX3	FB	0.425014	0.60863	16925074	0.660331	1.83427e-145	4.63852e-145	100	100	0.499402	0.329771
MA0681.2	PHOX2B	Adipo	0.639021	0.62518	946866	0.659531	1.46717e-09	7.70782e-09	100	100	0.499958	0.329738
MA0158.2	HOXA5	Mesothelial	0.556303	0.613281	8256200	0.659468	2.75633e-71	5.36873e-71	100	100	0.499555	0.32944
MA0885.1	Dlx2	FB	0.472475	0.626409	16888986	0.658923	5.91288e-143	1.47034e-142	100	100	0.499891	0.32939
MA0682.2	PITX1	FB	0.435048	0.597987	16886285	0.658818	9.09176e-143	2.25331e-142	100	100	0.499962	0.329384
MA0733.1	EGR4	FB	0.487104	0.57935	16896904	0.659232	1.67239e-143	4.20069e-143	100	100	0.499565	0.329329
MA0663.1	MLX	Lymphoid	0.822635	0.817081	1687441	0.708899	2.03438e-24	1.07635e-23	100	100	0.464549	0.329319
MA0018.4	CREB1	FB	1.16721	1.42311	19544447	0.762526	0	0	100	100	0.431875	0.329316
MA0684.2	RUNX3	FB	0.680797	0.751282	17317813	0.675654	3.46229e-174	9.85827e-174	100	100	0.48726	0.329219
MA0032.2	FOXC1	SMC	0.713699	0.666101	1769975	0.657408	3.03323e-16	5.26229e-15	100	100	0.500704	0.329167
MA0003.4	TFAP2A	FB	0.40534	0.51922	1.70068e+07	0.66352	3.16338e-151	8.10956e-151	100	100	0.496042	0.329134
MA0697.1	ZIC3	Mesothelial	0.443399	0.513606	8241555	0.658299	2.85195e-70	5.52611e-70	100	100	0.499954	0.329119
MA0485.2	HOXC9	FB	0.470035	0.611577	1.68571e+07	0.65768	9.28599e-141	2.28625e-140	100	100	0.500375	0.329087
MA0107.1	RELA	Adipo	1.03281	0.844392	906032	0.631089	6.70726e-07	2.37138e-06	100	100	0.521419	0.329062
MA1557.1	SMAD5	Adipo	0.454343	0.447537	872268	0.607571	4.54113e-05	0.000118866	100	100	0.541571	0.329043
MA0791.1	POU4F3	FB	0.446387	0.603841	16864621	0.657972	2.83689e-141	7.00768e-141	100	100	0.499962	0.328961
MA0048.2	NHLH1	Adipo	0.664887	0.705137	937480	0.652994	6.62827e-09	3.11428e-08	100	100	0.503412	0.328725
MA1625.1	Stat5b	SMC	0.908265	0.743557	1657667	0.615695	1.897e-09	1.99319e-08	100	100	0.533881	0.328708
MA0038.2	GFI1	Mesothelial	0.564155	0.621589	8214698	0.656153	1.98096e-68	3.78923e-68	100	100	0.500929	0.328686
MA0722.1	VAX1	Mesothelial	0.533846	0.614617	8232175	0.657549	1.26246e-69	2.42107e-69	100	100	0.499677	0.328562
MA0608.1	Creb3l2	CM	0.453154	0.638611	18182089	0.667259	5.59642e-168	1.01333e-167	100	100	0.492219	0.328437
MA0708.1	MSX2	Mesothelial	0.512481	0.569192	8178007	0.653223	5.9242e-66	1.11041e-65	100	100	0.502791	0.328434
MA0465.2	CDX2	Adipo	0.646702	0.628867	935534	0.651638	8.99351e-09	4.04166e-08	100	100	0.503962	0.328401
MA0078.1	Sox17	Neuron	0.712626	0.714216	1059839	0.672295	7.66942e-12	7.43037e-11	100	100	0.48844	0.328376
MA0137.3	STAT1	FB	1.76175	2.00262	19193413	0.74883	0	0	100	100	0.438391	0.32828
MA0605.2	ATF3	FB	1.0934	1.2871	18933474	0.738689	0	0	100	100	0.444266	0.328174
MA1480.1	DPRX	Mesothelial	0.47733	0.59561	8206797	0.655522	6.82244e-68	1.29835e-67	100	100	0.499924	0.327711
MA0081.2	SPIB	Lymphoid	1.28944	0.706865	1.56356e+06	0.656857	1.90299e-14	5.84209e-14	100	100	0.498473	0.327425
MA0901.2	HOXB13	Adipo	0.753909	0.699362	940161	0.654861	4.33496e-09	2.08637e-08	100	100	0.499958	0.327403
MA0511.2	RUNX2	FB	0.552031	0.525627	15832609	0.617708	2.67142e-79	4.76765e-79	100	100	0.529972	0.327368
MA0616.2	HES2	Myeloid	0.481028	0.55993	9196170	0.655354	1.03394e-75	4.94438e-75	100	100	0.49935	0.327251
MA0678.1	OLIG2	FB	0.462761	0.595876	16778511	0.654613	2.05767e-135	4.91993e-135	100	100	0.499891	0.327235
MA0772.1	IRF7	FB	1.36617	1.3997	1.70366e+07	0.664684	2.34025e-153	6.08301e-153	100	100	0.49214	0.327118
MA1507.1	HOXD4	FB	0.442391	0.589644	16747068	0.653386	2.64269e-133	6.19951e-133	100	100	0.50055	0.327052
MA0784.1	POU1F1	Adipo	0.569243	0.552373	932010	0.649183	1.55268e-08	6.85384e-08	100	100	0.50367	0.326974
MA0719.1	RHOXF1	Adipo	0.44334	0.464849	892946	0.621974	3.76229e-06	1.20458e-05	100	100	0.525641	0.326935
MA0827.1	OLIG3	FB	0.461196	0.59114	16751891	0.653574	1.25802e-133	2.98879e-133	100	100	0.5	0.326787
MA0666.1	MSX1	Mesothelial	0.512481	0.569192	8178007	0.653223	5.9242e-66	1.11041e-65	100	100	0.500109	0.326682
MA0765.2	ETV5	Endocardial	1.22115	0.974897	6921940	0.688146	1.66316e-79	8.21665e-79	100	100	0.474676	0.326646
MA0876.1	BSX	Mesothelial	0.512481	0.569192	8178007	0.653223	5.9242e-66	1.11041e-65	100	100	0.499925	0.326562
MA0760.1	ERF	PC	1.41841	1.16165	5492674	0.696191	4.41563e-68	5.58315e-67	100	100	0.468934	0.326467
MA0748.2	YY2	Myeloid	0.54067	0.565345	9259456	0.659864	4.6301e-80	2.36579e-79	100	100	0.494725	0.326451
MA1646.1	OSR2	Adipo	0.566599	0.577939	936870	0.652569	7.29564e-09	3.3596e-08	100	100	0.500238	0.326439
MA0723.1	VAX2	Mesothelial	0.533846	0.614617	8232175	0.657549	1.26246e-69	2.42107e-69	100	100	0.49635	0.326375
MA0911.1	Hoxa11	FB	0.449632	0.586025	1.67299e+07	0.652715	3.69617e-132	8.6437e-132	100	100	0.499891	0.326287
MA0521.1	Tcf12	Adipo	0.922403	0.980447	945372	0.658491	1.8727e-09	9.50364e-09	100	100	0.495409	0.326222
MA0668.1	NEUROD2	FB	0.442229	0.577373	16714458	0.652114	3.90205e-131	9.09666e-131	100	100	0.500049	0.326089
MA1478.1	DMRTA2	Adipo	0.536487	0.55056	937001	0.65266	7.14703e-09	3.3116e-08	100	100	0.499536	0.326027
MA0699.1	LBX2	FB	0.435917	0.572949	16649684	0.649587	7.02604e-127	1.59314e-126	100	100	0.501757	0.325935
MA1496.1	HOXA4	FB	0.457484	0.595105	16832013	0.6567	4.86264e-139	1.19327e-138	100	100	0.496175	0.325838
MA1561.1	SOX12	EC	0.6575	0.723134	9.87433e+06	0.682842	2.93555e-107	4.46922e-106	100	100	0.4771	0.325784
MA0467.1	Crx	Mesothelial	0.465905	0.560876	8150437	0.65102	4.00198e-64	7.40814e-64	100	100	0.50035	0.325738
MA1580.1	ZBTB32	CM	0.390819	0.575972	17720704	0.650327	4.43727e-136	7.64481e-136	100	100	0.500821	0.325697
MA0880.1	Dlx3	Adipo	0.582681	0.590721	935930	0.651914	8.45378e-09	3.82213e-08	100	100	0.499579	0.325682
MA0471.2	E2F6	FB	0.709317	0.790766	1.78871e+07	0.697863	1.85063e-220	6.60558e-220	100	100	0.466537	0.325579
MA1641.1	MYF5	Adipo	0.87767	0.927859	934531	0.650939	1.05148e-08	4.69702e-08	100	100	0.5	0.32547
MA0083.3	SRF	PC	0.669602	0.758695	5433242	0.688658	4.3045e-63	4.86538e-62	100	100	0.472445	0.325353
MA0881.1	Dlx4	Adipo	0.582681	0.590721	935930	0.651914	8.45378e-09	3.82213e-08	100	100	0.499073	0.325353
MA0628.1	POU6F1	FB	0.383774	0.457434	15807056	0.616712	5.40215e-78	9.46011e-78	100	100	0.52719	0.325124
MA1509.1	IRF6	Myeloid	0.727166	0.744651	9508523	0.677614	2.2288e-98	1.45849e-97	100	100	0.479772	0.3251
MA0648.1	GSC	FB	0.418283	0.580715	16663490	0.650125	8.82397e-128	2.03169e-127	100	100	0.499941	0.325024
MA0125.1	Nobox	Mesothelial	0.523471	0.562058	8133764	0.649689	4.96583e-63	9.05748e-63	100	100	0.500265	0.325016
MA0767.1	GCM2	Mesothelial	0.486635	0.553383	8.1343e+06	0.649732	4.57812e-63	8.37077e-63	100	100	0.500218	0.325008
MA1503.1	HOXB9	FB	0.462619	0.590393	16663816	0.650138	8.40134e-128	1.94037e-127	100	100	0.499891	0.324998
MA0900.2	HOXA2	Mesothelial	0.561318	0.609524	8149685	0.65096	4.48551e-64	8.28266e-64	100	100	0.499123	0.324909
MA0712.2	OTX2	FB	0.378457	0.562976	16654005	0.649755	3.67323e-127	8.35436e-127	100	100	0.500016	0.324888
MA1152.1	SOX15	Neuron	0.979904	0.724516	1035823	0.657061	4.39264e-10	3.31001e-09	100	100	0.494242	0.324747
MA0897.1	Hmx2	FB	0.446344	0.578055	16646229	0.649452	1.17949e-126	2.66637e-126	100	100	0.5	0.324726
MA0653.1	IRF9	Lymphoid	1.55057	1.25461	1630606	0.685023	1.6863e-19	7.06729e-19	100	100	0.473958	0.324672
MA1525.1	NFATC4	Adipo	0.95287	0.80858	881227	0.613811	1.59861e-05	4.53445e-05	100	100	0.528926	0.324661
MA0472.2	EGR2	FB	0.434654	0.549671	16531363	0.64497	2.73248e-119	6.03085e-119	100	100	0.503345	0.324643
MA0500.2	MYOG	Adipo	0.818913	0.853342	931736	0.648993	1.61945e-08	7.10653e-08	100	100	0.499958	0.324469
MA0846.1	FOXC2	PC	0.678364	0.583404	4845230	0.614128	3.57046e-24	1.33848e-23	100	100	0.528297	0.324442
MA0703.2	LMX1B	Adipo	0.411667	0.411953	875860	0.610073	3.0072e-05	8.15771e-05	100	100	0.531716	0.324386
MA0646.1	GCM1	CM	0.358749	0.548634	1.76582e+07	0.648032	5.12822e-132	8.73436e-132	100	100	0.500316	0.324221
MA0751.1	ZIC4	Mesothelial	0.396098	0.459089	8107634	0.647601	2.45876e-61	4.45203e-61	100	100	0.500449	0.324092
MA1545.1	OVOL2	Mesothelial	0.581912	0.619132	8277448	0.661165	9.01096e-73	1.78307e-72	100	100	0.490107	0.324042
MA0690.1	TBX21	Mesothelial	0.397909	0.623617	8.10455e+06	0.647355	3.88166e-61	7.01143e-61	100	100	0.500475	0.323985
MA1121.1	TEAD2	SMC	0.694531	0.844037	1770665	0.657665	2.71618e-16	4.82446e-15	100	100	0.49246	0.323873
MA1509.1	IRF6	Adipo	0.640467	0.582132	921120	0.641598	7.95823e-08	3.19436e-07	100	100	0.504633	0.323771
MA1623.1	Stat2	FB	1.62082	1.62881	1.72917e+07	0.674633	3.41192e-172	9.67793e-172	100	100	0.479891	0.32375
MA0614.1	Foxj2	FB	0.674897	0.792579	17504893	0.682953	8.66851e-189	2.68328e-188	100	100	0.474041	0.323747
MA0659.2	MAFG	Adipo	0.458152	0.413272	865874	0.603117	9.25922e-05	0.000231791	100	100	0.536758	0.323728
MA0032.2	FOXC1	FB	0.642836	0.75891	1.73876e+07	0.678377	1.44903e-179	4.22256e-179	100	100	0.477007	0.323591
MA0641.1	ELF4	Endocardial	0.965332	0.725664	6585245	0.654673	2.4944e-54	8.65498e-54	100	100	0.493801	0.323278
MA0647.1	GRHL1	Adipo	0.521542	0.488404	904981	0.630357	7.73647e-07	2.68437e-06	100	100	0.512783	0.323236
MA0847.2	FOXD2	Adipo	0.872835	0.763162	921078	0.641569	8.0073e-08	3.19436e-07	100	100	0.503793	0.323218
MA0485.2	HOXC9	Mesothelial	0.511387	0.565296	8088800	0.646097	3.95904e-60	7.09963e-60	100	100	0.500201	0.323179
MA0636.1	BHLHE41	Lymphoid	0.787375	0.791816	1633650	0.686301	9.51265e-20	4.05511e-19	100	100	0.470867	0.323157
MA0761.2	ETV1	EC	3.86051	3.65175	1.20901e+07	0.83607	0	0	100	100	0.386478	0.323123
MA0674.1	NKX6-1	Mesothelial	0.511677	0.558678	8.09002e+06	0.646195	3.30943e-60	5.949e-60	100	100	0.5	0.323097
MA0871.2	TFEC	CM	0.574247	0.762171	18511250	0.679339	8.26489e-193	1.56488e-192	100	100	0.475181	0.322809
MA1151.1	RORC	Adipo	0.64295	0.690031	949193	0.661152	1.00019e-09	5.3296e-09	100	100	0.488063	0.322684
MA0465.2	CDX2	Mesothelial	0.522539	0.55155	8082937	0.645629	9.34939e-60	1.66858e-59	100	100	0.499769	0.322665
MA1544.1	OVOL1	Mesothelial	0.514288	0.544804	8076980	0.645153	2.23224e-59	3.97435e-59	100	100	0.499954	0.322547
MA1499.1	HOXB4	FB	0.442391	0.589644	16747068	0.653386	2.64269e-133	6.19951e-133	100	100	0.493575	0.322495
MA0757.1	ONECUT3	Mesothelial	0.566192	0.573383	8065696	0.644252	1.15165e-58	2.04069e-58	100	100	0.500126	0.322207
MA0863.1	MTF1	Adipo	0.413418	0.426092	885047	0.616472	1.00769e-05	2.93648e-05	100	100	0.522631	0.322187
MA0164.1	Nr2e3	Mesothelial	0.518745	0.544304	7967971	0.636446	1.11776e-52	1.85713e-52	100	100	0.506226	0.322185
MA1630.1	Znf281	FB	0.599488	0.678235	17454891	0.681002	7.918e-185	2.42083e-184	100	100	0.47305	0.322148
MA0469.3	E2F3	Mesothelial	0.837589	0.868577	8884694	0.70967	7.74554e-122	2.14006e-121	100	100	0.453809	0.322055
MA0028.2	ELK1	Endocardial	0.639794	0.503516	6179506	0.614337	1.79314e-30	4.34313e-30	100	100	0.52416	0.322011
MA1504.1	HOXC4	Mesothelial	0.461381	0.501187	7892706	0.630434	2.718e-48	4.40789e-48	100	100	0.510511	0.321843
MA0145.3	TFCP2	Mesothelial	0.510495	0.501906	7863271	0.628083	1.24807e-46	1.99798e-46	100	100	0.512385	0.32182
MA1502.1	HOXB8	Adipo	0.675047	0.653028	924001	0.643605	5.20534e-08	2.1454e-07	100	100	0.499874	0.321721
MA1521.1	MAFA	Mesothelial	0.55254	0.571094	8039877	0.642189	4.73376e-57	8.30915e-57	100	100	0.500883	0.321661
MA0033.2	FOXL1	Endocardial	0.568729	0.561438	6.4122e+06	0.63747	2.73713e-43	7.70528e-43	100	100	0.504586	0.321658
MA1498.1	HOXA7	Adipo	0.675047	0.653028	924001	0.643605	5.20534e-08	2.1454e-07	100	100	0.499747	0.32164
MA1473.1	CDX4	Adipo	0.603751	0.619955	923634	0.643349	5.4963e-08	2.25288e-07	100	100	0.499747	0.321512
MA1534.1	NR1I3	FB	0.483167	0.588019	1.65364e+07	0.645166	1.31851e-119	2.91873e-119	100	100	0.497892	0.321223
MA0616.2	HES2	CM	0.366953	0.515577	1.74382e+07	0.639961	3.17739e-118	5.25573e-118	100	100	0.501791	0.321127
MA0516.2	SP2	Neuron	0.631879	0.539127	1056964	0.670471	1.26889e-11	1.19822e-10	100	100	0.478802	0.321023
MA0757.1	ONECUT3	FB	0.479293	0.561757	1.64598e+07	0.642177	8.20169e-115	1.78381e-114	100	100	0.499724	0.320911
MA0028.2	ELK1	PC	0.871574	0.740326	5255018	0.666068	2.70354e-49	1.7238e-48	100	100	0.481316	0.320589
MA1507.1	HOXD4	Mesothelial	0.48282	0.545643	8033385	0.641671	1.19503e-56	2.07323e-56	100	100	0.499555	0.32055
MA0667.1	MYF6	Adipo	0.699205	0.730797	920618	0.641248	8.5643e-08	3.39839e-07	100	100	0.499621	0.320381
MA0631.1	Six3	Mesothelial	0.434097	0.509982	8005589	0.639451	6.06489e-55	1.04249e-54	100	100	0.500588	0.320101
MA1607.1	Foxl2	PC	0.611058	0.580377	5.05008e+06	0.640092	1.39546e-35	7.1794e-35	100	100	0.499867	0.319961
MA0595.1	SREBF1	CM	0.456747	0.687032	18617104	0.683224	3.67351e-201	7.04482e-201	100	100	0.468176	0.319869
MA0684.2	RUNX3	Adipo	0.625541	0.526717	889276	0.619417	5.97774e-06	1.83514e-05	100	100	0.516201	0.319743
MA1607.1	Foxl2	SMC	0.654269	0.601229	1721998	0.639588	4.26516e-13	5.6818e-12	100	100	0.499872	0.319713
MA0864.2	E2F2	Myeloid	0.546441	0.525531	8943207	0.637327	1.45277e-59	5.33873e-59	100	100	0.501633	0.319705
MA0850.1	FOXP3	Endocardial	0.568729	0.561438	6.4122e+06	0.63747	2.73713e-43	7.70528e-43	100	100	0.501435	0.31965
MA1420.1	IRF5	Endocardial	0.830535	0.733344	6583896	0.654539	3.07621e-54	1.06243e-53	100	100	0.488355	0.319648
MA0612.2	EMX1	Mesothelial	0.495844	0.540897	7981215	0.637504	1.80434e-53	3.03846e-53	100	100	0.501315	0.31959
MA0911.1	Hoxa11	Mesothelial	0.490369	0.542909	8003572	0.639289	8.04522e-55	1.37654e-54	100	100	0.499908	0.319586
MA0877.2	BARHL1	Adipo	0.536303	0.518352	917750	0.63925	1.29841e-07	5.01872e-07	100	100	0.499916	0.319571
MA0139.1	CTCF	Lymphoid	0.636965	0.581883	1558816	0.654863	4.03935e-14	1.21998e-13	100	100	0.487943	0.319536
MA0811.1	TFAP2B	FB	0.366752	0.478167	16385213	0.639268	3.0501e-110	6.55727e-110	100	100	0.499799	0.319506
MA0711.1	OTX1	Mesothelial	0.48808	0.512847	7984516	0.637767	1.14278e-53	1.92877e-53	100	100	0.500865	0.319435
MA0041.1	Foxd3	Mesothelial	0.973217	0.881292	8034146	0.641732	1.07229e-56	1.87336e-56	100	100	0.49766	0.319364
MA0817.1	BHLHE23	FB	0.422873	0.527982	16357886	0.638202	1.3675e-108	2.93148e-108	100	100	0.499946	0.319066
MA0845.1	FOXB1	Mesothelial	0.4992	0.516488	7967977	0.636446	1.11684e-52	1.85713e-52	100	100	0.501297	0.319048
MA0031.1	FOXD1	Endocardial	0.572423	0.564763	6421093	0.638354	7.96692e-44	2.31258e-43	100	100	0.499729	0.319004
MA0627.2	POU2F3	Myeloid	0.509035	0.52919	9018459	0.64269	3.67303e-64	1.46528e-63	100	100	0.496316	0.318977
MA0898.1	Hmx3	FB	0.403592	0.518608	1.63427e+07	0.637609	1.12108e-107	2.39635e-107	100	100	0.500016	0.318815
MA0042.2	FOXI1	Endocardial	0.568729	0.561438	6.4122e+06	0.63747	2.73713e-43	7.70528e-43	100	100	0.5	0.318735
MA0486.2	HSF1	FB	1.28195	1.4993	20069583	0.783014	0	0	100	100	0.40705	0.318726
MA0906.1	HOXC12	Adipo	0.50525	0.512772	915136	0.63743	1.88782e-07	7.18528e-07	100	100	0.5	0.318715
MA0909.2	HOXD13	FB	0.420738	0.519186	16339461	0.637483	1.74735e-107	3.72435e-107	100	100	0.499946	0.318707
MA1464.1	ARNT2	Myeloid	0.900467	0.998996	10364854	0.738639	5.42159e-176	5.2526e-175	100	100	0.431426	0.318668
MA1468.1	ATOH7	Adipo	0.727596	0.677348	915699	0.637822	1.74227e-07	6.66528e-07	100	100	0.499494	0.318589
MA0802.1	TBR1	Mesothelial	0.356508	0.580413	7977737	0.637226	2.91676e-53	4.88966e-53	100	100	0.499908	0.318554
MA0763.1	ETV3	Endocardial	0.602937	0.449049	6.12795e+06	0.609211	6.00678e-28	1.40914e-27	100	100	0.522642	0.318399
MA0101.1	REL	EC	1.18388	1.12655	10107673	0.698979	1.15618e-126	2.05359e-125	100	100	0.45547	0.318364
MA0676.1	Nr2e1	Endocardial	0.608039	0.598705	6399282	0.636186	1.62094e-42	4.51202e-42	100	100	0.500325	0.3183
MA0816.1	Ascl2	Adipo	0.692602	0.744785	909186	0.633286	4.35062e-07	1.5832e-06	100	100	0.502392	0.318157
MA1471.1	BARX2	FB	0.571526	0.669181	1.68964e+07	0.659214	1.7994e-143	4.50453e-143	100	100	0.482026	0.317758
MA1487.1	FOXE1	Adipo	0.739339	0.643694	912339	0.635482	2.80351e-07	1.05096e-06	100	100	0.499789	0.317607
MA0594.2	HOXA9	Mesothelial	0.467909	0.498748	7.95152e+06	0.635132	1.0555e-51	1.74978e-51	100	100	0.500063	0.317606
MA0880.1	Dlx3	FB	0.400291	0.524215	16279896	0.635159	6.02612e-104	1.26278e-103	100	100	0.499924	0.317532
MA1518.1	LHX1	Adipo	0.549447	0.563134	912192	0.635379	2.86197e-07	1.06751e-06	100	100	0.499705	0.317502
MA0662.1	MIXL1	FB	0.380436	0.520592	16292147	0.635637	1.14114e-104	2.41158e-104	100	100	0.49949	0.317494
MA0095.2	YY1	Myeloid	0.580233	0.59234	9356573	0.666785	5.63902e-87	3.11608e-86	100	100	0.476154	0.317493
MA1504.1	HOXC4	FB	0.403173	0.51415	1.62589e+07	0.634338	1.03575e-102	2.15228e-102	100	100	0.500381	0.317411
MA1473.1	CDX4	Mesothelial	0.458106	0.518011	7920230	0.632633	7.12962e-50	1.16129e-49	100	100	0.501638	0.317352
MA0881.1	Dlx4	FB	0.400291	0.524215	16279896	0.635159	6.02612e-104	1.26278e-103	100	100	0.499506	0.317266
MA0077.1	SOX9	Neuron	0.880047	0.724954	1085602	0.688638	6.69016e-14	8.3181e-13	100	100	0.460578	0.317171
MA1600.1	ZNF684	FB	0.51407	0.652371	17413446	0.679385	1.41052e-181	4.20899e-181	100	100	0.466758	0.317109
MA0878.2	CDX1	Adipo	0.544235	0.560469	911155	0.634657	3.30911e-07	1.22208e-06	100	100	0.499621	0.317088
MA0908.1	HOXD11	FB	0.418652	0.535627	16250195	0.634001	3.32344e-102	6.84886e-102	100	100	0.500125	0.31708
MA1487.1	FOXE1	SMC	0.715299	0.625099	1707671	0.634267	3.15581e-12	3.92373e-11	100	100	0.499787	0.316999
MA0892.1	GSX1	FB	0.407095	0.514012	1.62377e+07	0.633514	1.77205e-101	3.62177e-101	100	100	0.5	0.316757
MA0764.2	ETV4	Lymphoid	1.46491	0.980914	1547370	0.650055	2.38913e-13	6.82871e-13	100	100	0.487138	0.316667
MA0713.1	PHOX2A	Adipo	0.593626	0.579799	909495	0.633501	4.16847e-07	1.52435e-06	100	100	0.499368	0.31635
MA1105.2	GRHL2	Adipo	0.440735	0.434846	886921	0.617777	8.00682e-06	2.39883e-05	100	100	0.511715	0.316126
MA0028.2	ELK1	EC	0.801758	0.707694	9523279	0.658566	3.8257e-81	4.19701e-80	100	100	0.479988	0.316104
MA1105.2	GRHL2	Endocardial	0.491325	0.520475	6380790	0.634348	2.00959e-41	5.5116e-41	100	100	0.498297	0.316093
MA0902.2	HOXB2	FB	0.287893	0.386845	15452980	0.602897	4.90018e-61	7.77773e-61	100	100	0.52414	0.316003
MA0851.1	Foxj3	Mesothelial	0.52866	0.4814	7601366	0.607163	3.68302e-33	5.27358e-33	100	100	0.520414	0.315976
MA1548.1	PLAGL2	FB	0.403506	0.536006	16895655	0.659183	2.04138e-143	5.09322e-143	100	100	0.479221	0.315894
MA1577.1	TLX2	FB	0.362254	0.484563	16184364	0.631432	2.13028e-98	4.30674e-98	100	100	0.500125	0.315795
MA0753.2	ZNF740	Neuron	0.561753	0.501114	1032129	0.654718	7.93071e-10	5.58143e-09	100	100	0.48211	0.315646
MA0496.3	MAFK	Myeloid	1.28148	1.33079	10513084	0.749203	9.90405e-192	9.85123e-191	100	100	0.420939	0.315369
MA0790.1	POU4F1	FB	0.346807	0.471625	1.61686e+07	0.630817	1.69413e-97	3.40652e-97	100	100	0.499783	0.315271
MA1618.1	Ptf1a	Adipo	1.04613	0.965161	905283	0.630567	7.4261e-07	2.61315e-06	100	100	0.499958	0.315257
MA1564.1	SP9	Neuron	0.546526	0.431721	993898	0.630466	2.18464e-07	9.87723e-07	100	100	0.499831	0.315127
MA1654.1	ZNF16	SMC	0.541963	0.542246	1725915	0.641043	2.43575e-13	3.42844e-12	100	100	0.49147	0.315053
MA0024.3	E2F1	Lymphoid	0.600141	0.530964	1503276	0.631531	1.3562e-10	3.15179e-10	100	100	0.498844	0.315036
MA1651.1	ZFP42	Adipo	0.452014	0.436821	904819	0.630244	7.90806e-07	2.73121e-06	100	100	0.499747	0.314963
MA0030.1	FOXF2	Mesothelial	0.526759	0.522317	7888854	0.630126	4.50245e-48	7.27019e-48	100	100	0.499815	0.314947
MA0078.1	Sox17	Endocardial	0.432239	0.460813	6154861	0.611887	2.98436e-29	7.13567e-29	100	100	0.514604	0.314879
MA0866.1	SOX21	FB	0.356507	0.490626	16131206	0.629358	2.23311e-95	4.41883e-95	100	100	0.50025	0.314837
MA0886.1	EMX2	Mesothelial	0.47289	0.517191	7892849	0.630445	2.66749e-48	4.3354e-48	100	100	0.499351	0.314813
MA0027.2	EN1	FB	0.385101	0.481203	1.61424e+07	0.629795	5.20148e-96	1.03752e-95	100	100	0.499837	0.314795
MA1509.1	IRF6	Endocardial	0.451595	0.419135	6095813	0.606016	1.97191e-26	4.49861e-26	100	100	0.51935	0.314735
MA0524.2	TFAP2C	Adipo	0.442997	0.449221	905093	0.630435	7.61994e-07	2.66877e-06	100	100	0.499005	0.31459
MA0865.1	E2F8	Endocardial	0.830501	0.755558	6525777	0.648761	2.16943e-50	6.88679e-50	100	100	0.484835	0.314542
MA0849.1	FOXO6	Endocardial	0.568729	0.561438	6.4122e+06	0.63747	2.73713e-43	7.70528e-43	100	100	0.493278	0.31445
MA0912.2	HOXD3	FB	0.322914	0.439314	1.58288e+07	0.617558	4.21088e-79	7.42629e-79	100	100	0.509012	0.314344
MA0696.1	ZIC1	Mesothelial	0.365866	0.415537	7884837	0.629805	7.61185e-48	1.2238e-47	100	100	0.49911	0.314342
MA0801.1	MGA	Mesothelial	0.385179	0.595113	7985988	0.637885	9.31946e-54	1.57649e-53	100	100	0.492547	0.314188
MA0721.1	UNCX	FB	0.371631	0.499156	1.61099e+07	0.628528	3.50356e-94	6.86e-94	100	100	0.499783	0.314127
MA1418.1	IRF3	Adipo	1.54055	1.1795	881888	0.614271	1.47695e-05	4.22148e-05	100	100	0.511287	0.314069
MA1476.1	DLX5	FB	0.365736	0.492553	16124184	0.629084	5.55046e-95	1.09541e-94	100	100	0.499092	0.313971
MA0502.2	NFYB	FB	0.49034	0.563126	16586735	0.647131	8.20656e-123	1.82749e-122	100	100	0.485114	0.313932
MA0799.1	RFX4	Neuron	0.878798	0.709242	995845	0.631701	1.6772e-07	7.81995e-07	100	100	0.49681	0.313835
MA0756.1	ONECUT2	Mesothelial	0.449555	0.476882	7802650	0.623241	2.65914e-43	4.15003e-43	100	100	0.503542	0.313828
MA0698.1	ZBTB18	PC	0.624742	0.549586	5148385	0.652552	7.14675e-42	4.06983e-41	100	100	0.480694	0.313678
MA0777.1	MYBL2	Lymphoid	0.489128	0.485908	1491677	0.626658	6.29482e-10	1.38523e-09	100	100	0.500401	0.31358
MA0874.1	Arx	Mesothelial	0.4273	0.480404	7838483	0.626103	2.96902e-45	4.69257e-45	100	100	0.500726	0.313506
MA0892.1	GSX1	Mesothelial	0.462192	0.497627	7849356	0.626971	7.43866e-46	1.18574e-45	100	100	0.5	0.313486
MA0070.1	PBX1	CM	0.23907	0.398508	1.66176e+07	0.609844	1.48252e-73	2.17282e-73	100	100	0.51362	0.313228
MA1606.1	Foxf1	SMC	0.579462	0.526619	1674485	0.621941	2.44072e-10	2.67762e-09	100	100	0.503432	0.313105
MA0524.2	TFAP2C	FB	0.345416	0.452218	16254694	0.634176	1.81445e-102	3.75993e-102	100	100	0.493601	0.31303
MA1112.2	NR4A1	Neuron	0.554175	0.690502	1044324	0.662453	1.09211e-10	9.47338e-10	100	100	0.472508	0.313015
MA0493.1	Klf1	FB	0.709825	0.701699	16043117	0.625921	1.7738e-90	3.41045e-90	100	100	0.499837	0.312859
MA1154.1	ZNF282	Mesothelial	0.41495	0.407842	7549904	0.603053	8.6025e-31	1.21543e-30	100	100	0.518594	0.312739
MA1547.1	PITX2	FB	0.470588	0.637087	17171625	0.66995	3.43965e-163	9.23013e-163	100	100	0.466765	0.312709
MA1119.1	SIX2	FB	0.327629	0.481429	16056457	0.626442	3.27565e-91	6.34711e-91	100	100	0.499159	0.312694
MA0464.2	BHLHE40	Lymphoid	0.626136	0.631655	1531333	0.643318	2.63162e-12	6.93707e-12	100	100	0.485924	0.312603
MA0864.2	E2F2	Endocardial	0.513407	0.470482	6289448	0.625267	3.07678e-36	7.99749e-36	100	100	0.499882	0.31256
MA0847.2	FOXD2	PC	0.716622	0.636356	4928381	0.624667	1.58003e-28	6.893e-28	100	100	0.500361	0.312559
MA0890.1	GBX2	Mesothelial	0.416147	0.474848	7827277	0.625208	1.22424e-44	1.93083e-44	100	100	0.499861	0.312517
MA1518.1	LHX1	FB	0.358201	0.477099	16012909	0.624743	7.92511e-89	1.49674e-88	100	100	0.500087	0.312426
MA0510.2	RFX5	SMC	0.893408	0.735055	1738233	0.645619	4.03302e-14	6.01727e-13	100	100	0.483829	0.312369
MA0030.1	FOXF2	FB	0.439833	0.501609	1.60017e+07	0.624307	3.20375e-88	6.02014e-88	100	100	0.50025	0.31231
MA0651.1	HOXC11	FB	0.36576	0.482932	16001777	0.624309	3.18561e-88	6.00118e-88	100	100	0.499946	0.31212
MA1603.1	Dmrt1	FB	0.360288	0.467163	16021970	0.625096	2.54491e-89	4.84312e-89	100	100	0.499296	0.312108
MA0717.1	RAX2	FB	0.355061	0.47046	15998398	0.624177	4.85482e-88	9.05423e-88	100	100	0.499908	0.312031
MA1484.1	ETS2	PC	1.29759	1.06873	5491004	0.695979	6.13518e-68	7.62807e-67	100	100	0.448331	0.312029
MA0704.1	Lhx4	FB	0.370408	0.488213	16047879	0.626107	9.71345e-91	1.87726e-90	100	100	0.498275	0.311974
MA1115.1	POU5F1	Adipo	0.530305	0.500951	880897	0.613581	1.66286e-05	4.68111e-05	100	100	0.50825	0.311853
MA0630.1	SHOX	FB	0.355061	0.47046	15998398	0.624177	4.85482e-88	9.05423e-88	100	100	0.499572	0.311821
MA0867.2	SOX4	FB	0.59847	0.575625	16238785	0.633555	1.53694e-101	3.15855e-101	100	100	0.492106	0.311777
MA1468.1	ATOH7	PC	0.517309	0.488724	4915828	0.623076	7.58922e-28	3.19862e-27	100	100	0.500229	0.31168
MA1513.1	KLF15	Neuron	0.525305	0.419447	982321	0.623123	1.00243e-06	4.0864e-06	100	100	0.500098	0.311622
MA0504.1	NR2C2	PC	0.662069	0.678663	5520895	0.699768	1.61469e-70	2.11326e-69	100	100	0.445274	0.311588
MA0155.1	INSM1	FB	0.306545	0.405515	1.59717e+07	0.623137	1.32694e-86	2.46243e-86	100	100	0.499946	0.311535
MA0874.1	Arx	FB	0.348892	0.463368	15969949	0.623067	1.6561e-86	3.05804e-86	100	100	0.499962	0.31151
MA0076.2	ELK4	PC	1.11427	0.883061	5290411	0.670554	6.76938e-52	4.80948e-51	100	100	0.46442	0.311419
MA1567.1	TBX6	Mesothelial	0.219927	0.480901	7756672	0.619568	7.32103e-41	1.11916e-40	100	100	0.502583	0.311384
MA0661.1	MEOX1	Mesothelial	0.562811	0.622663	8294414	0.662521	5.71959e-74	1.14392e-73	100	100	0.469928	0.311337
MA0909.2	HOXD13	Mesothelial	0.43595	0.45788	7788096	0.622078	1.60306e-42	2.49143e-42	100	100	0.499954	0.31101
MA0890.1	GBX2	FB	0.33855	0.457883	15944186	0.622062	3.93961e-85	7.23879e-85	100	100	0.499837	0.310929
MA1117.1	RELB	SMC	0.640755	0.59838	1725373	0.640842	2.63296e-13	3.63739e-12	100	100	0.485188	0.310929
MA0887.1	EVX1	Mesothelial	0.409937	0.46768	7783224	0.621689	2.91403e-42	4.50076e-42	100	100	0.499954	0.310816
MA0799.1	RFX4	FB	0.684537	0.660677	16017328	0.624915	4.55599e-89	8.64827e-89	100	100	0.497283	0.31076
MA1121.1	TEAD2	CM	0.303586	0.586043	16751297	0.614751	4.21118e-80	6.29567e-80	100	100	0.505463	0.310734
MA0826.1	OLIG1	FB	0.349789	0.455282	15932172	0.621593	1.7118e-84	3.1376e-84	100	100	0.499837	0.310695
MA0818.1	BHLHE22	FB	0.35876	0.447183	15878093	0.619483	1.18868e-81	2.14192e-81	100	100	0.501344	0.310574
MA0788.1	POU3F3	Adipo	0.466277	0.45214	892676	0.621786	3.89383e-06	1.23085e-05	100	100	0.49941	0.310526
MA0693.2	VDR	Adipo	0.523058	0.483644	886213	0.617284	8.73596e-06	2.58612e-05	100	100	0.502513	0.310193
MA1109.1	NEUROD1	Adipo	0.613368	0.62946	890888	0.62054	4.88294e-06	1.52413e-05	100	100	0.499874	0.310192
MA0514.1	Sox3	Adipo	0.896688	0.707399	890707	0.620414	4.99552e-06	1.55277e-05	100	100	0.499916	0.310155
MA0811.1	TFAP2B	Adipo	0.394107	0.398399	890977	0.620602	4.82847e-06	1.51346e-05	100	100	0.499663	0.310092
MA0027.2	EN1	Mesothelial	0.424828	0.452745	7758856	0.619743	5.62769e-41	8.62065e-41	100	100	0.50034	0.310082
MA0058.3	MAX	Myeloid	0.342587	0.418689	8609599	0.613553	2.74149e-41	7.12597e-41	100	100	0.505318	0.310039
MA0853.1	Alx4	FB	0.33686	0.44961	1.59042e+07	0.6205	5.14335e-83	9.35839e-83	100	100	0.499573	0.309985
MA0842.2	NRL	Mesothelial	0.373249	0.403109	7630431	0.609485	1.54237e-34	2.26053e-34	100	100	0.508569	0.309965
MA1124.1	ZNF24	FB	0.463728	0.658118	17152646	0.66921	8.6632e-162	2.30812e-161	100	100	0.463152	0.309946
MA0885.1	Dlx2	Adipo	0.51492	0.528589	890085	0.619981	5.40165e-06	1.66514e-05	100	100	0.499916	0.309938
MA0634.1	ALX3	FB	0.321569	0.450719	1.58855e+07	0.619772	4.88614e-82	8.84723e-82	100	100	0.49992	0.309836
MA1644.1	NFYC	Lymphoid	1.04928	1.03077	1778736	0.747253	1.52622e-33	1.44122e-32	100	100	0.414611	0.309819
MA1519.1	LHX5	EC	0.421234	0.472691	8963460	0.619853	3.85117e-47	2.16013e-46	100	100	0.499765	0.309781
MA0779.1	PAX1	CM	0.27739	0.423883	16873182	0.619224	2.56185e-86	3.89234e-86	100	100	0.5	0.309612
MA0853.1	Alx4	Mesothelial	0.403078	0.455226	7749096	0.618963	1.81797e-40	2.75652e-40	100	100	0.49968	0.309284
MA0893.2	GSX2	FB	0.322914	0.439314	1.58288e+07	0.617558	4.21088e-79	7.42629e-79	100	100	0.50043	0.309044
MA0805.1	TBX1	Mesothelial	0.274984	0.491019	7723495	0.616918	3.79982e-39	5.73819e-39	100	100	0.50088	0.309002
MA0664.1	MLXIPL	CM	0.339037	0.427467	16538781	0.606952	7.88625e-70	1.13794e-69	100	100	0.509052	0.30897
MA1583.1	ZFP57	Mesothelial	0.353539	0.42037	7753930	0.619349	1.01805e-40	1.54678e-40	100	100	0.498841	0.308957
MA0125.1	Nobox	FB	0.35096	0.436889	15837944	0.617917	1.4214e-79	2.54895e-79	100	100	0.499887	0.308888
MA0715.1	PROP1	Adipo	0.483637	0.47253	886978	0.617817	7.95072e-06	2.39163e-05	100	100	0.499958	0.308882
MA0875.1	BARX1	FB	0.324916	0.448788	15835296	0.617813	1.94441e-79	3.47849e-79	100	100	0.499946	0.308873
MA0845.1	FOXB1	FB	0.370212	0.439947	15830647	0.617632	3.36819e-79	5.96834e-79	100	100	0.500025	0.308831
MA0895.1	HMBOX1	Mesothelial	0.491893	0.574723	8167937	0.652418	2.77946e-65	5.1837e-65	100	100	0.473167	0.308703
MA0688.1	TBX2	Lymphoid	0.462901	0.652597	1536726	0.645583	1.18842e-12	3.24748e-12	100	100	0.478166	0.308696
MA0080.5	SPI1	EC	1.54349	1.05229	9700729	0.670837	6.98071e-94	8.97864e-93	100	100	0.460118	0.308664
MA0809.2	TEAD4	SMC	0.748828	0.90868	1785244	0.663079	2.53035e-17	5.55189e-16	100	100	0.465309	0.308537
MA1632.1	ATF2	Neuron	1.51527	1.40998	1152890	0.731321	3.94857e-20	1.13294e-18	100	100	0.421736	0.308424
MA0041.1	Foxd3	SMC	0.931643	0.769422	1669391	0.620049	4.59165e-10	4.89339e-09	100	100	0.497406	0.308416
MA0705.1	Lhx8	FB	0.328156	0.434738	1.58076e+07	0.616732	5.0837e-78	8.92339e-78	100	100	0.499837	0.308265
MA0679.2	ONECUT1	Adipo	0.443877	0.425013	879574	0.61266	1.94604e-05	5.43725e-05	100	100	0.502901	0.308107
MA0910.2	HOXD8	FB	0.345811	0.413256	1.558e+07	0.607852	7.10435e-67	1.1648e-66	100	100	0.50675	0.308029
MA0758.1	E2F7	Adipo	0.746302	0.632283	888804	0.619089	6.33991e-06	1.93044e-05	100	100	0.497387	0.307927
MA0908.1	HOXD11	Adipo	0.484868	0.48221	884148	0.615846	1.12428e-05	3.23828e-05	100	100	0.499916	0.307871
MA1115.1	POU5F1	Myeloid	0.43017	0.444528	8717611	0.62125	7.88178e-47	2.26146e-46	100	100	0.495397	0.307765
MA0627.2	POU2F3	Adipo	0.506473	0.473349	884179	0.615867	1.12006e-05	3.23828e-05	100	100	0.499704	0.307751
MA1565.1	TBX18	CM	1.33169	1.98212	23951923	0.879005	0	0	100	100	0.35009	0.30773
MA1578.1	VEZF1	FB	0.498457	0.595034	16995970	0.663097	1.86865e-150	4.77401e-150	100	100	0.463795	0.307541
MA1559.1	SNAI3	Lymphoid	0.340349	0.536812	1438405	0.604278	3.5733e-07	6.64758e-07	100	100	0.508852	0.307489
MA0597.1	THAP1	Mesothelial	0.275432	0.413168	7604312	0.607398	2.67829e-33	3.84972e-33	100	100	0.506201	0.307466
MA1495.1	HOXA1	EC	0.414773	0.435687	8890255	0.614791	2.17846e-43	1.10553e-42	100	100	0.500029	0.307413
MA1653.1	ZNF148	Myeloid	0.492432	0.421042	8674266	0.618161	1.45736e-44	4.05669e-44	100	100	0.497244	0.307377
MA1534.1	NR1I3	Mesothelial	0.43897	0.450603	7688428	0.614117	2.24566e-37	3.36398e-37	100	100	0.500516	0.307376
MA0725.1	VSX1	CM	0.254479	0.402874	16573729	0.608235	1.8069e-71	2.62758e-71	100	100	0.50524	0.307304
MA0464.2	BHLHE40	CM	0.538792	0.715734	18382190	0.674603	7.22462e-183	1.33076e-182	100	100	0.455313	0.307155
MA0803.1	TBX15	Mesothelial	0.385179	0.595113	7985988	0.637885	9.31946e-54	1.57649e-53	100	100	0.481413	0.307086
MA0891.1	GSC2	FB	0.287191	0.426254	1.5743e+07	0.614212	9.08599e-75	1.5582e-74	100	100	0.499946	0.307072
MA0904.2	HOXB5	EC	0.414773	0.435687	8890255	0.614791	2.17846e-43	1.10553e-42	100	100	0.499474	0.307072
MA0757.1	ONECUT3	Adipo	0.462317	0.418431	875452	0.609788	3.1527e-05	8.49066e-05	100	100	0.503415	0.306977
MA0156.2	FEV	Mesothelial	0.722399	0.534248	7685891	0.613915	3.00515e-37	4.49267e-37	100	100	0.5	0.306957
MA1103.2	FOXK2	FB	0.678592	0.815499	1.76218e+07	0.687514	3.24203e-198	1.05614e-197	100	100	0.446373	0.306888
MA1573.1	THAP11	Adipo	0.463603	0.394906	872296	0.60759	4.52672e-05	0.000118866	100	100	0.505066	0.306873
MA0679.2	ONECUT1	FB	0.345972	0.420576	15767490	0.615168	5.40384e-76	9.33163e-76	100	100	0.498837	0.306869
MA1584.1	ZIC5	Adipo	0.317757	0.335013	881069	0.613701	1.62907e-05	4.60336e-05	100	100	0.5	0.30685
MA0104.4	MYCN	Myeloid	0.372275	0.411295	8634342	0.615316	1.58616e-42	4.22598e-42	100	100	0.49856	0.306772
MA0087.1	Sox5	Endocardial	1.0001	1.06722	7542461	0.749835	1.04416e-138	1.1626e-137	100	100	0.408999	0.306682
MA0060.3	NFYA	Neuron	0.668144	0.629671	1037416	0.658071	3.39578e-10	2.6116e-09	100	100	0.466026	0.306678
MA0845.1	FOXB1	Adipo	0.430028	0.401557	875725	0.609979	3.05462e-05	8.25633e-05	100	100	0.502744	0.306663
MA0869.1	Sox11	Neuron	0.48777	0.447198	970199	0.615433	4.52488e-06	1.68778e-05	100	100	0.498233	0.306629
MA0003.4	TFAP2A	Adipo	0.379368	0.376362	879510	0.612615	1.96084e-05	5.45816e-05	100	100	0.500374	0.306536
MA0073.1	RREB1	FB	0.766004	0.888718	18873085	0.736332	0	0	100	100	0.416246	0.306496
MA0622.1	Mlxip	CM	0.585292	0.840588	19499590	0.71561	9.62519e-278	2.09341e-277	100	100	0.428053	0.306319
MA0646.1	GCM1	Mesothelial	0.320864	0.410808	7.67165e+06	0.612777	1.52818e-36	2.27096e-36	100	100	0.499832	0.306285
MA0707.1	MNX1	EC	0.386738	0.433317	8.86779e+06	0.613237	2.86685e-42	1.37094e-41	100	100	0.499427	0.306267
MA1654.1	ZNF16	Mesothelial	0.369159	0.397412	7.53739e+06	0.602053	3.13854e-30	4.40103e-30	100	100	0.508329	0.306041
MA0600.2	RFX2	Neuron	0.924786	0.759736	1010225	0.640823	2.2147e-08	1.25164e-07	100	100	0.477305	0.305868
MA1505.1	HOXC8	EC	0.402301	0.438673	8846914	0.611793	3.04998e-41	1.44005e-40	100	100	0.499718	0.305724
MA0471.2	E2F6	Endocardial	0.536345	0.469561	6171429	0.613534	4.53655e-30	1.0917e-29	100	100	0.498249	0.305693
MA0040.1	Foxq1	PC	0.521545	0.477737	4821509	0.611121	5.3162e-23	1.90668e-22	100	100	0.499867	0.305479
MA1587.1	ZNF135	Myeloid	0.639697	0.625618	9612221	0.685004	1.43307e-106	1.02795e-105	100	100	0.445716	0.305317
MA0865.1	E2F8	Adipo	0.875072	0.750467	902108	0.628356	1.13859e-06	3.82608e-06	100	100	0.485841	0.305281
MA0771.1	HSF4	Mesothelial	0.652503	0.58422	7669221	0.612583	2.01227e-36	2.9844e-36	100	100	0.498295	0.305247
MA0493.1	Klf1	Myeloid	0.633352	0.519073	8553613	0.609563	1.47488e-38	3.63123e-38	100	100	0.500714	0.305217
MA0676.1	Nr2e1	SMC	0.534429	0.489084	1643976	0.610609	9.33501e-09	8.81509e-08	100	100	0.499745	0.305149
MA0642.1	EN2	Mesothelial	0.349111	0.403313	7641111	0.610338	4.7262e-35	6.98167e-35	100	100	0.499861	0.305084
MA0726.1	VSX2	CM	0.254479	0.402874	16573729	0.608235	1.8069e-71	2.62758e-71	100	100	0.501557	0.305064
MA0468.1	DUX4	Adipo	0.469674	0.489478	875972	0.610151	2.96839e-05	8.08182e-05	100	100	0.499874	0.304998
MA1638.1	HAND2	Adipo	0.886165	0.879319	943507	0.657192	2.53425e-09	1.26037e-08	100	100	0.464045	0.304966
MA1579.1	ZBTB26	Endocardial	0.526041	0.489518	6.05622e+06	0.60208	1.26505e-24	2.81709e-24	100	100	0.506377	0.30488
MA0105.4	NFKB1	Myeloid	0.615649	0.617424	9229561	0.657734	5.43681e-78	2.72206e-77	100	100	0.463525	0.304876
MA0601.1	Arid3b	FB	0.449101	0.577139	16634956	0.649012	6.37343e-126	1.4278e-125	100	100	0.469674	0.304824
MA1116.1	RBPJ	SMC	1.28957	1.19963	1918326	0.712509	2.66012e-28	2.8198e-26	100	100	0.427814	0.304821
MA0763.1	ETV3	PC	0.83292	0.68496	5174219	0.655827	1.29768e-43	7.5044e-43	100	100	0.46474	0.304789
MA0878.2	CDX1	Mesothelial	0.371009	0.422316	7630570	0.609496	1.5189e-34	2.23051e-34	100	100	0.500063	0.304786
MA1521.1	MAFA	FB	0.363627	0.426155	15629289	0.609776	3.24545e-69	5.44069e-69	100	100	0.499815	0.304775
MA0778.1	NFKB2	Myeloid	0.524404	0.503085	8809016	0.627764	8.43759e-52	2.64472e-51	100	100	0.485384	0.304707
MA0628.1	POU6F1	EC	0.474992	0.498987	9047800	0.625685	1.15726e-51	7.31626e-51	100	100	0.486666	0.3045
MA0889.1	GBX1	FB	0.377914	0.488132	16205149	0.632243	1.36274e-99	2.77004e-99	100	100	0.481566	0.304467
MA0845.1	FOXB1	SMC	0.433011	0.408286	1636526	0.607842	2.15925e-08	1.87302e-07	100	100	0.500786	0.304399
MA1418.1	IRF3	FB	1.24644	1.13799	1.55506e+07	0.606706	1.68443e-65	2.74364e-65	100	100	0.501576	0.304309
MA1478.1	DMRTA2	FB	0.306678	0.410642	15618195	0.609343	1.10006e-68	1.8359e-68	100	100	0.499402	0.304307
MA1498.1	HOXA7	FB	0.345811	0.413256	1.558e+07	0.607852	7.10435e-67	1.1648e-66	100	100	0.500609	0.304296
MA0806.1	TBX4	Mesothelial	0.0659152	0.357449	7606360	0.607562	2.14538e-33	3.08968e-33	100	100	0.500743	0.304232
MA0654.1	ISX	FB	0.289742	0.41015	1.56043e+07	0.6088	5.05179e-68	8.3934e-68	100	100	0.499565	0.304135
MA0642.1	EN2	FB	0.285565	0.391979	1.55915e+07	0.608302	2.03369e-67	3.36394e-67	100	100	0.499837	0.304052
MA0644.1	ESX1	Mesothelial	0.349029	0.398941	7612965	0.60809	1.04658e-33	1.51897e-33	100	100	0.499954	0.304017
MA0157.2	FOXO3	Endocardial	0.433783	0.412287	6094064	0.605843	2.37759e-26	5.40757e-26	100	100	0.501688	0.303944
MA0683.1	POU4F2	FB	0.277522	0.381779	15577476	0.607754	9.31952e-67	1.52464e-66	100	100	0.5	0.303877
MA1502.1	HOXB8	FB	0.345811	0.413256	1.558e+07	0.607852	7.10435e-67	1.1648e-66	100	100	0.499837	0.303827
MA0610.1	DMRT3	Mesothelial	0.311932	0.402604	7610061	0.607858	1.43554e-33	2.07542e-33	100	100	0.499677	0.303732
MA0644.1	ESX1	FB	0.296939	0.401758	15571613	0.607526	1.75666e-66	2.86755e-66	100	100	0.499946	0.30373
MA0708.1	MSX2	FB	0.305431	0.400287	15550124	0.606687	1.77307e-65	2.86922e-65	100	100	0.500633	0.303727
MA0862.1	GMEB2	Lymphoid	0.514539	0.469967	1477435	0.620675	3.84336e-09	8.09928e-09	100	100	0.489285	0.303687
MA0899.1	HOXA10	Adipo	0.437968	0.42123	872422	0.607678	4.46238e-05	0.00011763	100	100	0.499705	0.30366
MA0701.2	LHX9	FB	0.289742	0.41015	1.56043e+07	0.6088	5.05179e-68	8.3934e-68	100	100	0.498782	0.303659
MA1512.1	KLF11	Neuron	0.531296	0.440641	1009495	0.64036	2.46199e-08	1.37063e-07	100	100	0.47416	0.303633
MA1152.1	SOX15	FB	0.615996	0.459336	15778422	0.615594	1.52306e-76	2.6362e-76	100	100	0.49321	0.303617
MA0516.2	SP2	FB	0.447918	0.454926	16238152	0.633531	1.67297e-101	3.42867e-101	100	100	0.47924	0.303613
MA1522.1	MAZ	Neuron	0.495098	0.405385	964429	0.611773	8.98384e-06	3.11718e-05	100	100	0.496043	0.303466
MA0148.4	FOXA1	PC	0.432312	0.415845	4789482	0.607062	1.82159e-21	6.17684e-21	100	100	0.499823	0.303423
MA1155.1	ZSCAN4	CM	0.25698	0.446085	16625072	0.610119	6.49273e-74	9.5346e-74	100	100	0.497245	0.303378
MA0876.1	BSX	FB	0.305431	0.400287	15550124	0.606687	1.77307e-65	2.86922e-65	100	100	0.499816	0.303232
MA1100.2	ASCL1	CM	0.207527	0.38463	1.65241e+07	0.606415	3.78249e-69	5.43688e-69	100	100	0.499888	0.30314
MA0645.1	ETV6	PC	0.921998	0.523963	5001411	0.633923	1.15551e-32	5.56136e-32	100	100	0.477933	0.302973
MA0817.1	BHLHE23	Adipo	0.406281	0.392631	869031	0.605316	6.53551e-05	0.00016812	100	100	0.499958	0.302632
MA0467.1	Crx	FB	0.260536	0.392688	15506341	0.604979	1.8632e-63	2.98271e-63	100	100	0.500219	0.302622
MA0136.2	ELF5	PC	0.859122	0.399136	4779448	0.60579	5.36792e-21	1.79572e-20	100	100	0.499424	0.302546
MA0018.4	CREB1	Neuron	1.11216	1.04891	1125763	0.714113	1.80259e-17	3.63441e-16	100	100	0.423521	0.302442
MA0905.1	HOXC10	Adipo	0.491009	0.477381	868319	0.60482	7.07379e-05	0.000180721	100	100	0.499874	0.302334
MA0884.1	DUXA	FB	0.305178	0.386922	1.54927e+07	0.604448	7.79229e-63	1.2421e-62	100	100	0.500137	0.302307
MA0800.1	EOMES	Mesothelial	0.183986	0.391293	7544918	0.602654	1.44292e-30	2.03097e-30	100	100	0.501484	0.302221
MA0710.1	NOTO	FB	0.287736	0.392008	15497931	0.604651	4.51702e-63	7.21563e-63	100	100	0.499707	0.302148
MA0650.2	HOXA13	Mesothelial	0.333799	0.377199	7559259	0.6038	3.24246e-31	4.59862e-31	100	100	0.500294	0.302077
MA0768.1	LEF1	Endocardial	0.386651	0.382087	6099720	0.606405	1.29692e-26	2.9678e-26	100	100	0.498139	0.302074
MA0909.2	HOXD13	Adipo	0.374909	0.356275	867232	0.604063	7.97713e-05	0.000201727	100	100	0.499958	0.302006
MA0666.1	MSX1	FB	0.305431	0.400287	15550124	0.606687	1.77307e-65	2.86922e-65	100	100	0.497498	0.301826
MA0050.2	IRF1	FB	1.52986	1.37212	16326343	0.636971	1.06325e-106	2.25978e-106	100	100	0.473742	0.30176
MA0870.1	Sox1	EC	0.331199	0.400876	8726086	0.603438	1.48211e-35	6.04183e-35	100	100	0.5	0.301719
MA0648.1	GSC	Mesothelial	0.3091	0.372476	7546368	0.60277	1.24167e-30	1.75102e-30	100	100	0.50031	0.301572
MA0676.1	Nr2e1	Mesothelial	0.46816	0.457605	7551982	0.603219	6.93041e-31	9.81041e-31	100	100	0.499723	0.301442
MA0481.3	FOXP1	FB	0.699248	0.8392	17722515	0.691443	1.60937e-206	5.40808e-206	100	100	0.435946	0.301432
MA0747.1	SP8	FB	0.345647	0.334946	1.54477e+07	0.60269	8.48121e-61	1.34046e-60	100	100	0.5	0.301345
MA0685.1	SP4	Myeloid	0.656927	0.585546	9.39279e+06	0.669366	1.25301e-89	7.24609e-89	100	100	0.450174	0.301331
MA1102.2	CTCFL	Neuron	0.320831	0.281548	952649	0.604301	3.42141e-05	0.000109076	100	100	0.498608	0.301309
MA0702.2	LMX1A	EC	0.369784	0.413007	8755957	0.605503	6.39224e-37	2.74058e-36	100	100	0.497568	0.301279
MA0901.2	HOXB13	Endocardial	0.448798	0.418926	6061243	0.60258	7.52544e-25	1.68588e-24	100	100	0.499955	0.301263
MA0869.1	Sox11	Endocardial	0.453524	0.44143	6104008	0.606831	8.17412e-27	1.88207e-26	100	100	0.496384	0.301221
MA0599.1	KLF5	Myeloid	0.640271	0.548273	8981532	0.640058	6.96232e-62	2.63649e-61	100	100	0.470539	0.301172
MA0609.2	CREM	Neuron	0.98978	0.891736	1095537	0.69494	9.62076e-15	1.38021e-13	100	100	0.433322	0.301132
MA0684.2	RUNX3	Mesothelial	0.50179	0.440094	7.5879e+06	0.606088	1.56533e-32	2.23705e-32	100	100	0.496579	0.30097
MA0770.1	HSF2	Mesothelial	0.72075	0.662561	7886791	0.629962	5.89703e-48	9.50147e-48	100	100	0.477652	0.300903
MA1102.2	CTCFL	Endocardial	0.316167	0.296198	6056535	0.602112	1.22453e-24	2.73504e-24	100	100	0.499701	0.300876
MA0648.1	GSC	Adipo	0.346992	0.378263	864906	0.602443	0.000102894	0.000255862	100	100	0.49941	0.300866
MA0781.1	PAX9	CM	0.241401	0.359068	1.64051e+07	0.602045	9.81143e-64	1.39949e-63	100	100	0.499716	0.300852
MA1515.1	KLF2	Myeloid	0.752971	0.673157	9410294	0.670614	6.32774e-91	3.71692e-90	100	100	0.448473	0.300752
MA1108.2	MXI1	FB	0.304956	0.571015	15931103	0.621551	1.95031e-84	3.566e-84	100	100	0.483867	0.300748
MA0705.1	Lhx8	Mesothelial	0.340799	0.383299	7.52337e+06	0.600933	1.31826e-29	1.83817e-29	100	100	0.50034	0.300671
MA0806.1	TBX4	Lymphoid	0.0749832	0.337735	1433078	0.602041	6.32091e-07	1.1473e-06	100	100	0.499364	0.300637
MA1564.1	SP9	Lymphoid	0.448442	0.334484	1431166	0.601237	7.7351e-07	1.39719e-06	100	100	0.49983	0.300517
MA0650.2	HOXA13	Adipo	0.37911	0.390069	863038	0.601142	0.000125903	0.000307946	100	100	0.499831	0.300469
MA0756.1	ONECUT2	Adipo	0.354849	0.339611	864277	0.602005	0.000110157	0.000271213	100	100	0.498862	0.300317
MA1592.1	ZNF274	FB	0.458602	0.588548	1.67976e+07	0.655357	1.05992e-136	2.55064e-136	100	100	0.458237	0.300309
MA0613.1	FOXG1	Neuron	0.478158	0.416233	946647	0.600493	6.54667e-05	0.000195352	100	100	0.499789	0.30012
MA0464.2	BHLHE40	Myeloid	0.769456	0.85852	9914963	0.706578	2.17871e-132	1.80591e-131	100	100	0.424286	0.299791
MA0506.1	NRF1	Lymphoid	0.602956	0.627646	1659583	0.697196	6.19774e-22	2.87175e-21	100	100	0.429918	0.299737
MA0719.1	RHOXF1	PC	0.34747	0.386847	4.74279e+06	0.601143	2.49983e-19	7.90202e-19	100	100	0.497763	0.299227
MA1601.1	ZNF75D	PC	0.715175	0.714893	5300733	0.671862	1.14535e-52	8.37675e-52	100	100	0.445213	0.299122
MA0014.3	PAX5	Myeloid	0.308555	0.351722	8425845	0.600458	1.09448e-32	2.4817e-32	100	100	0.498019	0.299039
MA0625.1	NFATC3	SMC	0.892602	0.739919	1640304	0.609246	1.41484e-08	1.30305e-07	100	100	0.490292	0.298708
MA0688.1	TBX2	Mesothelial	0.278811	0.506343	7826480	0.625144	1.35351e-44	2.1302e-44	100	100	0.47781	0.2987
MA0018.4	CREB1	EC	0.63123	0.627606	9086211	0.628342	8.57691e-54	5.87007e-53	100	100	0.475174	0.298572
MA0746.2	SP3	Neuron	0.526204	0.408467	984478	0.624491	7.5942e-07	3.16496e-06	100	100	0.478024	0.298522
MA0851.1	Foxj3	FB	0.68808	0.774389	17259099	0.673363	9.99286e-170	2.77125e-169	100	100	0.443068	0.298345
MA1116.1	RBPJ	Endocardial	0.863497	0.812164	6574217	0.653577	1.3772e-53	4.64884e-53	100	100	0.45637	0.298273
MA0765.2	ETV5	PC	0.976466	0.697008	5102906	0.646788	6.76134e-39	3.62875e-38	100	100	0.461012	0.298177
MA0163.1	PLAG1	FB	0.613671	0.732152	18884788	0.736789	0	0	100	100	0.404347	0.297919
MA0106.3	TP53	CM	0.279015	0.436518	16768690	0.615389	5.64757e-81	8.47704e-81	100	100	0.48395	0.297818
MA1522.1	MAZ	SMC	0.487257	0.4007	1636835	0.607957	2.08627e-08	1.83101e-07	100	100	0.489799	0.297776
MA0147.3	MYC	Myeloid	0.439738	0.494034	8928080	0.636249	1.162e-58	4.22855e-58	100	100	0.467635	0.297532
MA1483.1	ELF2	Endocardial	0.72233	0.521755	6232096	0.619565	3.63469e-33	9.16039e-33	100	100	0.479348	0.296987
MA0486.2	HSF1	Mesothelial	0.796684	0.736588	8037341	0.641987	6.79958e-57	1.19072e-56	100	100	0.461967	0.296577
MA1589.1	ZNF140	Myeloid	0.471859	0.50528	8947342	0.637622	8.2059e-60	3.03049e-59	100	100	0.465001	0.296495
MA0516.2	SP2	PC	0.451444	0.374552	4848988	0.614604	2.31256e-24	8.80189e-24	100	100	0.482223	0.296376
MA0652.1	IRF8	EC	1.01333	0.801331	8717807	0.602865	3.50386e-35	1.41291e-34	100	100	0.491593	0.296365
MA0846.1	FOXC2	Mesothelial	0.683569	0.613783	7755275	0.619457	8.66087e-41	1.31857e-40	100	100	0.478417	0.296358
MA0823.1	HEY1	Myeloid	0.346012	0.410083	8584642	0.611774	4.64749e-40	1.17926e-39	100	100	0.484412	0.296351
MA1566.1	TBX3	Mesothelial	0.172898	0.43087	7722593	0.616846	4.22536e-39	6.36792e-39	100	100	0.480256	0.296244
MA0657.1	KLF13	Neuron	0.507211	0.428156	981200	0.622412	1.15671e-06	4.63928e-06	100	100	0.475905	0.296209
MA0759.1	ELK3	PC	0.928432	0.782157	5268045	0.667719	3.03698e-50	2.02285e-49	100	100	0.44298	0.295786
MA0659.2	MAFG	FB	0.428128	0.493869	16026372	0.625268	1.46387e-89	2.79295e-89	100	100	0.472617	0.295512
MA0474.2	ERG	PC	1.40433	1.16226	5537955	0.70193	5.17283e-72	6.89095e-71	100	100	0.420927	0.295461
MA0060.3	NFYA	Myeloid	0.389847	0.386826	8.43535e+06	0.601135	4.16605e-33	9.53336e-33	100	100	0.490862	0.295074
MA0605.2	ATF3	SMC	0.606296	0.510584	1623553	0.603024	8.86485e-08	6.96124e-07	100	100	0.488156	0.29437
MA1624.1	Stat5a	EC	0.934668	0.823413	8745098	0.604752	2.01855e-36	8.50755e-36	100	100	0.486563	0.29425
MA1596.1	ZNF460	FB	0.321329	0.309662	15450029	0.602782	6.64718e-61	1.05282e-60	100	100	0.488054	0.29419
MA0502.2	NFYB	Neuron	0.459409	0.405806	949981	0.602608	4.57771e-05	0.0001417	100	100	0.488046	0.294101
MA0599.1	KLF5	Neuron	0.569267	0.421798	946939	0.600678	6.34642e-05	0.000190905	100	100	0.489608	0.294097
MA0745.2	SNAI2	Lymphoid	0.36522	0.555461	1450631	0.609415	9.23772e-08	1.7993e-07	100	100	0.482434	0.294002
MA0496.3	MAFK	FB	0.723957	0.817225	16644957	0.649402	1.42717e-126	3.21652e-126	100	100	0.45249	0.293848
MA0510.2	RFX5	FB	0.579476	0.530355	15416895	0.601489	1.99256e-59	3.1426e-59	100	100	0.488219	0.293659
MA0871.2	TFEC	Lymphoid	0.459463	0.46128	1466294	0.615995	1.49337e-08	3.04386e-08	100	100	0.476441	0.293485
MA0770.1	HSF2	Endocardial	0.771676	0.702829	6432048	0.639443	1.72331e-44	5.06139e-44	100	100	0.458529	0.293203
MA1515.1	KLF2	FB	0.587378	0.56505	15823754	0.617363	7.59462e-79	1.33622e-78	100	100	0.474874	0.29317
MA0641.1	ELF4	PC	0.819875	0.557763	4924943	0.624231	2.43321e-28	1.05533e-27	100	100	0.46948	0.293064
MA0117.2	Mafb	Mesothelial	0.470464	0.485862	7.8479e+06	0.626855	8.9532e-46	1.42411e-45	100	100	0.466704	0.292556
MA0724.1	VENTX	FB	0.319074	0.390478	15532174	0.605987	1.20622e-64	1.9435e-64	100	100	0.482549	0.292418
MA0510.2	RFX5	Neuron	0.713587	0.547263	956499	0.606743	2.23067e-05	7.29861e-05	100	100	0.481049	0.291873
MA0495.3	MAFF	FB	0.350524	0.41221	15520470	0.60553	4.18255e-64	6.71007e-64	100	100	0.481369	0.291483
MA1513.1	KLF15	Myeloid	0.499126	0.436503	8788116	0.626275	1.21742e-50	3.73744e-50	100	100	0.464545	0.290933
MA0798.2	RFX3	FB	0.434041	0.461126	15592709	0.608349	1.7841e-67	2.95763e-67	100	100	0.477888	0.290722
MA0108.2	TBP	SMC	0.289662	0.431675	1642911	0.610214	1.05369e-08	9.82562e-08	100	100	0.476377	0.290692
MA0089.2	NFE2L1	FB	0.707135	0.906028	17120213	0.667944	2.07965e-159	5.48205e-159	100	100	0.435159	0.290662
MA0079.4	SP1	EC	0.585127	0.489294	9163335	0.633675	3.33405e-58	2.43843e-57	100	100	0.458584	0.290593
MA0614.1	Foxj2	Neuron	0.478158	0.416233	946647	0.600493	6.54667e-05	0.000195352	100	100	0.483875	0.290564
MA1625.1	Stat5b	PC	0.952798	0.821811	4972927	0.630313	5.13582e-31	2.39458e-30	100	100	0.460884	0.290502
MA1563.1	SOX18	Neuron	0.555295	0.545728	1011197	0.64144	1.92257e-08	1.10326e-07	100	100	0.451699	0.289738
MA1099.2	HES1	Mesothelial	0.349461	0.407523	7756213	0.619532	7.7368e-41	1.1803e-40	100	100	0.467076	0.289369
MA0470.2	E2F4	Myeloid	0.412577	0.393013	8.48257e+06	0.604501	3.1249e-35	7.37713e-35	100	100	0.478326	0.289148
MA0739.1	Hic1	Mesothelial	0.107973	0.418064	7601561	0.607179	3.60625e-33	5.17359e-33	100	100	0.476105	0.289081
MA1122.1	TFDP1	FB	0.422554	0.438817	1.54896e+07	0.604327	1.08119e-62	1.71976e-62	100	100	0.478218	0.289
MA0089.2	NFE2L1	Myeloid	0.847507	0.938802	9662833	0.68861	1.08981e-110	8.29588e-110	100	100	0.419335	0.288758
MA1512.1	KLF11	FB	0.427708	0.432751	1.60965e+07	0.628003	1.98353e-93	3.86349e-93	100	100	0.45955	0.288599
MA0649.1	HEY2	Myeloid	0.318535	0.391924	8517231	0.60697	7.7904e-37	1.90546e-36	100	100	0.474584	0.288059
MA0833.2	ATF4	Myeloid	0.79612	0.809151	9075308	0.646741	9.46588e-68	3.98958e-67	100	100	0.445078	0.28785
MA0469.3	E2F3	Lymphoid	0.477709	0.432211	1475091	0.61969	5.13528e-09	1.07309e-08	100	100	0.464383	0.287774
MA0859.1	Rarg	PC	0.406548	0.402238	4831208	0.61235	1.77725e-23	6.46747e-23	100	100	0.469708	0.287626
MA0609.2	CREM	EC	0.676778	0.641704	9164804	0.633776	2.73677e-58	2.02142e-57	100	100	0.453654	0.287515
MA0692.1	TFEB	Lymphoid	0.470527	0.49554	1475324	0.619788	4.98997e-09	1.04565e-08	100	100	0.46361	0.28734
MA0619.1	LIN54	FB	0.399831	0.449679	15675609	0.611583	1.88507e-71	3.1888e-71	100	100	0.469513	0.287146
MA1124.1	ZNF24	Neuron	0.349174	0.394975	964981	0.612123	8.42071e-06	2.94923e-05	100	100	0.468983	0.287075
MA0609.2	CREM	FB	0.75909	0.848338	17378393	0.678017	7.51738e-179	2.18209e-178	100	100	0.423299	0.287004
MA0147.3	MYC	CM	0.397137	0.532755	17343553	0.636486	1.59809e-112	2.59733e-112	100	100	0.450812	0.286935
MA0771.1	HSF4	Endocardial	0.6642	0.583797	6177911	0.614178	2.15497e-30	5.20261e-30	100	100	0.466992	0.286816
MA1633.1	BACH1	FB	1.05972	1.28613	1.78429e+07	0.696141	1.12569e-216	3.96117e-216	100	100	0.411743	0.286631
MA1579.1	ZBTB26	SMC	0.577996	0.514214	1633399	0.606681	3.05186e-08	2.55808e-07	100	100	0.471404	0.285992
MA1464.1	ARNT2	Lymphoid	0.601763	0.600816	1547826	0.650247	2.22812e-13	6.41766e-13	100	100	0.439042	0.285485
MA0834.1	ATF7	EC	0.722376	0.671403	9.07367e+06	0.627474	4.30433e-53	2.86699e-52	100	100	0.454391	0.285118
MA0600.2	RFX2	FB	0.703203	0.690137	1.61713e+07	0.630922	1.19281e-97	2.40497e-97	100	100	0.450938	0.284506
MA0604.1	Atf1	Lymphoid	0.861565	0.755972	1619283	0.680266	1.37122e-18	5.44111e-18	100	100	0.41775	0.284181
MA0761.2	ETV1	Lymphoid	2.78929	2.20301	1758928	0.738931	1.9577e-31	1.60488e-30	100	100	0.384126	0.283843
MA0599.1	KLF5	EC	0.547351	0.445824	8.73145e+06	0.603808	8.46929e-36	3.49066e-35	100	100	0.469838	0.283692
MA0101.1	REL	FB	0.952398	0.999458	17065872	0.665824	1.84599e-155	4.81507e-155	100	100	0.425531	0.283329
MA0112.3	ESR1	CM	0.568254	0.82129	1.94829e+07	0.714996	3.54947e-276	7.67509e-276	100	100	0.395501	0.282782
MA1600.1	ZNF684	Mesothelial	0.349908	0.372499	7586049	0.60594	1.90845e-32	2.72219e-32	100	100	0.465316	0.281953
MA0017.2	NR2F1	PC	0.621162	0.668733	5284737	0.669835	1.78737e-51	1.2579e-50	100	100	0.420514	0.281675
MA0624.1	NFATC1	SMC	0.86641	0.713299	1629110	0.605088	4.87717e-08	3.99821e-07	100	100	0.465164	0.281465
MA1542.1	OSR1	Myeloid	0.360695	0.416295	8624760	0.614633	4.80701e-42	1.26715e-41	100	100	0.455668	0.280069
MA1511.1	KLF10	FB	0.420361	0.424523	15884860	0.619747	5.27468e-82	9.52763e-82	100	100	0.451705	0.279943
MA0051.1	IRF2	FB	1.04272	1.01074	16030578	0.625432	8.62417e-90	1.64965e-89	100	100	0.447495	0.279878
MA0685.1	SP4	EC	0.474618	0.382419	8778381	0.607054	5.79778e-38	2.5442e-37	100	100	0.459596	0.278999
MA0604.1	Atf1	Myeloid	0.527741	0.459859	8513945	0.606736	1.10957e-36	2.70503e-36	100	100	0.459502	0.278797
MA1421.1	TCF7L1	Mesothelial	0.922452	1.03156	9388112	0.74988	3.33068e-172	1.2874e-171	100	100	0.371273	0.27841
MA0025.2	NFIL3	Myeloid	0.584203	0.545929	8559674	0.609995	7.54723e-39	1.87051e-38	100	100	0.456333	0.278361
MA0843.1	TEF	Myeloid	0.515552	0.489431	8.59609e+06	0.61259	1.27532e-40	3.26937e-40	100	100	0.453809	0.277999
MA0604.1	Atf1	EC	0.653348	0.603546	9274142	0.641338	7.49151e-65	6.35076e-64	100	100	0.431881	0.276982
MA0032.2	FOXC1	PC	0.515053	0.482889	4854188	0.615263	1.26418e-24	4.88641e-24	100	100	0.449316	0.276448
MA0831.2	TFE3	Lymphoid	0.407706	0.452322	1.43284e+06	0.601941	6.48196e-07	1.17368e-06	100	100	0.45923	0.276429
MA1653.1	ZNF148	PC	0.519723	0.427045	4941377	0.626314	3.04793e-29	1.35342e-28	100	100	0.440335	0.275788
MA0043.3	HLF	Myeloid	0.841318	0.844996	9154497	0.652384	6.46594e-73	2.97753e-72	100	100	0.42227	0.275482
MA0750.2	ZBTB7A	PC	0.793041	0.549389	4855144	0.615384	1.13091e-24	4.39406e-24	100	100	0.447043	0.275103
MA1653.1	ZNF148	FB	0.589377	0.614665	17270266	0.673799	1.43174e-170	4.00029e-170	100	100	0.408015	0.27492
MA1632.1	ATF2	EC	0.666033	0.614924	8882876	0.61428	5.09927e-43	2.50267e-42	100	100	0.446638	0.274361
MA0475.2	FLI1	PC	1.28058	1.06254	5470970	0.69344	3.08595e-66	3.65415e-65	100	100	0.394317	0.273435
MA0463.2	BCL6	Endocardial	0.727725	0.676364	6506137	0.646809	4.01735e-49	1.24873e-48	100	100	0.421116	0.272381
MA0793.1	POU6F2	Mesothelial	0.439306	0.517588	8001252	0.639104	1.11305e-54	1.90007e-54	100	100	0.425162	0.271723
MA0073.1	RREB1	Neuron	0.463992	0.3844	951109	0.603324	4.04966e-05	0.000126935	100	100	0.449015	0.270902
MA0851.1	Foxj3	PC	0.561652	0.496944	4837982	0.613209	8.21029e-24	3.03212e-23	100	100	0.441312	0.270617
MA0518.1	Stat4	Mesothelial	1.58556	1.53263	9152643	0.731072	1.49584e-147	5.19021e-147	100	100	0.369274	0.269966
MA0518.1	Stat4	Endocardial	1.63472	1.55151	7185748	0.714373	1.20554e-102	8.40499e-102	100	100	0.377025	0.269336
MA0857.1	Rarb	PC	0.445738	0.451872	4936809	0.625735	5.44823e-29	2.40496e-28	100	100	0.427041	0.267215
MA1653.1	ZNF148	Neuron	0.620655	0.508717	1034811	0.656419	5.16875e-10	3.85589e-09	100	100	0.407015	0.267173
MA0163.1	PLAG1	Neuron	0.376025	0.327965	962928	0.610821	1.07029e-05	3.69645e-05	100	100	0.434965	0.265686
MA0761.2	ETV1	PC	1.25464	0.670318	4753123	0.602453	8.61209e-20	2.79331e-19	100	100	0.439739	0.264922
MA0029.1	Mecom	Mesothelial	1.22807	1.43393	10236644	0.817657	5.4037e-277	3.38753e-276	100	100	0.323047	0.264142
MA0840.1	Creb5	EC	0.716609	0.647409	8926036	0.617265	3.34205e-45	1.79365e-44	100	100	0.425016	0.262348
MA1483.1	ELF2	PC	0.751818	0.543408	4905471	0.621763	2.72909e-27	1.13106e-26	100	100	0.420649	0.261544
MA0518.1	Stat4	FB	1.55318	1.762	18925240	0.738367	0	0	100	100	0.349562	0.258105
MA0794.1	PROX1	Adipo	0.725327	0.633092	921498	0.641861	7.52949e-08	3.05272e-07	100	100	0.398199	0.255588
MA0052.4	MEF2A	SMC	1.01474	1.38817	1844657	0.685147	7.11021e-22	3.53614e-20	100	100	0.37206	0.254916
MA0052.4	MEF2A	PC	0.662447	1.07186	5438580	0.689334	1.56229e-63	1.79303e-62	100	100	0.368331	0.253903
MA0793.1	POU6F2	FB	0.27541	0.395764	15528353	0.605838	1.81125e-64	2.91206e-64	100	100	0.416199	0.252149
MA1638.1	HAND2	PC	0.39499	0.402756	4871044	0.6174	1.74362e-25	6.88223e-25	100	100	0.404545	0.249766
MA0090.3	TEAD1	SMC	0.59353	0.745862	1720278	0.63895	5.44506e-13	7.12634e-12	100	100	0.38848	0.248219
MA1099.2	HES1	Myeloid	0.373481	0.440575	8864145	0.631693	6.36528e-55	2.10111e-54	100	100	0.387646	0.244873
MA0600.2	RFX2	PC	0.665598	0.522595	4.77779e+06	0.60558	6.40928e-21	2.13452e-20	100	100	0.395372	0.239429
MA0794.1	PROX1	Myeloid	0.526493	0.480593	8642806	0.615919	5.92445e-43	1.5898e-42	100	100	0.388609	0.239352
MA0689.1	TBX20	Mesothelial	0.668401	0.892467	8787406	0.701899	4.06946e-113	1.06147e-112	100	100	0.339896	0.238573
MA0742.1	Klf12	Myeloid	0.774937	0.707598	9498452	0.676896	1.3364e-97	8.52097e-97	100	100	0.34943	0.236527
MA1574.1	THRB	PC	0.944551	0.971722	5904762	0.748422	5.17896e-108	9.65876e-107	100	100	0.314715	0.23554
MA0807.1	TBX5	Lymphoid	0.0749832	0.337735	1433078	0.602041	6.32091e-07	1.1473e-06	100	100	0.388827	0.234089
MA0807.1	TBX5	Mesothelial	0.0659152	0.357449	7606360	0.607562	2.14538e-33	3.08968e-33	100	100	0.384446	0.233575
MA1644.1	NFYC	Neuron	0.556122	0.526074	998229	0.633214	1.20961e-07	5.89782e-07	100	100	0.366124	0.231835
MA0518.1	Stat4	EC	1.07112	0.981864	9243827	0.639241	5.37052e-63	4.35479e-62	100	100	0.360311	0.230326
MA0515.1	Sox6	EC	2.59869	2.71165	12842965	0.888133	0	0	100	100	0.258925	0.22996
MA0593.1	FOXP2	PC	0.641129	0.562509	4839164	0.613359	7.17099e-24	2.66147e-23	100	100	0.372904	0.228724
MA0742.1	Klf12	Neuron	0.76789	0.629909	1048588	0.665158	5.3423e-11	4.68866e-10	100	100	0.337012	0.224166
MA0794.1	PROX1	FB	0.460136	0.470985	15665373	0.611184	5.92324e-71	9.97458e-71	100	100	0.365897	0.22363
MA0515.1	Sox6	Endocardial	2.83094	2.85205	8913580	0.886145	0	0	100	100	0.240037	0.212708
MA0620.3	MITF	Lymphoid	0.558267	0.58607	1510070	0.634385	5.37858e-11	1.30273e-10	100	100	0.318708	0.202184
MA0830.2	TCF4	Mesothelial	1.03148	1.3535	9217829	0.736279	3.48921e-154	1.24543e-153	100	100	0.274399	0.202034
MA0830.2	TCF4	CM	2.0985	3.07126	25705203	0.943348	0	0	100	100	0.158477	0.149499
MA0087.1	Sox5	EC	0.913117	1.0146	1.06984e+07	0.739831	4.28406e-183	9.68457e-182	100	100	0.187037	0.138376
MA0006.1	Ahr::Arnt	Adipo	0.449551	0.463927	901794	0.628137	1.18731e-06	3.9719e-06	100	100
MA0019.1	Ddit3::Cebpa	Adipo	1.20037	1.17129	1097006	0.76411	1.34199e-23	4.55058e-22	100	100
MA0072.1	RORA(var.2)	Adipo	0.639994	0.6745	928103	0.646462	2.81663e-08	1.20069e-07	100	100
MA0091.1	TAL1::TCF3	Adipo	1.6038	1.50272	994253	0.692538	2.89375e-13	2.60089e-12	100	100
MA0092.1	Hand1::Tcf3	Adipo	0.453817	0.539598	898181	0.62562	1.91364e-06	6.28886e-06	100	100
MA0115.1	NR1H2::RXRA	Adipo	0.651533	0.637336	927619	0.646125	3.03011e-08	1.28435e-07	100	100
MA0142.1	Pou5f1::Sox2	Adipo	0.840151	0.802058	969112	0.675027	3.23694e-11	2.06143e-10	100	100
MA0065.2	Pparg::Rxra	Adipo	1.28588	1.31462	1111814	0.774424	2.38713e-25	9.37261e-24	100	100
MA0517.1	STAT1::STAT2	Adipo	1.88461	1.44297	888667	0.618993	6.44902e-06	1.95568e-05	100	100
MA0519.1	Stat5a::Stat5b	Adipo	2.32579	2.14987	1134776	0.790418	3.42179e-28	1.70177e-26	100	100
MA0611.1	Dux	Adipo	0.385713	0.374065	862093	0.600483	0.000139314	0.000338527	100	100
MA0621.1	mix-a	Adipo	0.452349	0.443345	892878	0.621926	3.79501e-06	1.20986e-05	100	100
MA0629.1	Rhox11	Adipo	0.474198	0.496778	895635	0.623847	2.66468e-06	8.64282e-06	100	100
MA0810.1	TFAP2A(var.2)	Adipo	0.375198	0.380587	899181	0.626317	1.67829e-06	5.53983e-06	100	100
MA0812.1	TFAP2B(var.2)	Adipo	0.61753	0.628304	993493	0.692009	3.35851e-13	2.98268e-12	100	100
MA1148.1	PPARA::RXRA	Adipo	1.91663	1.96162	1182415	0.823601	1.34656e-34	1.11615e-32	100	100
MA1467.1	ATOH1(var.2)	Adipo	0.516058	0.599389	873312	0.608298	4.03202e-05	0.000107042	100	100
MA1472.1	BHLHA15(var.2)	Adipo	0.921807	0.950714	913373	0.636202	2.42371e-07	9.13175e-07	100	100
MA1494.1	HNF4A(var.2)	Adipo	1.04457	1.06802	1085436	0.756051	2.81326e-22	8.07189e-21	100	100
MA1537.1	NR2F1(var.2)	Adipo	0.707846	0.703931	938673	0.653825	5.49036e-09	2.60879e-08	100	100
MA1619.1	Ptf1a(var.2)	Adipo	1.02637	1.04063	953764	0.664336	4.66189e-10	2.55718e-09	100	100
MA1635.1	BHLHE22(var.2)	Adipo	1.20152	1.21818	1029628	0.717178	1.82009e-16	2.771e-15	100	100
MA1636.1	CEBPG(var.2)	Adipo	3.82713	3.74541	1213908	0.845537	3.31245e-39	4.94217e-37	100	100
MA1640.1	MEIS2(var.2)	Adipo	0.564765	0.574763	886312	0.617353	8.63032e-06	2.56503e-05	100	100
MA1642.1	NEUROG2(var.2)	Adipo	0.703012	0.694213	907400	0.632042	5.5637e-07	1.98589e-06	100	100
MA0814.2	TFAP2C(var.2)	Adipo	0.494239	0.488578	956333	0.666125	3.01664e-10	1.71788e-09	100	100
MA0059.1	MAX::MYC	CM	0.37654	0.529365	17306992	0.635144	2.32659e-110	3.75679e-110	100	100
MA0119.1	NFIC::TLX1	CM	1.60991	2.37145	24775303	0.909222	0	0	100	100
MA0065.2	Pparg::Rxra	CM	0.327341	0.459773	17162682	0.629848	4.97691e-102	7.88275e-102	100	100
MA0159.1	RARA::RXRA	CM	0.469273	0.687168	18654136	0.684583	3.99019e-204	7.69168e-204	100	100
MA0259.1	ARNT::HIF1A	CM	0.432629	0.623785	18239383	0.669362	3.54793e-172	6.4555e-172	100	100
MA0494.1	Nr1h3::Rxra	CM	0.65841	0.921382	20216092	0.741905	0	0	100	100
MA0503.1	Nkx2-5(var.2)	CM	1.00358	1.51947	23132485	0.848932	0	0	100	100
MA0513.1	SMAD2::SMAD3::SMAD4	CM	1.66713	2.53264	25584072	0.938902	0	0	100	100
MA0140.2	GATA1::TAL1	CM	0.592378	0.926889	19520856	0.71639	9.65531e-280	2.11228e-279	100	100
MA0730.1	RARA(var.2)	CM	0.657202	0.953982	2.01375e+07	0.739022	0	0	100	100
MA0828.1	SREBF2(var.2)	CM	0.610755	0.833037	1.89543e+07	0.695599	5.84848e-229	1.18559e-228	100	100
MA0858.1	Rarb(var.2)	CM	0.555063	0.821261	1.923e+07	0.705717	4.94466e-253	1.0275e-252	100	100
MA0860.1	Rarg(var.2)	CM	0.391649	0.54681	17531511	0.643384	5.58617e-124	9.38578e-124	100	100
MA1148.1	PPARA::RXRA	CM	0.501784	0.706758	18630794	0.683726	2.96389e-202	5.69862e-202	100	100
MA1149.1	RARA::RXRG	CM	0.263109	0.361856	16380537	0.601145	1.20053e-62	1.69621e-62	100	100
MA1527.1	NFIC(var.2)	CM	1.84035	2.72217	25308211	0.928779	0	0	100	100
MA1528.1	NFIX(var.2)	CM	1.91444	2.82797	25430363	0.933262	0	0	100	100
MA1536.1	NR2C2(var.2)	CM	0.472999	0.700936	1.83141e+07	0.672105	9.87775e-178	1.80608e-177	100	100
MA1538.1	NR2F1(var.3)	CM	0.439764	0.626897	18307835	0.671874	2.92356e-177	5.33246e-177	100	100
MA1575.1	THRB(var.2)	CM	0.305358	0.453821	1.70365e+07	0.625218	5.11596e-95	7.96766e-95	100	100
MA1576.1	THRB(var.3)	CM	0.891453	1.29546	22071971	0.810013	0	0	100	100
MA1620.1	Ptf1a(var.3)	CM	1.59046	2.31927	24521620	0.899912	0	0	100	100
MA1628.1	Zic1::Zic2	CM	0.594156	0.896883	20168728	0.740166	0	0	100	100
MA1631.1	ASCL1(var.2)	CM	1.99851	2.9419	25854028	0.94881	0	0	100	100
MA1648.1	TCF12(var.2)	CM	2.03215	2.9646	25384460	0.931577	0	0	100	100
MA0829.2	SREBF1(var.2)	CM	0.938452	1.29932	21032621	0.77187	0	0	100	100
MA0519.1	Stat5a::Stat5b	EC	0.877435	0.766894	8.73863e+06	0.604305	3.98877e-36	1.65312e-35	100	100
MA0621.1	mix-a	EC	0.370242	0.402461	8762127	0.60593	3.31388e-37	1.4373e-36	100	100
MA1127.1	FOSB::JUN	EC	0.835806	0.76928	9154315	0.633051	1.11682e-57	8.08879e-57	100	100
MA1129.1	FOSL1::JUN(var.2)	EC	0.691249	0.632523	8932107	0.617685	1.63082e-45	8.88023e-45	100	100
MA1131.1	FOSL2::JUN(var.2)	EC	0.704834	0.648545	8908893	0.616079	2.50012e-44	1.31344e-43	100	100
MA1133.1	JUN::JUNB(var.2)	EC	0.774678	0.714068	9167527	0.633965	1.89735e-58	1.41542e-57	100	100
MA1136.1	FOSB::JUNB(var.2)	EC	0.712309	0.666197	9088876	0.628526	6.07999e-54	4.1997e-53	100	100
MA1139.1	FOSL2::JUNB(var.2)	EC	0.753135	0.684309	8985502	0.621377	2.65638e-48	1.52435e-47	100	100
MA1143.1	FOSL1::JUND(var.2)	EC	0.727766	0.66663	9197890	0.636064	3.08421e-60	2.42192e-59	100	100
MA1145.1	FOSL2::JUND(var.2)	EC	0.750125	0.67512	8929319	0.617492	2.268e-45	1.22604e-44	100	100
MA1475.1	CREB3L4(var.2)	EC	0.710197	0.67136	9332624	0.645382	1.64946e-68	1.59805e-67	100	100
MA1140.2	JUNB(var.2)	EC	0.836083	0.775773	9.3241e+06	0.644792	5.71396e-68	5.39571e-67	100	100
MA0517.1	STAT1::STAT2	Endocardial	2.18715	1.87282	7164874	0.712297	1.05067e-100	7.06125e-100	100	100
MA0519.1	Stat5a::Stat5b	Endocardial	1.21269	1.09826	6581632	0.654314	4.37167e-54	1.50289e-53	100	100
MA0140.2	GATA1::TAL1	Endocardial	1.92349	2.18797	8.8265e+06	0.877488	0	0	100	100
MA0006.1	Ahr::Arnt	FB	0.397528	0.530539	16661013	0.650029	1.28104e-127	2.94048e-127	100	100
MA0019.1	Ddit3::Cebpa	FB	0.582517	0.705623	17175778	0.670112	1.69471e-163	4.58064e-163	100	100
MA0057.1	MZF1(var.2)	FB	0.862419	1.01437	18740366	0.731154	4.1654e-300	1.97923e-299	100	100
MA0072.1	RORA(var.2)	FB	0.764919	1.03264	18983390	0.740636	0	0	100	100
MA0091.1	TAL1::TCF3	FB	3.64998	4.60384	24482817	0.955196	0	0	100	100
MA0092.1	Hand1::Tcf3	FB	0.733596	1.06041	19218602	0.749813	0	0	100	100
MA0142.1	Pou5f1::Sox2	FB	0.700479	0.852425	17929256	0.699509	4.1556e-224	1.49042e-223	100	100
MA0149.1	EWSR1-FLI1	FB	1.30553	1.43747	19060019	0.743626	0	0	100	100
MA0489.1	JUN(var.2)	FB	1.77528	2.20458	19195194	0.7489	0	0	100	100
MA0492.1	JUND(var.2)	FB	1.88276	2.33393	21841844	0.852158	0	0	100	100
MA0501.1	MAF::NFE2	FB	0.422118	0.530621	15738996	0.614056	1.43459e-74	2.45459e-74	100	100
MA0517.1	STAT1::STAT2	FB	1.45591	1.30244	1.60386e+07	0.625744	3.14911e-90	6.03917e-90	100	100
MA0519.1	Stat5a::Stat5b	FB	1.78536	2.06855	1.99425e+07	0.778056	0	0	100	100
MA0591.1	Bach1::Mafk	FB	0.578486	0.729668	16750364	0.653515	1.59144e-133	3.76894e-133	100	100
MA0621.1	mix-a	FB	0.383348	0.481874	15976060	0.623305	7.77969e-87	1.44729e-86	100	100
MA0629.1	Rhox11	FB	0.496865	0.670212	17172762	0.669994	2.83386e-163	7.63199e-163	100	100
MA0656.1	JDP2(var.2)	FB	1.19699	1.39308	19157929	0.747446	0	0	100	100
MA0709.1	Msx3	FB	0.385397	0.508851	16188113	0.631578	1.299e-98	2.63331e-98	100	100
MA0810.1	TFAP2A(var.2)	FB	0.322794	0.42256	1.62891e+07	0.635517	1.73453e-104	3.65525e-104	100	100
MA0813.1	TFAP2B(var.3)	FB	0.301637	0.383067	15830741	0.617636	3.33101e-79	5.91651e-79	100	100
MA0815.1	TFAP2C(var.3)	FB	0.287571	0.37592	15753413	0.614619	2.74116e-75	4.72265e-75	100	100
MA0099.3	FOS::JUN	FB	1.60905	2.03678	19007230	0.741566	0	0	100	100
MA1126.1	FOS::JUN(var.2)	FB	1.39224	1.64549	20111938	0.784666	0	0	100	100
MA1127.1	FOSB::JUN	FB	1.2642	1.44656	19120123	0.745971	0	0	100	100
MA1128.1	FOSL1::JUN	FB	1.65743	2.08557	1.90097e+07	0.741663	0	0	100	100
MA1129.1	FOSL1::JUN(var.2)	FB	1.05438	1.20359	18473810	0.720755	6.68881e-274	2.90108e-273	100	100
MA1130.1	FOSL2::JUN	FB	1.70926	2.15813	19161671	0.747592	0	0	100	100
MA1131.1	FOSL2::JUN(var.2)	FB	1.46462	1.73887	20193023	0.78783	0	0	100	100
MA1132.1	JUN::JUNB	FB	1.37929	1.73307	1.87903e+07	0.733101	3.80191e-305	1.82982e-304	100	100
MA1133.1	JUN::JUNB(var.2)	FB	1.02475	1.15047	1.83116e+07	0.714425	1.53101e-258	6.04305e-258	100	100
MA1134.1	FOS::JUNB	FB	1.63719	2.07391	1.90786e+07	0.744349	0	0	100	100
MA1135.1	FOSB::JUNB	FB	1.61238	2.04748	19143957	0.746901	0	0	100	100
MA1136.1	FOSB::JUNB(var.2)	FB	1.05484	1.21564	18605170	0.72588	1.15231e-286	5.3393e-286	100	100
MA1137.1	FOSL1::JUNB	FB	1.7377	2.20037	19265346	0.751637	0	0	100	100
MA1138.1	FOSL2::JUNB	FB	1.63933	2.08618	19164782	0.747713	0	0	100	100
MA1139.1	FOSL2::JUNB(var.2)	FB	1.1399	1.29419	18643428	0.727372	1.94619e-290	9.18897e-290	100	100
MA1141.1	FOS::JUND	FB	1.66841	2.10442	18998121	0.741211	0	0	100	100
MA1142.1	FOSL1::JUND	FB	1.77836	2.26133	19546192	0.762594	0	0	100	100
MA1143.1	FOSL1::JUND(var.2)	FB	0.642409	0.65868	16166012	0.630716	2.38021e-97	4.77321e-97	100	100
MA1144.1	FOSL2::JUND	FB	1.64961	2.09345	19150445	0.747154	0	0	100	100
MA1145.1	FOSL2::JUND(var.2)	FB	1.40788	1.63663	19759028	0.770897	0	0	100	100
MA1467.1	ATOH1(var.2)	FB	2.08369	2.81537	22993221	0.897079	0	0	100	100
MA1470.1	BACH2(var.2)	FB	0.943028	1.12523	18977689	0.740414	0	0	100	100
MA1472.1	BHLHA15(var.2)	FB	3.05508	4.0054	24362703	0.95051	0	0	100	100
MA1549.1	POU6F1(var.2)	FB	0.564068	0.767442	17785909	0.693916	7.77228e-212	2.65969e-211	100	100
MA1568.1	TCF21(var.2)	FB	0.355049	0.470074	15918550	0.621061	8.99269e-84	1.64023e-83	100	100
MA1570.1	TFAP4(var.2)	FB	1.01813	1.28418	1.98933e+07	0.776136	0	0	100	100
MA1619.1	Ptf1a(var.2)	FB	3.20935	4.18611	24452995	0.954032	0	0	100	100
MA1622.1	Smad2::Smad3	FB	1.7267	2.1513	19133124	0.746478	0	0	100	100
MA0462.2	BATF::JUN	FB	1.87351	2.33559	19539642	0.762338	0	0	100	100
MA1140.2	JUNB(var.2)	FB	1.05215	1.17743	18313869	0.714515	9.36287e-259	3.71527e-258	100	100
MA1635.1	BHLHE22(var.2)	FB	1.9508	2.54724	23372787	0.911888	0	0	100	100
MA1636.1	CEBPG(var.2)	FB	2.18206	2.68711	20787183	0.811011	0	0	100	100
MA1639.1	MEIS1(var.2)	FB	0.638302	0.861403	18213906	0.710615	1.65014e-249	6.37827e-249	100	100
MA1640.1	MEIS2(var.2)	FB	0.849008	1.11158	19230059	0.75026	0	0	100	100
MA1642.1	NEUROG2(var.2)	FB	2.10305	2.71932	23593764	0.92051	0	0	100	100
MA0814.2	TFAP2C(var.2)	FB	0.34064	0.429994	16515247	0.644342	2.83136e-118	6.23066e-118	100	100
MA0828.1	SREBF2(var.2)	Lymphoid	0.829678	0.854452	1659284	0.69707	6.57856e-22	3.02939e-21	100	100
MA1143.1	FOSL1::JUND(var.2)	Lymphoid	0.969579	0.847023	1621493	0.681194	9.14699e-19	3.64901e-18	100	100
MA1475.1	CREB3L4(var.2)	Lymphoid	0.801442	0.698138	1575892	0.662037	2.5758e-15	8.50243e-15	100	100
MA0829.2	SREBF1(var.2)	Lymphoid	0.77768	0.821878	1611832	0.677136	5.2895e-18	2.01325e-17	100	100
MA0006.1	Ahr::Arnt	Mesothelial	0.705236	0.791241	8978955	0.717199	1.33952e-130	4.01317e-130	100	100
MA0019.1	Ddit3::Cebpa	Mesothelial	0.89758	0.948114	9059478	0.723631	2.4998e-138	8.00365e-138	100	100
MA0057.1	MZF1(var.2)	Mesothelial	0.974934	0.986227	9097797	0.726691	4.37411e-142	1.44384e-141	100	100
MA0142.1	Pou5f1::Sox2	Mesothelial	0.856812	0.897148	8870886	0.708567	1.40191e-120	3.83086e-120	100	100
MA0149.1	EWSR1-FLI1	Mesothelial	1.70118	1.65901	9755561	0.779231	1.62402e-214	7.86702e-214	100	100
MA0489.1	JUN(var.2)	Mesothelial	6.97265	7.62492	1.19021e+07	0.950685	0	0	100	100
MA0492.1	JUND(var.2)	Mesothelial	0.86549	0.8568	8241298	0.658278	2.97087e-70	5.74163e-70	100	100
MA0501.1	MAF::NFE2	Mesothelial	2.67352	2.94247	11203080	0.894852	0	0	100	100
MA0517.1	STAT1::STAT2	Mesothelial	1.40533	1.05044	7563856	0.604167	2.00235e-31	2.84524e-31	100	100
MA0519.1	Stat5a::Stat5b	Mesothelial	1.42377	1.35703	8799867	0.702894	3.24268e-114	8.48786e-114	100	100
MA0140.2	GATA1::TAL1	Mesothelial	0.28891	0.429016	7578177	0.605311	4.41296e-32	6.28257e-32	100	100
MA0591.1	Bach1::Mafk	Mesothelial	2.04674	2.24482	10808665	0.863348	0	0	100	100
MA0611.1	Dux	Mesothelial	0.465451	0.498063	7.97332e+06	0.636873	5.35703e-53	8.94037e-53	100	100
MA0621.1	mix-a	Mesothelial	0.691249	0.750115	8561521	0.683856	3.90765e-94	9.05313e-94	100	100
MA0629.1	Rhox11	Mesothelial	0.580969	0.662422	8341561	0.666287	2.38533e-77	4.90209e-77	100	100
MA0656.1	JDP2(var.2)	Mesothelial	0.936674	0.895302	8337005	0.665923	5.09933e-77	1.04508e-76	100	100
MA0709.1	Msx3	Mesothelial	0.471303	0.52734	8.06263e+06	0.644007	1.79455e-58	3.17236e-58	100	100
MA0810.1	TFAP2A(var.2)	Mesothelial	0.305244	0.339538	7639826	0.610235	5.45161e-35	8.03736e-35	100	100
MA0812.1	TFAP2B(var.2)	Mesothelial	0.384632	0.430592	7921698	0.63275	5.86135e-50	9.56798e-50	100	100
MA0099.3	FOS::JUN	Mesothelial	6.40227	7.03508	11823682	0.944423	0	0	100	100
MA1126.1	FOS::JUN(var.2)	Mesothelial	0.678222	0.607598	7675757	0.613105	9.57284e-37	1.42827e-36	100	100
MA1127.1	FOSB::JUN	Mesothelial	1.02256	0.961407	8382265	0.669538	2.4986e-80	5.26541e-80	100	100
MA1128.1	FOSL1::JUN	Mesothelial	6.64679	7.29359	11860060	0.947328	0	0	100	100
MA1129.1	FOSL1::JUN(var.2)	Mesothelial	1.10893	1.08281	8777026	0.70107	3.31579e-112	8.61874e-112	100	100
MA1130.1	FOSL2::JUN	Mesothelial	6.62219	7.27065	11846515	0.946247	0	0	100	100
MA1131.1	FOSL2::JUN(var.2)	Mesothelial	0.737269	0.672165	7783879	0.621741	2.68936e-42	4.16237e-42	100	100
MA1132.1	JUN::JUNB	Mesothelial	5.86189	6.43331	11858550	0.947208	0	0	100	100
MA1133.1	JUN::JUNB(var.2)	Mesothelial	0.946117	0.89029	8.39429e+06	0.670498	3.21055e-81	6.78489e-81	100	100
MA1134.1	FOS::JUNB	Mesothelial	6.53377	7.18101	1.18582e+07	0.947177	0	0	100	100
MA1135.1	FOSB::JUNB	Mesothelial	6.32374	6.95356	11839339	0.945673	0	0	100	100
MA1136.1	FOSB::JUNB(var.2)	Mesothelial	0.774333	0.722231	7988714	0.638103	6.38506e-54	1.08502e-53	100	100
MA1137.1	FOSL1::JUNB	Mesothelial	6.50598	7.14645	11825732	0.944587	0	0	100	100
MA1138.1	FOSL2::JUNB	Mesothelial	6.37935	7.01817	11838880	0.945637	0	0	100	100
MA1139.1	FOSL2::JUNB(var.2)	Mesothelial	1.11204	1.06857	8679886	0.69331	7.33761e-104	1.82462e-103	100	100
MA1141.1	FOS::JUND	Mesothelial	6.65199	7.30322	11849310	0.94647	0	0	100	100
MA1142.1	FOSL1::JUND	Mesothelial	6.83271	7.51483	11901861	0.950667	0	0	100	100
MA1143.1	FOSL1::JUND(var.2)	Mesothelial	1.26799	1.2519	9.29728e+06	0.742625	1.81845e-162	6.78283e-162	100	100
MA1144.1	FOSL2::JUND	Mesothelial	6.45364	7.09519	11848181	0.94638	0	0	100	100
MA1145.1	FOSL2::JUND(var.2)	Mesothelial	0.928269	0.859499	8151426	0.651099	3.44427e-64	6.3916e-64	100	100
MA1470.1	BACH2(var.2)	Mesothelial	0.520712	0.488482	7622268	0.608833	3.78576e-34	5.52202e-34	100	100
MA1475.1	CREB3L4(var.2)	Mesothelial	0.77902	0.734821	8310331	0.663792	4.21631e-75	8.501e-75	100	100
MA1549.1	POU6F1(var.2)	Mesothelial	0.860903	0.980455	9253976	0.739166	6.33209e-158	2.282e-157	100	100
MA1620.1	Ptf1a(var.3)	Mesothelial	0.776412	1.01295	8808858	0.703612	5.18638e-115	1.36234e-114	100	100
MA1622.1	Smad2::Smad3	Mesothelial	6.3888	6.98725	11817872	0.943959	0	0	100	100
MA0462.2	BATF::JUN	Mesothelial	6.22909	6.80455	11772002	0.940295	0	0	100	100
MA1140.2	JUNB(var.2)	Mesothelial	0.871799	0.800617	8.12619e+06	0.649084	1.5477e-62	2.81606e-62	100	100
MA1631.1	ASCL1(var.2)	Mesothelial	0.742682	1.03781	8848180	0.706753	1.58662e-118	4.27298e-118	100	100
MA1636.1	CEBPG(var.2)	Mesothelial	4.05795	4.3588	11343829	0.906094	0	0	100	100
MA1639.1	MEIS1(var.2)	Mesothelial	2.04143	2.28466	11078766	0.884922	0	0	100	100
MA1640.1	MEIS2(var.2)	Mesothelial	1.58932	1.76361	10467018	0.836059	0	0	100	100
MA1648.1	TCF12(var.2)	Mesothelial	1.18756	1.51167	9431290	0.753329	6.21433e-177	2.45285e-176	100	100
MA0829.2	SREBF1(var.2)	Mesothelial	0.657524	0.761294	8247218	0.658751	1.15774e-70	2.24915e-70	100	100
MA0019.1	Ddit3::Cebpa	Myeloid	0.532635	0.552323	8953583	0.638067	3.45711e-60	1.28308e-59	100	100
MA0059.1	MAX::MYC	Myeloid	0.309734	0.368305	8442872	0.601671	1.93155e-33	4.44734e-33	100	100
MA0149.1	EWSR1-FLI1	Myeloid	1.07712	0.982761	9283790	0.661598	9.12977e-82	4.79634e-81	100	100
MA0501.1	MAF::NFE2	Myeloid	1.03994	1.15143	10170037	0.724756	2.42544e-156	2.17997e-155	100	100
MA0517.1	STAT1::STAT2	Myeloid	4.55008	4.59837	1.30543e+07	0.930299	0	0	100	100
MA0591.1	Bach1::Mafk	Myeloid	0.658552	0.719016	9237771	0.658319	1.47803e-78	7.45006e-78	100	100
MA0828.1	SREBF2(var.2)	Myeloid	0.656018	0.748512	9580466	0.682741	5.01332e-104	3.4629e-103	100	100
MA1636.1	CEBPG(var.2)	Myeloid	1.20391	1.21801	9556770	0.681052	3.78506e-102	2.56696e-101	100	100
MA0829.2	SREBF1(var.2)	Myeloid	0.551977	0.654084	9013734	0.642353	7.22471e-64	2.85166e-63	100	100
MA0057.1	MZF1(var.2)	Neuron	0.552779	0.474216	981801	0.622793	1.07136e-06	4.34365e-06	100	100
MA0492.1	JUND(var.2)	Neuron	1.30736	1.22968	1132483	0.718376	4.12828e-18	9.05793e-17	100	100
MA0656.1	JDP2(var.2)	Neuron	1.52016	1.40806	1191699	0.755939	2.77139e-24	1.57009e-22	100	100
MA1126.1	FOS::JUN(var.2)	Neuron	1.32878	1.21301	1143851	0.725587	3.198e-19	7.95235e-18	100	100
MA1127.1	FOSB::JUN	Neuron	1.52364	1.38513	1176774	0.746471	1.22685e-22	4.57614e-21	100	100
MA1129.1	FOSL1::JUN(var.2)	Neuron	1.26272	1.14487	1143545	0.725393	3.42959e-19	8.25314e-18	100	100
MA1131.1	FOSL2::JUN(var.2)	Neuron	1.62672	1.51358	1202015	0.762483	1.85935e-25	1.26098e-23	100	100
MA1133.1	JUN::JUNB(var.2)	Neuron	1.24578	1.11648	1124589	0.713368	2.32524e-17	4.5648e-16	100	100
MA1136.1	FOSB::JUNB(var.2)	Neuron	1.47029	1.36366	1191462	0.755788	2.94654e-24	1.57009e-22	100	100
MA1139.1	FOSL2::JUNB(var.2)	Neuron	1.43977	1.30776	1172354	0.743668	3.66944e-22	1.24427e-20	100	100
MA1143.1	FOSL1::JUND(var.2)	Neuron	0.745195	0.615191	992985	0.629887	2.47094e-07	1.11043e-06	100	100
MA1145.1	FOSL2::JUND(var.2)	Neuron	1.63525	1.50023	1192701	0.756574	2.13799e-24	1.32912e-22	100	100
MA1470.1	BACH2(var.2)	Neuron	0.618231	0.544936	985879	0.62538	6.33148e-07	2.65353e-06	100	100
MA1475.1	CREB3L4(var.2)	Neuron	0.862777	0.756098	1055593	0.669602	1.61031e-11	1.50161e-10	100	100
MA1140.2	JUNB(var.2)	Neuron	1.30371	1.16828	1144210	0.725815	2.94593e-19	7.57816e-18	100	100
MA0057.1	MZF1(var.2)	PC	0.510079	0.452652	4812105	0.609929	1.52082e-22	5.30156e-22	100	100
MA0091.1	TAL1::TCF3	PC	0.989323	0.927147	5472538	0.693638	2.27514e-66	2.7375e-65	100	100
MA0115.1	NR1H2::RXRA	PC	1.11344	1.16049	6159179	0.780669	2.50939e-137	7.80001e-136	100	100
MA0065.2	Pparg::Rxra	PC	0.520152	0.568798	5252980	0.66581	3.79869e-49	2.38136e-48	100	100
MA0728.1	Nr2f6(var.2)	PC	0.57131	0.571373	5174364	0.655845	1.2685e-43	7.393e-43	100	100
MA1148.1	PPARA::RXRA	PC	0.546095	0.606664	5.20832e+06	0.660148	5.74645e-46	3.45714e-45	100	100
MA1149.1	RARA::RXRG	PC	0.425548	0.459015	5003733	0.634218	8.44279e-33	4.08982e-32	100	100
MA1494.1	HNF4A(var.2)	PC	0.360418	0.396189	4800264	0.608428	5.62323e-22	1.9421e-21	100	100
MA1537.1	NR2F1(var.2)	PC	0.952812	1.00012	5899272	0.747726	2.03037e-107	3.69428e-106	100	100
MA0519.1	Stat5a::Stat5b	SMC	0.976312	0.793858	1649429	0.612635	4.98902e-09	4.96241e-08	100	100
MA1527.1	NFIC(var.2)	SMC	0.361977	0.562069	1646842	0.611674	6.72493e-09	6.60105e-08	100	100
MA1635.1	BHLHE22(var.2)	SMC	0.402194	0.414477	1645335	0.611114	7.99355e-09	7.7444e-08	100	100

## Sheet: SupTable4
Supplementary Table 4. AF bulk RNAseq differential expression in left atrial appendages.
Pseudoalignment for the CTSN dataset was done with Kallisto and statistics were calculated with DESeq2.
L2FC; log 2 fold change, fdr; false dyscovery rate, strand dependent; genes for which the fdr goes from significant (<0.05) to not significant (> 0.05) after inclusion of the strand information in kallisto for the CTSN cohort.
		CTSN without strand information		CTSN with strand information		GSE69890
Ensemble gene ID	Gene name	L2FC	fdr	L2FC	fdr	L2FC	fdr	chromosome	strand	start	end	gene biotype	description	strand dependent
ENSG00000000003	TSPAN6	-0.00759453	0.938345	-8.17808e-05	0.999209	-0.0210145	0.742545	X	-1	100627108	100639991	protein_coding	tetraspanin 6 [Source:HGNC Symbol;Acc:HGNC:11858]	FALSE
ENSG00000000005	TNMD	0.0347285	0.453172	0.0273501	0.530218	0.729344	0.00461133	X	1	100584936	100599885	protein_coding	tenomodulin [Source:HGNC Symbol;Acc:HGNC:17757]	FALSE
ENSG00000000419	DPM1	-0.166472	0.0225832	-0.166034	0.0206198	-0.0343	0.574795	20	-1	50934867	50959140	protein_coding	dolichyl-phosphate mannosyltransferase subunit 1, catalytic [Source:HGNC Symbol;Acc:HGNC:3005]	FALSE
ENSG00000000457	SCYL3	0.0230967	0.699698	0.0083343	0.908128	-0.0419494	0.453118	1	-1	169849631	169894267	protein_coding	SCY1 like pseudokinase 3 [Source:HGNC Symbol;Acc:HGNC:19285]	FALSE
ENSG00000000460	C1orf112	0.131165	0.0599225	0.137352	0.0571578	-0.110628	0.0841215	1	1	169662007	169854080	protein_coding	chromosome 1 open reading frame 112 [Source:HGNC Symbol;Acc:HGNC:25565]	FALSE
ENSG00000000938	FGR	0.0110351	0.879801	0.0118339	0.880312	-0.0442745	0.609476	1	-1	27612064	27635185	protein_coding	FGR proto-oncogene, Src family tyrosine kinase [Source:HGNC Symbol;Acc:HGNC:3697]	FALSE
ENSG00000000971	CFH	0.861282	0.00391389	0.870069	0.00324779	0.0554203	0.530304	1	1	196651754	196752476	protein_coding	complement factor H [Source:HGNC Symbol;Acc:HGNC:4883]	FALSE
ENSG00000001036	FUCA2	0.0147607	0.861165	0.0296699	0.753768	0.0339329	0.514546	6	-1	143494812	143511720	protein_coding	alpha-L-fucosidase 2 [Source:HGNC Symbol;Acc:HGNC:4008]	FALSE
ENSG00000001084	GCLC	-0.163431	0.00531493	-0.16144	0.0067314	-0.00474593	0.962206	6	-1	53497341	53616970	protein_coding	glutamate-cysteine ligase catalytic subunit [Source:HGNC Symbol;Acc:HGNC:4311]	FALSE
ENSG00000001167	NFYA	0.0229149	0.802318	0.0265789	0.706455	-0.0706329	0.303195	6	1	41072974	41102403	protein_coding	nuclear transcription factor Y subunit alpha [Source:HGNC Symbol;Acc:HGNC:7804]	FALSE
ENSG00000001460	STPG1	0.0557997	0.408076	0.0661368	0.335866	-0.00196065	0.976515	1	-1	24356999	24416934	protein_coding	sperm tail PG-rich repeat containing 1 [Source:HGNC Symbol;Acc:HGNC:28070]	FALSE
ENSG00000001461	NIPAL3	-0.105463	0.0204072	-0.104256	0.0179405	0.026457	0.706764	1	1	24415802	24472976	protein_coding	NIPA like domain containing 3 [Source:HGNC Symbol;Acc:HGNC:25233]	FALSE
ENSG00000001497	LAS1L	0.0164964	0.813991	0.0284234	0.666428	0.0543762	0.140431	X	-1	65438549	65534810	protein_coding	LAS1 like ribosome biogenesis factor [Source:HGNC Symbol;Acc:HGNC:25726]	FALSE
ENSG00000001561	ENPP4	-0.0985466	0.239565	-0.0920301	0.258219	-0.0755208	0.267428	6	1	46129989	46146688	protein_coding	ectonucleotide pyrophosphatase/phosphodiesterase 4 [Source:HGNC Symbol;Acc:HGNC:3359]	FALSE
ENSG00000001617	SEMA3F	-0.0358998	0.674784	-0.0326405	0.713977	-0.0316425	0.738773	3	1	50155045	50189075	protein_coding	semaphorin 3F [Source:HGNC Symbol;Acc:HGNC:10728]	FALSE
ENSG00000001626	CFTR	0.0835108	0.26852	0.0648519	0.4438	-0.00437491	0.944304	7	1	117287120	117715971	protein_coding	CF transmembrane conductance regulator [Source:HGNC Symbol;Acc:HGNC:1884]	FALSE
ENSG00000001629	ANKIB1	-0.0337576	0.598167	-0.0319505	0.630261	-0.0344794	0.66684	7	1	92245974	92401383	protein_coding	ankyrin repeat and IBR domain containing 1 [Source:HGNC Symbol;Acc:HGNC:22215]	FALSE
ENSG00000001630	CYP51A1	-0.0143298	0.869165	-0.0193242	0.838238	-0.14336	0.112443	7	-1	92084987	92134803	protein_coding	cytochrome P450 family 51 subfamily A member 1 [Source:HGNC Symbol;Acc:HGNC:2649]	FALSE
ENSG00000001631	KRIT1	-0.0121779	0.851754	-0.00572124	0.943461	0.00845889	0.917136	7	-1	92197498	92246166	protein_coding	KRIT1 ankyrin repeat containing [Source:HGNC Symbol;Acc:HGNC:1573]	FALSE
ENSG00000002016	RAD52	-0.00815651	0.930099	0.0328836	0.734656	0.0108586	0.882093	12	-1	911736	990053	protein_coding	RAD52 homolog, DNA repair protein [Source:HGNC Symbol;Acc:HGNC:9824]	FALSE
ENSG00000002079	MYH16	-0.0474199	0.456325	0.0243426	0.661518	-0.0234616	0.811951	7	1	99238829	99311130	transcribed_unitary_pseudogene	myosin heavy chain 16 pseudogene [Source:HGNC Symbol;Acc:HGNC:31038]	FALSE
ENSG00000002330	BAD	-0.053147	0.510476	-0.0720375	0.340245	-0.0664063	0.432039	11	-1	64269830	64284704	protein_coding	BCL2 associated agonist of cell death [Source:HGNC Symbol;Acc:HGNC:936]	FALSE
ENSG00000002549	LAP3	-0.0804892	0.327226	-0.0773927	0.343777	0.0288922	0.657577	4	1	17577198	17607972	protein_coding	leucine aminopeptidase 3 [Source:HGNC Symbol;Acc:HGNC:18449]	FALSE
ENSG00000002586	CD99	-0.0443046	0.555616	-0.0407022	0.580999	0.00581245		X	1	2691187	2741309	protein_coding	CD99 molecule (Xg blood group) [Source:HGNC Symbol;Acc:HGNC:7082]	FALSE
ENSG00000002587	HS3ST1	0.0747706	0.281636	0.032788	0.548422	-0.0363367	0.690524	4	-1	11393150	11429564	protein_coding	heparan sulfate-glucosamine 3-sulfotransferase 1 [Source:HGNC Symbol;Acc:HGNC:5194]	FALSE
ENSG00000002726	AOC1	-0.0304656	0.730947	-0.0618975	0.446507	-0.0380506	0.632853	7	1	150824627	150861504	protein_coding	amine oxidase copper containing 1 [Source:HGNC Symbol;Acc:HGNC:80]	FALSE
ENSG00000002745	WNT16	0.159726	0.14055	0.0466697	0.122162	0.274637	0.0694603	7	1	121325367	121341104	protein_coding	Wnt family member 16 [Source:HGNC Symbol;Acc:HGNC:16267]	FALSE
ENSG00000002746	HECW1	0.00056744	0.997038	0.0110867	0.887296	-0.0118151	0.810412	7	1	43112629	43566001	protein_coding	HECT, C2 and WW domain containing E3 ubiquitin protein ligase 1 [Source:HGNC Symbol;Acc:HGNC:22195]	FALSE
ENSG00000002822	MAD1L1	0.00687099	0.918147	0.0164269	0.857554	-0.0750816	0.223917	7	-1	1815793	2233243	protein_coding	mitotic arrest deficient 1 like 1 [Source:HGNC Symbol;Acc:HGNC:6762]	FALSE
ENSG00000002834	LASP1	0.104446	0.238814	0.112269	0.217773	0.017995	0.8036	17	1	38869859	38921770	protein_coding	LIM and SH3 protein 1 [Source:HGNC Symbol;Acc:HGNC:6513]	FALSE
ENSG00000002919	SNX11	0.0150019	0.870607	0.00173828	0.985913	0.00740162	0.907409	17	1	48103357	48123601	protein_coding	sorting nexin 11 [Source:HGNC Symbol;Acc:HGNC:14975]	FALSE
ENSG00000002933	TMEM176A	-0.0567491	0.452568	-0.0606256	0.446682	-0.513614	3.07432e-06	7	1	150800403	150805118	protein_coding	transmembrane protein 176A [Source:HGNC Symbol;Acc:HGNC:24930]	FALSE
ENSG00000003056	M6PR	-0.0519697	0.443401	-0.0570692	0.426484	-0.00237165	0.968552	12	-1	8940361	8949761	protein_coding	mannose-6-phosphate receptor, cation dependent [Source:HGNC Symbol;Acc:HGNC:6752]	FALSE
ENSG00000003096	KLHL13	-0.0755506	0.37048	-0.0714882	0.431464	0.103821	0.130736	X	-1	117897813	118117340	protein_coding	kelch like family member 13 [Source:HGNC Symbol;Acc:HGNC:22931]	FALSE
ENSG00000003137	CYP26B1	1.26071	1.76177e-11	1.26521	4.64424e-11	0.822589	2.85172e-07	2	-1	72129238	72147862	protein_coding	cytochrome P450 family 26 subfamily B member 1 [Source:HGNC Symbol;Acc:HGNC:20581]	FALSE
ENSG00000003147	ICA1	-0.0651373	0.425759	-0.0583067	0.491163	-0.0278396	0.710337	7	-1	8113184	8262687	protein_coding	islet cell autoantigen 1 [Source:HGNC Symbol;Acc:HGNC:5343]	FALSE
ENSG00000003249	DBNDD1	-0.259569	0.0575433	-0.31958	0.0405229	-0.0562044	0.546703	16	-1	90004871	90019890	protein_coding	dysbindin domain containing 1 [Source:HGNC Symbol;Acc:HGNC:28455]	FALSE
ENSG00000003393	ALS2	0.00900276	0.929806	0.00497446	0.941152	0.140334	0.0089508	2	-1	201700267	201782112	protein_coding	alsin Rho guanine nucleotide exchange factor ALS2 [Source:HGNC Symbol;Acc:HGNC:443]	FALSE
ENSG00000003400	CASP10	0.020431	0.831106	0.019146	0.857752	0.121501	0.0702369	2	1	201182872	201229428	protein_coding	caspase 10 [Source:HGNC Symbol;Acc:HGNC:1500]	FALSE
ENSG00000003402	CFLAR	-0.0195815	0.811364	0.00238639	0.889072	-0.0880885	0.202051	2	1	201116154	201176687	protein_coding	CASP8 and FADD like apoptosis regulator [Source:HGNC Symbol;Acc:HGNC:1876]	FALSE
ENSG00000003436	TFPI	0.117701	0.196473	0.133607	0.191513	-0.10776	0.190529	2	-1	187464230	187565760	protein_coding	tissue factor pathway inhibitor [Source:HGNC Symbol;Acc:HGNC:11760]	FALSE
ENSG00000003509	NDUFAF7	-0.0612651	0.326907	-0.0550242	0.432228	0.0432902	0.411193	2	1	37231631	37253403	protein_coding	NADH:ubiquinone oxidoreductase complex assembly factor 7 [Source:HGNC Symbol;Acc:HGNC:28816]	FALSE
ENSG00000003756	RBM5	0.0227751	0.637399	0.0305061	0.480848	0.0305276	0.445708	3	1	50088919	50119021	protein_coding	RNA binding motif protein 5 [Source:HGNC Symbol;Acc:HGNC:9902]	FALSE
ENSG00000003987	MTMR7	-0.0372826	0.695644	0.0585918	0.260027	-0.0675201	0.405049	8	-1	17296794	17413528	protein_coding	myotubularin related protein 7 [Source:HGNC Symbol;Acc:HGNC:7454]	FALSE
ENSG00000003989	SLC7A2	0.0549135	0.532887	0.0597499	0.49365	-0.031307	0.744444	8	1	17497088	17570573	protein_coding	solute carrier family 7 member 2 [Source:HGNC Symbol;Acc:HGNC:11060]	FALSE
ENSG00000004059	ARF5	0.0156271	0.813991	0.0243032	0.687543	0.0143064	0.894052	7	1	127588386	127591700	protein_coding	ADP ribosylation factor 5 [Source:HGNC Symbol;Acc:HGNC:658]	FALSE
ENSG00000004139	SARM1	0.0312354	0.707289	0.0112687	0.8965	0.0203915	0.813688	17	1	28364356	28404049	protein_coding	sterile alpha and TIR motif containing 1 [Source:HGNC Symbol;Acc:HGNC:17074]	FALSE
ENSG00000004142	POLDIP2	-0.181839	0.0459012	-0.176115	0.0489574	-0.00384975	0.986864	17	-1	28346633	28357527	protein_coding	DNA polymerase delta interacting protein 2 [Source:HGNC Symbol;Acc:HGNC:23781]	FALSE
ENSG00000004399	PLXND1	0.00902342	0.877015	0.0191476	0.847757	0.0723444	0.321081	3	-1	129555214	129606676	protein_coding	plexin D1 [Source:HGNC Symbol;Acc:HGNC:9107]	FALSE
ENSG00000004455	AK2	-0.0422353	0.61357	-0.0262514	0.662746	-0.0436025	0.484659	1	-1	33007986	33080996	protein_coding	adenylate kinase 2 [Source:HGNC Symbol;Acc:HGNC:362]	FALSE
ENSG00000004468	CD38	-0.0192416	0.849836	-0.0218204	0.823881	-0.799551	7.35441e-08	4	1	15778275	15853232	protein_coding	CD38 molecule [Source:HGNC Symbol;Acc:HGNC:1667]	FALSE
ENSG00000004478	FKBP4	-0.0225797	0.780005	-0.0389695	0.617624	-0.0896867	0.110516	12	1	2794970	2805423	protein_coding	FKBP prolyl isomerase 4 [Source:HGNC Symbol;Acc:HGNC:3720]	FALSE
ENSG00000004487	KDM1A	-0.0639245	0.164701	-0.0622412	0.238127	-0.0083239	0.826803	1	1	23019443	23083689	protein_coding	lysine demethylase 1A [Source:HGNC Symbol;Acc:HGNC:29079]	FALSE
ENSG00000004534	RBM6	0.0698003	0.0733955	0.0731712	0.0458627	0.036522	0.496874	3	1	49940007	50100045	protein_coding	RNA binding motif protein 6 [Source:HGNC Symbol;Acc:HGNC:9903]	FALSE
ENSG00000004660	CAMKK1	-0.0936399	0.270428	-0.0794322	0.365519	0.0610233	0.460116	17	-1	3860315	3894891	protein_coding	calcium/calmodulin dependent protein kinase kinase 1 [Source:HGNC Symbol;Acc:HGNC:1469]	FALSE
ENSG00000004700	RECQL	0.0477798	0.58147	0.0575154	0.482655	0.0928644	0.188224	12	-1	21468910	21501669	protein_coding	RecQ like helicase [Source:HGNC Symbol;Acc:HGNC:9948]	FALSE
ENSG00000004766	VPS50	0.0213662	0.765182	0.0293644	0.674157	0.0490513	0.337533	7	1	93232340	93361123	protein_coding	VPS50 subunit of EARP/GARPII complex [Source:HGNC Symbol;Acc:HGNC:25956]	FALSE
ENSG00000004776	HSPB6	-1.02866	5.65104e-08	-1.02048	6.28236e-08	-0.137689	0.161616	19	-1	35754566	35758079	protein_coding	heat shock protein family B (small) member 6 [Source:HGNC Symbol;Acc:HGNC:26511]	FALSE
ENSG00000004777	ARHGAP33	-0.0332955	0.710534	-0.0260285	0.773374	0.163852	0.00550263	19	1	35774532	35788822	protein_coding	Rho GTPase activating protein 33 [Source:HGNC Symbol;Acc:HGNC:23085]	FALSE
ENSG00000004779	NDUFAB1	-0.0750704	0.35074	-0.0853437	0.371466	-0.0466169	0.590362	16	-1	23581014	23596316	protein_coding	NADH:ubiquinone oxidoreductase subunit AB1 [Source:HGNC Symbol;Acc:HGNC:7694]	FALSE
ENSG00000004799	PDK4	-0.0206252	0.673089	-0.0209504	0.695084	0.0185471	0.809422	7	-1	95583499	95596516	protein_coding	pyruvate dehydrogenase kinase 4 [Source:HGNC Symbol;Acc:HGNC:8812]	FALSE
ENSG00000004809	SLC22A16	0.0556484	0.501449	0.0411821	0.646802	0.00136379	0.983712	6	-1	110424687	110476641	protein_coding	solute carrier family 22 member 16 [Source:HGNC Symbol;Acc:HGNC:20302]	FALSE
ENSG00000004838	ZMYND10	0.0529172	0.434875	-0.0134563	0.857999	0.239916	0.0341264	3	-1	50341110	50345732	protein_coding	zinc finger MYND-type containing 10 [Source:HGNC Symbol;Acc:HGNC:19412]	FALSE
ENSG00000004846	ABCB5	-0.0629849	0.397601	-0.049541	0.502333	0.0023963	0.962744	7	1	20615667	20777038	protein_coding	ATP binding cassette subfamily B member 5 [Source:HGNC Symbol;Acc:HGNC:46]	FALSE
ENSG00000004848	ARX	0.0281373	0.325293	1.26493	0.00355281	0.0477076		X	-1	25003694	25016420	protein_coding	aristaless related homeobox [Source:HGNC Symbol;Acc:HGNC:18060]	FALSE
ENSG00000004864	SLC25A13	0.0863431	0.182305	0.0900483	0.13967	-0.00992922	0.853054	7	-1	96120220	96322147	protein_coding	solute carrier family 25 member 13 [Source:HGNC Symbol;Acc:HGNC:10983]	FALSE
ENSG00000004866	ST7	-0.0669153	0.471818	-0.0516105	0.499984	-0.173854	8.59239e-08	7	1	116953238	117230176	protein_coding	suppression of tumorigenicity 7 [Source:HGNC Symbol;Acc:HGNC:11351]	FALSE
ENSG00000004897	CDC27	-0.0990419	0.1939	-0.107615	0.155318	-0.0179624	0.79732	17	-1	47117703	47189422	protein_coding	cell division cycle 27 [Source:HGNC Symbol;Acc:HGNC:1728]	FALSE
ENSG00000004939	SLC4A1	-0.0696061	0.73114	-0.0236125	0.255221	0.0676144	0.084248	17	-1	44248390	44268141	protein_coding	solute carrier family 4 member 1 (Diego blood group) [Source:HGNC Symbol;Acc:HGNC:11027]	FALSE
ENSG00000004948	CALCR	0.0547165	0.275494	0.0431377	0.401884	0.0326856	0.679799	7	-1	93424486	93574730	protein_coding	calcitonin receptor [Source:HGNC Symbol;Acc:HGNC:1440]	FALSE
ENSG00000004961	HCCS	-0.0849638	0.323124	-0.0793389	0.348972	-0.0415785	0.495884	X	1	11111301	11123086	protein_coding	holocytochrome c synthase [Source:HGNC Symbol;Acc:HGNC:4837]	FALSE
ENSG00000004975	DVL2	0.0216928	0.730613	0.0447015	0.44018	0.0139362	0.805833	17	-1	7225342	7234517	protein_coding	dishevelled segment polarity protein 2 [Source:HGNC Symbol;Acc:HGNC:3086]	FALSE
ENSG00000005001	PRSS22	0.00364671		0.00191205	1	0.0247656		16	-1	2852730	2858170	protein_coding	serine protease 22 [Source:HGNC Symbol;Acc:HGNC:14368]
ENSG00000005007	UPF1	-0.00139626	0.9882	0.00422549	0.9413	0.0127214	0.79542	19	1	18831959	18868230	protein_coding	UPF1 RNA helicase and ATPase [Source:HGNC Symbol;Acc:HGNC:9962]	FALSE
ENSG00000005020	SKAP2	-0.445245	0.00420062	-0.446864	0.00355281	-0.0638676	0.436383	7	-1	26667068	26995239	protein_coding	src kinase associated phosphoprotein 2 [Source:HGNC Symbol;Acc:HGNC:15687]	FALSE
ENSG00000005022	SLC25A5	-0.0020539	0.984576	0.000788363	0.962946	0.0686144	0.241248	X	1	119468422	119471396	protein_coding	solute carrier family 25 member 5 [Source:HGNC Symbol;Acc:HGNC:10991]	FALSE
ENSG00000005059	MCUB	-0.0589088	0.473939	-0.0635425	0.464275	-0.0143496	0.894158	4	1	109560209	109688719	protein_coding	mitochondrial calcium uniporter dominant negative subunit beta [Source:HGNC Symbol;Acc:HGNC:26076]	FALSE
ENSG00000005073	HOXA11	-0.00708736		-0.0155071	1	-0.0042697		7	-1	27181157	27185232	protein_coding	homeobox A11 [Source:HGNC Symbol;Acc:HGNC:5101]
ENSG00000005075	POLR2J	-0.0399905	0.627214	-0.0358996	0.667996	-0.072114	0.418874	7	-1	102473128	102478922	protein_coding	RNA polymerase II subunit J [Source:HGNC Symbol;Acc:HGNC:9197]	FALSE
ENSG00000005100	DHX33	-0.0197403	0.794482	-0.0141647	0.863213	-0.00283656	0.97333	17	-1	5440917	5468982	protein_coding	DEAH-box helicase 33 [Source:HGNC Symbol;Acc:HGNC:16718]	FALSE
ENSG00000005102	MEOX1	-0.0647942	0.36496	-0.0705609	0.38358	-0.000308876	0.997549	17	-1	43640389	43661922	protein_coding	mesenchyme homeobox 1 [Source:HGNC Symbol;Acc:HGNC:7013]	FALSE
ENSG00000005108	THSD7A	-0.0993312	0.263462	-0.132848	0.196563	-0.0226762	0.802226	7	-1	11370365	11832198	protein_coding	thrombospondin type 1 domain containing 7A [Source:HGNC Symbol;Acc:HGNC:22207]	FALSE
ENSG00000005156	LIG3	-0.0220921	0.756844	-0.00281056	0.965199	-0.0533072	0.333207	17	1	34980512	35009743	protein_coding	DNA ligase 3 [Source:HGNC Symbol;Acc:HGNC:6600]	FALSE
ENSG00000005175	RPAP3	-0.0434813	0.494573	-0.0374419	0.528697	0.00164416	0.979179	12	-1	47661249	47706030	protein_coding	RNA polymerase II associated protein 3 [Source:HGNC Symbol;Acc:HGNC:26151]	FALSE
ENSG00000005187	ACSM3	0.0581604	0.478632	0.0571127	0.516149	-0.118309	0.228657	16	1	20610243	20797581	protein_coding	acyl-CoA synthetase medium chain family member 3 [Source:HGNC Symbol;Acc:HGNC:10522]	FALSE
ENSG00000005189	REXO5	-0.017715	0.853511	-0.0126659	0.900643	0.0862448	0.192784	16	1	20806429	20849665	protein_coding	RNA exonuclease 5 [Source:HGNC Symbol;Acc:HGNC:24661]	FALSE
ENSG00000005194	CIAPIN1	-0.0368111	0.630734	-0.0315958	0.690797	-0.0299096	0.679677	16	-1	57428187	57447420	protein_coding	cytokine induced apoptosis inhibitor 1 [Source:HGNC Symbol;Acc:HGNC:28050]	FALSE
ENSG00000005206	SPPL2B	0.0247619	0.770147	0.0251844	0.684835	-0.00683802	0.925704	19	1	2328615	2355095	protein_coding	signal peptide peptidase like 2B [Source:HGNC Symbol;Acc:HGNC:30627]	FALSE
ENSG00000005238	FAM214B	-0.216086	0.0088459	-0.206571	0.00697253	0.0370005	0.564021	9	-1	35104112	35116341	protein_coding	family with sequence similarity 214 member B [Source:HGNC Symbol;Acc:HGNC:25666]	FALSE
ENSG00000005243	COPZ2	-0.00328204	0.97483	-0.00132996	0.969266	0.202408	0.00280841	17	-1	48026167	48038030	protein_coding	COPI coat complex subunit zeta 2 [Source:HGNC Symbol;Acc:HGNC:19356]	FALSE
ENSG00000005249	PRKAR2B	-0.435169	0.0215919	-0.436765	0.0210566	-0.0394094	0.659225	7	1	107044705	107161811	protein_coding	protein kinase cAMP-dependent type II regulatory subunit beta [Source:HGNC Symbol;Acc:HGNC:9392]	FALSE
ENSG00000005302	MSL3	0.0822819	0.253541	0.0664972	0.344973	0.0406346	0.345753	X	1	11758159	11775772	protein_coding	MSL complex subunit 3 [Source:HGNC Symbol;Acc:HGNC:7370]	FALSE
ENSG00000005339	CREBBP	-0.00857165	0.912992	0.00685095	0.966354	-0.0603811	0.345615	16	-1	3725054	3880713	protein_coding	CREB binding protein [Source:HGNC Symbol;Acc:HGNC:2348]	FALSE
ENSG00000005379	TSPOAP1	-0.0139019	0.890389	-0.0102576	0.923265	0.0190661	0.878201	17	-1	58301228	58328795	protein_coding	TSPO associated protein 1 [Source:HGNC Symbol;Acc:HGNC:16831]	FALSE
ENSG00000005381	MPO	-0.000461774	0.996004	-0.000599572	0.993523	-0.0483339	0.59876	17	-1	58269855	58280935	protein_coding	myeloperoxidase [Source:HGNC Symbol;Acc:HGNC:7218]	FALSE
ENSG00000005421	PON1	0.0534831	0.521838	-0.0397695	0.561284	0.000978813	0.996991	7	-1	95297676	95324532	protein_coding	paraoxonase 1 [Source:HGNC Symbol;Acc:HGNC:9204]	FALSE
ENSG00000005436	GCFC2	-0.0517429	0.286677	-0.00174047	0.963618	0.0311791	0.619927	2	-1	75652000	75710985	protein_coding	GC-rich sequence DNA-binding factor 2 [Source:HGNC Symbol;Acc:HGNC:1317]	FALSE
ENSG00000005448	WDR54	0.0221752	0.810766	0.119388	0.187325	0.0573193	0.506304	2	1	74421678	74425755	protein_coding	WD repeat domain 54 [Source:HGNC Symbol;Acc:HGNC:25770]	FALSE
ENSG00000005469	CROT	0.0109944	0.897505	-0.061343	0.371478	0.10961	0.0046782	7	1	87345664	87399794	protein_coding	carnitine O-octanoyltransferase [Source:HGNC Symbol;Acc:HGNC:2366]	FALSE
ENSG00000005471	ABCB4	0.183094	0.0628675	0.201213	0.0517735	0.25145	0.000504524	7	-1	87401696	87480435	protein_coding	ATP binding cassette subfamily B member 4 [Source:HGNC Symbol;Acc:HGNC:45]	FALSE
ENSG00000005483	KMT2E	-0.0187203	0.767198	-0.00473331	0.937996	-0.0305009	0.772002	7	1	104940943	105115019	protein_coding	lysine methyltransferase 2E (inactive) [Source:HGNC Symbol;Acc:HGNC:18541]	FALSE
ENSG00000005486	RHBDD2	0.0266048	0.74889	0.0320844	0.699587	0.041014	0.558996	7	1	75842602	75888926	protein_coding	rhomboid domain containing 2 [Source:HGNC Symbol;Acc:HGNC:23082]	FALSE
ENSG00000005513	SOX8	-0.0262743	0.730653	-0.0268942	0.74393	0.0253997	0.803441	16	1	981770	986979	protein_coding	SRY-box transcription factor 8 [Source:HGNC Symbol;Acc:HGNC:11203]	FALSE
ENSG00000005700	IBTK	-0.191039	0.00237797	-0.181017	0.00223156	-0.139107	0.0112476	6	-1	82169986	82247754	protein_coding	inhibitor of Bruton tyrosine kinase [Source:HGNC Symbol;Acc:HGNC:17853]	FALSE
ENSG00000005801	ZNF195	0.0637619	0.175158	0.075198	0.0987179	-0.000718905	0.9909	11	-1	3339261	3379222	protein_coding	zinc finger protein 195 [Source:HGNC Symbol;Acc:HGNC:12986]	FALSE
ENSG00000005810	MYCBP2	-0.0903562	0.0932802	-0.0851049	0.107242	-0.0272118	0.722856	13	-1	77042474	77327094	protein_coding	MYC binding protein 2 [Source:HGNC Symbol;Acc:HGNC:23386]	FALSE
ENSG00000005812	FBXL3	-0.00046845	0.992316	0.00406174	0.998855	-0.00247589	0.98093	13	-1	76992598	77027195	protein_coding	F-box and leucine rich repeat protein 3 [Source:HGNC Symbol;Acc:HGNC:13599]	FALSE
ENSG00000005844	ITGAL	0.266378	0.0850807	0.365134	0.0626484	0.775679	2.28093e-06	16	1	30472658	30523567	protein_coding	integrin subunit alpha L [Source:HGNC Symbol;Acc:HGNC:6148]	FALSE
ENSG00000005882	PDK2	-0.089717	0.349215	-0.0716559	0.380054	0.0208319	0.777218	17	1	50094737	50112152	protein_coding	pyruvate dehydrogenase kinase 2 [Source:HGNC Symbol;Acc:HGNC:8810]	FALSE
ENSG00000005884	ITGA3	0.170995	0.0850912	0.192584	0.0614191	0.116634	0.0523823	17	1	50055968	50090481	protein_coding	integrin subunit alpha 3 [Source:HGNC Symbol;Acc:HGNC:6139]	FALSE
ENSG00000005889	ZFX	-0.00691433	0.885933	-0.00567038	0.907806	-0.0215483	0.785931	X	1	24149173	24216255	protein_coding	zinc finger protein X-linked [Source:HGNC Symbol;Acc:HGNC:12869]	FALSE
ENSG00000005893	LAMP2	-0.0733826	0.193442	-0.0683935	0.192761	-0.0522613	0.312892	X	-1	120426148	120469365	protein_coding	lysosomal associated membrane protein 2 [Source:HGNC Symbol;Acc:HGNC:6501]	FALSE
ENSG00000005961	ITGA2B	-0.0360367	0.650264	-0.0133686	0.88348	-0.473244	4.44632e-06	17	-1	44372180	44389649	protein_coding	integrin subunit alpha 2b [Source:HGNC Symbol;Acc:HGNC:6138]	FALSE
ENSG00000005981	ASB4	-0.0692393	0.339767	-0.0356566	0.685443	0.248023	0.0432822	7	1	95478444	95540233	protein_coding	ankyrin repeat and SOCS box containing 4 [Source:HGNC Symbol;Acc:HGNC:16009]	FALSE
ENSG00000006007	GDE1	-0.163365	0.0505922	-0.158719	0.0520353	-0.0410988	0.391145	16	-1	19501693	19522123	protein_coding	glycerophosphodiester phosphodiesterase 1 [Source:HGNC Symbol;Acc:HGNC:29644]	FALSE
ENSG00000006015	REX1BD	-0.120939	0.106553	-0.106033	0.119062	0.0416895	0.634164	19	1	18588685	18592337	protein_coding	required for excision 1-B domain containing [Source:HGNC Symbol;Acc:HGNC:26098]	FALSE
ENSG00000006016	CRLF1	0.00891772	0.89359	0.00678745	0.914841	-0.0177131	0.837578	19	-1	18572220	18607741	protein_coding	cytokine receptor like factor 1 [Source:HGNC Symbol;Acc:HGNC:2364]	FALSE
ENSG00000006025	OSBPL7	0.0813442	0.289237	0.0884043	0.228872	0.201712	4.31852e-05	17	-1	47807372	47821834	protein_coding	oxysterol binding protein like 7 [Source:HGNC Symbol;Acc:HGNC:16387]	FALSE
ENSG00000006042	TMEM98	0.109515	0.237722	0.122519	0.203492	-0.0124307	0.85867	17	1	32927910	32945106	protein_coding	transmembrane protein 98 [Source:HGNC Symbol;Acc:HGNC:24529]	FALSE
ENSG00000006047	YBX2	-0.252699	0.0398237	-0.0439002	0.588913	-0.102573	0.20703	17	-1	7288263	7294639	protein_coding	Y-box binding protein 2 [Source:HGNC Symbol;Acc:HGNC:17948]	TRUE
ENSG00000006059	KRT33A	0.00244314		0.00438657	1			17	-1	41346092	41350828	protein_coding	keratin 33A [Source:HGNC Symbol;Acc:HGNC:6450]
ENSG00000006062	MAP3K14	0.0615422	0.47338	0.0682107	0.423813	-0.160063	0.00648855	17	-1	45263119	45317029	protein_coding	mitogen-activated protein kinase kinase kinase 14 [Source:HGNC Symbol;Acc:HGNC:6853]	FALSE
ENSG00000006071	ABCC8	-0.0451694	0.499615	-0.043396	0.52635	-0.00722403	0.965867	11	-1	17392498	17476894	protein_coding	ATP binding cassette subfamily C member 8 [Source:HGNC Symbol;Acc:HGNC:59]	FALSE
ENSG00000006116	CACNG3	0.147821	0.16181	0.195558	0.101422	-0.00265271		16	1	24256335	24362412	protein_coding	calcium voltage-gated channel auxiliary subunit gamma 3 [Source:HGNC Symbol;Acc:HGNC:1407]	FALSE
ENSG00000006118	TMEM132A	-0.0122668	0.895502	-0.0340036	0.709873	0.01506	0.874709	11	1	60924460	60937159	protein_coding	transmembrane protein 132A [Source:HGNC Symbol;Acc:HGNC:31092]	FALSE
ENSG00000006125	AP2B1	-0.0858413	0.119224	-0.0846533	0.127608	0.00188755	0.977466	17	1	35578046	35726413	protein_coding	adaptor related protein complex 2 subunit beta 1 [Source:HGNC Symbol;Acc:HGNC:563]	FALSE
ENSG00000006128	TAC1	0.0176242	0.870514	0.0212597	0.856305	-0.731054	0.0185428	7	1	97732084	97740472	protein_coding	tachykinin precursor 1 [Source:HGNC Symbol;Acc:HGNC:11517]	FALSE
ENSG00000006194	ZNF263	0.0265412	0.711266	0.048895	0.471702	-0.0386462	0.409582	16	1	3283283	3301401	protein_coding	zinc finger protein 263 [Source:HGNC Symbol;Acc:HGNC:13056]	FALSE
ENSG00000006210	CX3CL1	-0.203296	0.0660084	-0.196047	0.072985	0.0113974	0.899672	16	1	57372477	57385044	protein_coding	C-X3-C motif chemokine ligand 1 [Source:HGNC Symbol;Acc:HGNC:10647]	FALSE
ENSG00000006282	SPATA20	-0.153875	0.145086	-0.147604	0.157489	0.0345347	0.682914	17	1	50543058	50555852	protein_coding	spermatogenesis associated 20 [Source:HGNC Symbol;Acc:HGNC:26125]	FALSE
ENSG00000006283	CACNA1G	-0.0823042	0.287209	-0.0922296	0.255261	-1.20486	1.53494e-17	17	1	50560715	50627474	protein_coding	calcium voltage-gated channel subunit alpha1 G [Source:HGNC Symbol;Acc:HGNC:1394]	FALSE
ENSG00000006327	TNFRSF12A	-0.435425	0.0447999	-0.423006	0.0469773	-0.254424	0.0514075	16	1	3018445	3022383	protein_coding	TNF receptor superfamily member 12A [Source:HGNC Symbol;Acc:HGNC:18152]	FALSE
ENSG00000006377	DLX6	0.0265151	0.747048	0.0367822	0.670699	0.466025	0.00290434	7	1	97005553	97011040	protein_coding	distal-less homeobox 6 [Source:HGNC Symbol;Acc:HGNC:2919]	FALSE
ENSG00000006432	MAP3K9	-0.0115375	0.904975	-0.0103718	0.916189	-0.0486439	0.574099	14	-1	70722526	70809534	protein_coding	mitogen-activated protein kinase kinase kinase 9 [Source:HGNC Symbol;Acc:HGNC:6861]	FALSE
ENSG00000006451	RALA	0.00943937	0.898278	0.0135244	0.847782	0.0462248	0.355476	7	1	39623565	39708120	protein_coding	RAS like proto-oncogene A [Source:HGNC Symbol;Acc:HGNC:9839]	FALSE
ENSG00000006453	BAIAP2L1	0.0191005	0.83238	-0.00186573	0.986444	0.125873	0.0418955	7	-1	98291650	98401090	protein_coding	BAR/IMD domain containing adaptor protein 2 like 1 [Source:HGNC Symbol;Acc:HGNC:21649]	FALSE
ENSG00000006459	KDM7A	0.00162134	0.953903	0.00114904	0.990572	-0.0532801	0.554064	7	-1	140084746	140176983	protein_coding	lysine demethylase 7A [Source:HGNC Symbol;Acc:HGNC:22224]	FALSE
ENSG00000006468	ETV1	-0.133596	0.165828	-0.129791	0.175339	0.0400199	0.673077	7	-1	13891229	13991425	protein_coding	ETS variant transcription factor 1 [Source:HGNC Symbol;Acc:HGNC:3490]	FALSE
ENSG00000006530	AGK	0.0277253	0.613146	0.0386846	0.521506	0.23432	2.19788e-11	7	1	141551278	141655244	protein_coding	acylglycerol kinase [Source:HGNC Symbol;Acc:HGNC:21869]	FALSE
ENSG00000006534	ALDH3B1	0.34818	0.0403986	0.416564	0.0272368	0.0949153	0.296736	11	1	68008578	68029282	protein_coding	aldehyde dehydrogenase 3 family member B1 [Source:HGNC Symbol;Acc:HGNC:410]	FALSE
ENSG00000006555	TTC22	0.0980423	0.262503	0.162326	0.102478	0.400392	0.0144921	1	-1	54779712	54801323	protein_coding	tetratricopeptide repeat domain 22 [Source:HGNC Symbol;Acc:HGNC:26067]	FALSE
ENSG00000006576	PHTF2	-0.0391501	0.702317	-0.0217039	0.776974	0.0801857	0.152345	7	1	77798773	77957503	protein_coding	putative homeodomain transcription factor 2 [Source:HGNC Symbol;Acc:HGNC:13411]	FALSE
ENSG00000006606	CCL26	0.023823	0.622268	0.0209408	0.69814	-0.108415	0.232232	7	-1	75769533	75789896	protein_coding	C-C motif chemokine ligand 26 [Source:HGNC Symbol;Acc:HGNC:10625]	FALSE
ENSG00000006607	FARP2	0.0586315	0.257779	0.0728753	0.150868	0.0565198	0.397077	2	1	241356285	241494841	protein_coding	FERM, ARH/RhoGEF and pleckstrin domain protein 2 [Source:HGNC Symbol;Acc:HGNC:16460]	FALSE
ENSG00000006611	USH1C	-0.027576	0.490232	-0.0411274	0.315146	-1.0876	1.454e-07	11	-1	17493895	17544416	protein_coding	USH1 protein network component harmonin [Source:HGNC Symbol;Acc:HGNC:12597]	FALSE
ENSG00000006625	GGCT	0.0287762	0.739832	0.0337131	0.685612	0.0157953	0.860382	7	-1	30496621	30504841	protein_coding	gamma-glutamylcyclotransferase [Source:HGNC Symbol;Acc:HGNC:21705]	FALSE
ENSG00000006634	DBF4	0.0628139	0.458273	0.0761197	0.37889	-0.0390789	0.647587	7	1	87876216	87909553	protein_coding	DBF4 zinc finger [Source:HGNC Symbol;Acc:HGNC:17364]	FALSE
ENSG00000006638	TBXA2R	-0.158719	0.0668395	-0.164117	0.0597957	0.0745816	0.360018	19	-1	3594507	3606875	protein_coding	thromboxane A2 receptor [Source:HGNC Symbol;Acc:HGNC:11608]	FALSE
ENSG00000006652	IFRD1	-0.0747176	0.388422	-0.0758305	0.424711	-0.227794	0.00125157	7	1	112422887	112481017	protein_coding	interferon related developmental regulator 1 [Source:HGNC Symbol;Acc:HGNC:5456]	FALSE
ENSG00000006659	LGALS14	0.0681254	0.403679	-0.00913236	0.914841			19	1	39704481	39709444	protein_coding	galectin 14 [Source:HGNC Symbol;Acc:HGNC:30054]	FALSE
ENSG00000006695	COX10	-0.144156	0.118899	-0.140736	0.128291	-0.0853264	0.188221	17	1	14069490	14231736	protein_coding	cytochrome c oxidase assembly factor heme A:farnesyltransferase COX10 [Source:HGNC Symbol;Acc:HGNC:2260]	FALSE
ENSG00000006704	GTF2IRD1	0.047303	0.554187	0.0542608	0.53237	-0.126389	0.0275867	7	1	74453790	74602605	protein_coding	GTF2I repeat domain containing 1 [Source:HGNC Symbol;Acc:HGNC:4661]	FALSE
ENSG00000006712	PAF1	-0.0727853	0.181057	-0.0864786	0.121278	-0.00794107	0.925796	19	-1	39385629	39391154	protein_coding	PAF1 homolog, Paf1/RNA polymerase II complex component [Source:HGNC Symbol;Acc:HGNC:25459]	FALSE
ENSG00000006715	VPS41	-0.0353379	0.546485	-0.0273068	0.638501	0.0734956	0.0501609	7	-1	38722974	38932394	protein_coding	VPS41 subunit of HOPS complex [Source:HGNC Symbol;Acc:HGNC:12713]	FALSE
ENSG00000006740	ARHGAP44	0.223511	0.0670266	0.228814	0.0635483	0.00773633	0.934221	17	1	12789498	12991643	protein_coding	Rho GTPase activating protein 44 [Source:HGNC Symbol;Acc:HGNC:29096]	FALSE
ENSG00000006744	ELAC2	-0.102847	0.103386	-0.0995927	0.1127	-0.0203584	0.730998	17	-1	12991612	13018065	protein_coding	elaC ribonuclease Z 2 [Source:HGNC Symbol;Acc:HGNC:14198]	FALSE
ENSG00000006747	SCIN	0.0725942	0.367068	0.143295	0.160371	0.0809741	0.232164	7	1	12570577	12660182	protein_coding	scinderin [Source:HGNC Symbol;Acc:HGNC:21695]	FALSE
ENSG00000006756	ARSD	0.000483299	0.978166	0.008528	0.92006	0.0873993	0.139962	X	-1	2903972	2929349	protein_coding	arylsulfatase D [Source:HGNC Symbol;Acc:HGNC:717]	FALSE
ENSG00000006757	PNPLA4	-0.069351	0.385006	-0.0667133	0.407902	-0.028744	0.765845	X	-1	7898247	7927739	protein_coding	patatin like phospholipase domain containing 4 [Source:HGNC Symbol;Acc:HGNC:24887]	FALSE
ENSG00000006788	MYH13	0.0791125	0.334719	-0.00159842	0.967745	0.0345639	0.577371	17	-1	10300865	10373130	protein_coding	myosin heavy chain 13 [Source:HGNC Symbol;Acc:HGNC:7571]	FALSE
ENSG00000006831	ADIPOR2	-0.18514	0.0127767	-0.182946	0.0200979	-0.00110402	0.993759	12	1	1688574	1788674	protein_coding	adiponectin receptor 2 [Source:HGNC Symbol;Acc:HGNC:24041]	FALSE
ENSG00000006837	CDKL3	-0.0218117	0.790302	0.0266976	0.801848	0.0226454	0.775592	5	-1	134286350	134371047	protein_coding	cyclin dependent kinase like 3 [Source:HGNC Symbol;Acc:HGNC:15483]	FALSE
ENSG00000007001	UPP2	-0.00881354	0.915271	0.0368059	0.622515	-0.0158359	0.774918	2	1	157876702	158136154	protein_coding	uridine phosphorylase 2 [Source:HGNC Symbol;Acc:HGNC:23061]	FALSE
ENSG00000007038	PRSS21	-0.0289587	0.438025	-0.0337017	0.4018	0.016484	0.749878	16	1	2817180	2826304	protein_coding	serine protease 21 [Source:HGNC Symbol;Acc:HGNC:9485]	FALSE
ENSG00000007047	MARK4	-0.0238668	0.733778	-0.0160342	0.841943	-0.00459373	0.914619	19	1	45079288	45305284	protein_coding	microtubule affinity regulating kinase 4 [Source:HGNC Symbol;Acc:HGNC:13538]	FALSE
ENSG00000007062	PROM1	-0.113495	0.190555	-0.129067	0.199013	0.0411569	0.613897	4	-1	15963076	16084378	protein_coding	prominin 1 [Source:HGNC Symbol;Acc:HGNC:9454]	FALSE
ENSG00000007080	CCDC124	-0.0918331	0.215038	-0.107382	0.203923	-0.0256465	0.782039	19	1	17933015	17943991	protein_coding	coiled-coil domain containing 124 [Source:HGNC Symbol;Acc:HGNC:25171]	FALSE
ENSG00000007129	CEACAM21	0.080279	0.209655	0.114948	0.142046	0.0510284	0.496184	19	1	41549518	41586844	protein_coding	CEA cell adhesion molecule 21 [Source:HGNC Symbol;Acc:HGNC:28834]	FALSE
ENSG00000007168	PAFAH1B1	-0.146281	0.00148898	-0.139866	0.00195072	-0.0362919	0.4431	17	1	2593210	2685615	protein_coding	platelet activating factor acetylhydrolase 1b regulatory subunit 1 [Source:HGNC Symbol;Acc:HGNC:8574]	FALSE
ENSG00000007171	NOS2	-0.0585481	0.322613	-0.0654703	0.303564	0.136209	0.161157	17	-1	27756766	27800529	protein_coding	nitric oxide synthase 2 [Source:HGNC Symbol;Acc:HGNC:7873]	FALSE
ENSG00000007174	DNAH9	-0.0171546	0.834091	-0.0722396	0.288018	-0.0369093	0.624751	17	1	11598470	11969748	protein_coding	dynein axonemal heavy chain 9 [Source:HGNC Symbol;Acc:HGNC:2953]	FALSE
ENSG00000007202	KIAA0100	-0.0579929	0.327593	-0.0430622	0.458415	-0.00757076	0.924105	17	-1	28614446	28645454	protein_coding	KIAA0100 [Source:HGNC Symbol;Acc:HGNC:28960]	FALSE
ENSG00000007216	SLC13A2	0.00369309		0.00667532	1			17	1	28473293	28497781	protein_coding	solute carrier family 13 member 2 [Source:HGNC Symbol;Acc:HGNC:10917]
ENSG00000007237	GAS7	0.0569601	0.522178	0.0628705	0.473612	-0.11166	0.193487	17	-1	9910606	10198606	protein_coding	growth arrest specific 7 [Source:HGNC Symbol;Acc:HGNC:4169]	FALSE
ENSG00000007255	TRAPPC6A	-0.0194962	0.836303	-0.0157893	0.873947	-0.00105138	0.974395	19	-1	45162928	45178237	protein_coding	trafficking protein particle complex subunit 6A [Source:HGNC Symbol;Acc:HGNC:23069]	FALSE
ENSG00000007264	MATK	0.245487	0.00149913	0.360163	0.000512529	0.819365	3.54198e-06	19	-1	3777970	3802129	protein_coding	megakaryocyte-associated tyrosine kinase [Source:HGNC Symbol;Acc:HGNC:6906]	FALSE
ENSG00000007306	CEACAM7	0.00171671	0.967396	0.0179916	1	-0.0042765		19	-1	41673303	41706976	protein_coding	CEA cell adhesion molecule 7 [Source:HGNC Symbol;Acc:HGNC:1819]	FALSE
ENSG00000007312	CD79B	-0.00972792	0.914804	-0.01007	0.914841	0.0717875	0.425742	17	-1	63928738	63932336	protein_coding	CD79b molecule [Source:HGNC Symbol;Acc:HGNC:1699]	FALSE
ENSG00000007314	SCN4A	-0.526858	0.0195265	-0.549428	0.0155963	-0.0105761	0.924128	17	-1	63938554	63972918	protein_coding	sodium voltage-gated channel alpha subunit 4 [Source:HGNC Symbol;Acc:HGNC:10591]	FALSE
ENSG00000007341	ST7L	0.0108379	0.88308	0.0142352	0.834203	-0.0777338	0.0238053	1	-1	112523514	112620825	protein_coding	suppression of tumorigenicity 7 like [Source:HGNC Symbol;Acc:HGNC:18441]	FALSE
ENSG00000007350	TKTL1	-0.0478683	0.508154	-0.0606261	0.438588	-0.320584	0.00131088	X	1	154295795	154330350	protein_coding	transketolase like 1 [Source:HGNC Symbol;Acc:HGNC:11835]	FALSE
ENSG00000007372	PAX6	-0.00436053	0.968051	0.00215523	0.983389	0.00900298	0.932132	11	-1	31784779	31817961	protein_coding	paired box 6 [Source:HGNC Symbol;Acc:HGNC:8620]	FALSE
ENSG00000007376	RPUSD1	-0.00135552	0.988304	0.00258908	0.978188	-0.0403148	0.574608	16	-1	784974	788397	protein_coding	RNA pseudouridine synthase domain containing 1 [Source:HGNC Symbol;Acc:HGNC:14173]	FALSE
ENSG00000007384	RHBDF1	-0.205916	0.00806885	-0.198502	0.0118068	-0.0997926	0.0744494	16	-1	58059	76355	protein_coding	rhomboid 5 homolog 1 [Source:HGNC Symbol;Acc:HGNC:20561]	FALSE
ENSG00000007392	LUC7L	0.0625424	0.19975	0.0703186	0.159396	0.0415099	0.524155	16	-1	188969	229463	protein_coding	LUC7 like [Source:HGNC Symbol;Acc:HGNC:6723]	FALSE
ENSG00000007402	CACNA2D2	-0.768905	7.26848e-07	-0.778735	9.04432e-07	-0.553395	3.8354e-11	3	-1	50362613	50504244	protein_coding	calcium voltage-gated channel auxiliary subunit alpha2delta 2 [Source:HGNC Symbol;Acc:HGNC:1400]	FALSE
ENSG00000007516	BAIAP3	-0.142095	0.166669	-0.151254	0.157939	0.0238345	0.811196	16	1	1333638	1349441	protein_coding	BAI1 associated protein 3 [Source:HGNC Symbol;Acc:HGNC:948]	FALSE
ENSG00000007520	TSR3	-0.100311	0.186414	-0.100725	0.172331	0.0145138	0.896478	16	-1	1349240	1351878	protein_coding	TSR3 ribosome maturation factor [Source:HGNC Symbol;Acc:HGNC:14175]	FALSE
ENSG00000007541	PIGQ	0.0162109	0.860702	0.0283654	0.756026	-0.0143511	0.863935	16	1	566995	584109	protein_coding	phosphatidylinositol glycan anchor biosynthesis class Q [Source:HGNC Symbol;Acc:HGNC:14135]	FALSE
ENSG00000007545	CRAMP1	-0.0326573	0.666253	-0.0242523	0.76198	-0.0105364	0.828396	16	1	1612337	1677908	protein_coding	cramped chromatin regulator homolog 1 [Source:HGNC Symbol;Acc:HGNC:14122]	FALSE
ENSG00000007866	TEAD3	-0.0941699	0.238615	-0.100448	0.249448	-0.0433269	0.565113	6	-1	35473597	35497079	protein_coding	TEA domain transcription factor 3 [Source:HGNC Symbol;Acc:HGNC:11716]	FALSE
ENSG00000007908	SELE	-0.022574	0.352612	-0.0210731	0.399764	-0.0564699	0.167972	1	-1	169722640	169764705	protein_coding	selectin E [Source:HGNC Symbol;Acc:HGNC:10718]	FALSE
ENSG00000007923	DNAJC11	-0.195069	0.0157547	-0.150142	0.0659895	-0.0859389	0.0575548	1	-1	6634168	6701924	protein_coding	DnaJ heat shock protein family (Hsp40) member C11 [Source:HGNC Symbol;Acc:HGNC:25570]	TRUE
ENSG00000007933	FMO3	0.307765	0.00611493	0.288716	0.0193756	0.138517	0.166736	1	1	171090901	171117819	protein_coding	flavin containing dimethylaniline monoxygenase 3 [Source:HGNC Symbol;Acc:HGNC:3771]	FALSE
ENSG00000007944	MYLIP	-0.0806593	0.275234	-0.0897425	0.296363	0.0759237	0.206736	6	1	16129086	16148248	protein_coding	myosin regulatory light chain interacting protein [Source:HGNC Symbol;Acc:HGNC:21155]	FALSE
ENSG00000007952	NOX1	1.66353	0.000111481	2.52689	0.000697859	0.0756685	0.0944066	X	-1	100843324	100874359	protein_coding	NADPH oxidase 1 [Source:HGNC Symbol;Acc:HGNC:7889]	FALSE
ENSG00000007968	E2F2	-0.00925814	0.928468	-0.0143892	0.882589	0.0766909	0.256477	1	-1	23506438	23531233	protein_coding	E2F transcription factor 2 [Source:HGNC Symbol;Acc:HGNC:3114]	FALSE
ENSG00000008018	PSMB1	-0.116706	0.0634635	-0.111738	0.0583512	-0.019371	0.831626	6	-1	170535120	170553307	protein_coding	proteasome 20S subunit beta 1 [Source:HGNC Symbol;Acc:HGNC:9537]	FALSE
ENSG00000008056	SYN1	-0.0267537	0.771554	-0.0248141	0.802105	0.0824988	0.296591	X	-1	47571901	47619857	protein_coding	synapsin I [Source:HGNC Symbol;Acc:HGNC:11494]	FALSE
ENSG00000008083	JARID2	-0.0971239	0.129031	-0.102504	0.152826	0.000252363	0.993644	6	1	15246069	15522042	protein_coding	jumonji and AT-rich interaction domain containing 2 [Source:HGNC Symbol;Acc:HGNC:6196]	FALSE
ENSG00000008086	CDKL5	-0.0320513	0.701746	-0.0393506	0.648751	-0.0634506	0.401827	X	1	18425583	18653629	protein_coding	cyclin dependent kinase like 5 [Source:HGNC Symbol;Acc:HGNC:11411]	FALSE
ENSG00000008118	CAMK1G	0.636087	0.0305909	0.51946	0.0515102	0.938366	4.49181e-05	1	1	209583714	209613939	protein_coding	calcium/calmodulin dependent protein kinase IG [Source:HGNC Symbol;Acc:HGNC:14585]	TRUE
ENSG00000008128	CDK11A	-0.0346196	0.665484	-0.0337641	0.690797	-0.0309163	0.741577	1	-1	1702379	1724357	protein_coding	cyclin dependent kinase 11A [Source:HGNC Symbol;Acc:HGNC:1730]	FALSE
ENSG00000008130	NADK	0.0195947	0.831484	0.0323	0.729416	-0.143666	0.0111302	1	-1	1751232	1780457	protein_coding	NAD kinase [Source:HGNC Symbol;Acc:HGNC:29831]	FALSE
ENSG00000008196	TFAP2B	0.0143413	0.607481	0.0103377	0.743706	0.00220574	0.97455	6	1	50818723	50847619	protein_coding	transcription factor AP-2 beta [Source:HGNC Symbol;Acc:HGNC:11743]	FALSE
ENSG00000008197	TFAP2D	0.00627725		0.0177077	1	0.00180116		6	1	50713526	50773033	protein_coding	transcription factor AP-2 delta [Source:HGNC Symbol;Acc:HGNC:15581]
ENSG00000008226	DLEC1	0.0331752	0.704613	0.0537328	0.472014	0.101202	0.264584	3	1	38039205	38124025	protein_coding	DLEC1 cilia and flagella associated protein [Source:HGNC Symbol;Acc:HGNC:2899]	FALSE
ENSG00000008256	CYTH3	0.0342282	0.618687	0.0399299	0.530088	0.0786299	0.0974562	7	-1	6161776	6272644	protein_coding	cytohesin 3 [Source:HGNC Symbol;Acc:HGNC:9504]	FALSE
ENSG00000008277	ADAM22	-0.0502102	0.548753	-0.0714851	0.404163	-0.0977825	0.235091	7	1	87934143	88202889	protein_coding	ADAM metallopeptidase domain 22 [Source:HGNC Symbol;Acc:HGNC:201]	FALSE
ENSG00000008282	SYPL1	0.00579544	0.958789	0.0138462	0.879207	-0.0178779	0.774235	7	-1	106090505	106112589	protein_coding	synaptophysin like 1 [Source:HGNC Symbol;Acc:HGNC:11507]	FALSE
ENSG00000008283	CYB561	-0.0246517	0.787307	-0.0254092	0.791485	-0.442974	7.08437e-13	17	-1	63432304	63446354	protein_coding	cytochrome b561 [Source:HGNC Symbol;Acc:HGNC:2571]	FALSE
ENSG00000008294	SPAG9	-0.0576377	0.254855	-0.0509649	0.296417	-0.0176841	0.856355	17	-1	50962174	51120868	protein_coding	sperm associated antigen 9 [Source:HGNC Symbol;Acc:HGNC:14524]	FALSE
ENSG00000008300	CELSR3	0.0345464	0.675794	0.0180024	0.842379	0.174502	0.0173802	3	-1	48636463	48662886	protein_coding	cadherin EGF LAG seven-pass G-type receptor 3 [Source:HGNC Symbol;Acc:HGNC:3230]	FALSE
ENSG00000008311	AASS	-0.199526	0.0361666	-0.188613	0.0420224	-0.0921825	0.318412	7	-1	122064583	122144308	protein_coding	aminoadipate-semialdehyde synthase [Source:HGNC Symbol;Acc:HGNC:17366]	FALSE
ENSG00000008323	PLEKHG6	0.0167266	0.815708	0.00107438	0.983246	-0.0205038	0.691486	12	1	6310436	6328506	protein_coding	pleckstrin homology and RhoGEF domain containing G6 [Source:HGNC Symbol;Acc:HGNC:25562]	FALSE
ENSG00000008324	SS18L2	0.0393642	0.633771	0.0492827	0.549559	-0.0561566	0.461899	3	1	42581840	42596934	protein_coding	SS18 like 2 [Source:HGNC Symbol;Acc:HGNC:15593]	FALSE
ENSG00000008382	MPND	-0.059434	0.471554	-0.0588592	0.507216	0.0561173	0.50932	19	1	4343527	4360086	protein_coding	MPN domain containing [Source:HGNC Symbol;Acc:HGNC:25934]	FALSE
ENSG00000008394	MGST1	-0.0038942	0.931523	-0.00512028	0.91315	-0.332876	0.0374795	12	1	16347142	16609259	protein_coding	microsomal glutathione S-transferase 1 [Source:HGNC Symbol;Acc:HGNC:7061]	FALSE
ENSG00000008405	CRY1	0.0891661	0.308492	0.101269	0.261175	-0.0679137	0.36977	12	-1	106991364	107093549	protein_coding	cryptochrome circadian regulator 1 [Source:HGNC Symbol;Acc:HGNC:2384]	FALSE
ENSG00000008438	PGLYRP1	-0.210368	0.0926103	-0.0682749	0.0253253	-0.00423041	0.953629	19	-1	46019153	46023053	protein_coding	peptidoglycan recognition protein 1 [Source:HGNC Symbol;Acc:HGNC:8904]	FALSE
ENSG00000008441	NFIX	0.039418	0.620914	0.0763925	0.547112	0.0501113	0.476195	19	1	12995475	13098796	protein_coding	nuclear factor I X [Source:HGNC Symbol;Acc:HGNC:7788]	FALSE
ENSG00000008513	ST3GAL1	-0.0452383	0.584792	-0.0401927	0.64046	0.153258	0.0123575	8	-1	133454848	133571940	protein_coding	ST3 beta-galactoside alpha-2,3-sialyltransferase 1 [Source:HGNC Symbol;Acc:HGNC:10862]	FALSE
ENSG00000008516	MMP25	-0.0535404	0.404259	-0.0551421	0.528727	0.00742108	0.923813	16	1	3046062	3060726	protein_coding	matrix metallopeptidase 25 [Source:HGNC Symbol;Acc:HGNC:14246]	FALSE
ENSG00000008517	IL32	0.0710435	0.394138	0.0832397	0.347213	0.0208095	0.826917	16	1	3065297	3082192	protein_coding	interleukin 32 [Source:HGNC Symbol;Acc:HGNC:16830]	FALSE
ENSG00000008710	PKD1	0.0781941	0.302987	0.0936885	0.184172	0.113341	0.0427317	16	-1	2088708	2135898	protein_coding	polycystin 1, transient receptor potential channel interacting [Source:HGNC Symbol;Acc:HGNC:9008]	FALSE
ENSG00000008735	MAPK8IP2	-0.240579	0.951653	-0.128475	0.161191	-0.0179244	0.87866	22	1	50600793	50613981	protein_coding	mitogen-activated protein kinase 8 interacting protein 2 [Source:HGNC Symbol;Acc:HGNC:6883]	FALSE
ENSG00000008838	MED24	-0.0208011	0.749064	-0.00630711	0.79234	-0.000710182	0.983104	17	-1	40019097	40061215	protein_coding	mediator complex subunit 24 [Source:HGNC Symbol;Acc:HGNC:22963]	FALSE
ENSG00000008853	RHOBTB2	0.010143	0.963427	0.0105651	0.863679	0.117809	0.0137282	8	1	22987417	23020509	protein_coding	Rho related BTB domain containing 2 [Source:HGNC Symbol;Acc:HGNC:18756]	FALSE
ENSG00000008869	HEATR5B	0.024289	0.728247	0.0311835	0.525571	0.114214	0.0314087	2	-1	36968383	37084372	protein_coding	HEAT repeat containing 5B [Source:HGNC Symbol;Acc:HGNC:29273]	FALSE
ENSG00000008952	SEC62	-0.0967002	0.0841379	-0.0897049	0.0818904	-0.00476572	0.928463	3	1	169966635	169998373	protein_coding	SEC62 homolog, preprotein translocation factor [Source:HGNC Symbol;Acc:HGNC:11846]	FALSE
ENSG00000008988	RPS20	0.0352514	0.62925	0.0549566	0.550765	0.0162767	0.820842	8	-1	56067254	56074510	protein_coding	ribosomal protein S20 [Source:HGNC Symbol;Acc:HGNC:10405]	FALSE
ENSG00000009307	CSDE1	-0.193268	0.0142211	-0.186679	0.0128085	0.0183573	0.793943	1	-1	114716913	114758676	protein_coding	cold shock domain containing E1 [Source:HGNC Symbol;Acc:HGNC:29905]	FALSE
ENSG00000009335	UBE3C	-0.0720582	0.155858	-0.0657653	0.176732	-0.089727	0.0563271	7	1	157138916	157269370	protein_coding	ubiquitin protein ligase E3C [Source:HGNC Symbol;Acc:HGNC:16803]	FALSE
ENSG00000009413	REV3L	-0.0390885	0.509732	-0.0489477	0.4617	-0.0388575	0.618065	6	-1	111299028	111483715	protein_coding	REV3 like, DNA directed polymerase zeta catalytic subunit [Source:HGNC Symbol;Acc:HGNC:9968]	FALSE
ENSG00000009694	TENM1	0.0303103	0.689658	0.00437992	0.965496	-0.000384091	0.991801	X	-1	124375903	125204312	protein_coding	teneurin transmembrane protein 1 [Source:HGNC Symbol;Acc:HGNC:8117]	FALSE
ENSG00000009709	PAX7	0.00776229	0.794482	0.00597135	0.833446	-0.0345346	0.376187	1	1	18630846	18748866	protein_coding	paired box 7 [Source:HGNC Symbol;Acc:HGNC:8621]	FALSE
ENSG00000009724	MASP2	-0.077505	0.29079	-0.00308848	0.942509	0.0372729	0.689935	1	-1	11022009	11047239	protein_coding	MBL associated serine protease 2 [Source:HGNC Symbol;Acc:HGNC:6902]	FALSE
ENSG00000009765	IYD	0.0294749	0.705049	-0.00584005	0.954549	0.00310812		6	1	150368892	150405969	protein_coding	iodotyrosine deiodinase [Source:HGNC Symbol;Acc:HGNC:21071]	FALSE
ENSG00000009780	FAM76A	-0.000414523	0.98719	0.012189	0.878579	0.044078	0.409985	1	1	27725961	27763116	protein_coding	family with sequence similarity 76 member A [Source:HGNC Symbol;Acc:HGNC:28530]	FALSE
ENSG00000009790	TRAF3IP3	0.282624	0.0255114	0.537261	0.0203517	0.584037	2.38866e-06	1	1	209756032	209782320	protein_coding	TRAF3 interacting protein 3 [Source:HGNC Symbol;Acc:HGNC:30766]	FALSE
ENSG00000009830	POMT2	-0.0545697	0.398343	-0.0575334	0.452105	-0.00450619	0.937316	14	-1	77274956	77320883	protein_coding	protein O-mannosyltransferase 2 [Source:HGNC Symbol;Acc:HGNC:19743]	FALSE
ENSG00000009844	VTA1	-0.126237	0.0289012	-0.120496	0.0209721	0.0142378	0.787542	6	1	142147162	142224685	protein_coding	vesicle trafficking 1 [Source:HGNC Symbol;Acc:HGNC:20954]	FALSE
ENSG00000009950	MLXIPL	-0.0365487	0.292264	-0.0387759	0.285343	-0.0832024	0.239939	7	-1	73593194	73624543	protein_coding	MLX interacting protein like [Source:HGNC Symbol;Acc:HGNC:12744]	FALSE
ENSG00000009954	BAZ1B	-0.125471	0.00435272	-0.122856	0.00254224	-0.0332005	0.460093	7	-1	73440406	73522293	protein_coding	bromodomain adjacent to zinc finger domain 1B [Source:HGNC Symbol;Acc:HGNC:961]	FALSE
ENSG00000010017	RANBP9	-0.0700732	0.294999	-0.0859315	0.183809	0.0238352	0.57786	6	-1	13621498	13711835	protein_coding	RAN binding protein 9 [Source:HGNC Symbol;Acc:HGNC:13727]	FALSE
ENSG00000010030	ETV7	0.0765144	0.249933	0.0751657	0.176089	0.172714	0.118976	6	-1	36354091	36387800	protein_coding	ETS variant transcription factor 7 [Source:HGNC Symbol;Acc:HGNC:18160]	FALSE
ENSG00000010072	SPRTN	-0.0525996	0.426834	-0.051062	0.425674	-0.0511393	0.376708	1	1	231337104	231355023	protein_coding	SprT-like N-terminal domain [Source:HGNC Symbol;Acc:HGNC:25356]	FALSE
ENSG00000010165	EEF1AKNMT	0.0806991	0.265988	0.0876738	0.182517	0.0159729	0.727061	1	1	171781660	171814023	protein_coding	methyltransferase 13, eEF1A lysine and N-terminal methyltransferase [Source:HGNC Symbol;Acc:HGNC:24248]	FALSE
ENSG00000010219	DYRK4	-0.0329635	0.680529	-0.0141616	0.875468	-0.0109903	0.906434	12	1	4562208	4615302	protein_coding	dual specificity tyrosine phosphorylation regulated kinase 4 [Source:HGNC Symbol;Acc:HGNC:3095]	FALSE
ENSG00000010244	ZNF207	-0.00553867	0.918397	0.0113239	0.754121	-0.013321	0.767762	17	1	32350132	32381885	protein_coding	zinc finger protein 207 [Source:HGNC Symbol;Acc:HGNC:12998]	FALSE
ENSG00000010256	UQCRC1	-0.197757	0.0745271	-0.200041	0.0788449	-0.0519097	0.513721	3	-1	48599002	48610976	protein_coding	ubiquinol-cytochrome c reductase core protein 1 [Source:HGNC Symbol;Acc:HGNC:12585]	FALSE
ENSG00000010270	STARD3NL	-0.0348077	0.617758	-0.0287281	0.681488	-0.0876986	0.00511549	7	1	38178245	38230670	protein_coding	STARD3 N-terminal like [Source:HGNC Symbol;Acc:HGNC:19169]	FALSE
ENSG00000010278	CD9	0.227997	0.0664264	0.241177	0.054433	0.0216733	0.825986	12	1	6199715	6238271	protein_coding	CD9 molecule [Source:HGNC Symbol;Acc:HGNC:1709]	FALSE
ENSG00000010282	HHATL	0.0488249	0.551743	0.0598963	0.483918	0.0917388	0.156024	3	-1	42692663	42702824	protein_coding	hedgehog acyltransferase like [Source:HGNC Symbol;Acc:HGNC:13242]	FALSE
ENSG00000010292	NCAPD2	0.0703258	0.318808	0.0720921	0.277074	0.0691579	0.128407	12	1	6493356	6531955	protein_coding	non-SMC condensin I complex subunit D2 [Source:HGNC Symbol;Acc:HGNC:24305]	FALSE
ENSG00000010295	IFFO1	-0.0302667	0.712009	-0.0273009	0.775318	0.107605	0.0419561	12	-1	6538961	6556073	protein_coding	intermediate filament family orphan 1 [Source:HGNC Symbol;Acc:HGNC:24970]	FALSE
ENSG00000010310	GIPR	0.0337931	0.701746	0.0434896	0.635507	0.107713	0.147703	19	1	45668221	45683722	protein_coding	gastric inhibitory polypeptide receptor [Source:HGNC Symbol;Acc:HGNC:4271]	FALSE
ENSG00000010318	PHF7	-0.115605	0.126465	-0.125428	0.139444	0.00358351	0.973227	3	1	52410660	52423641	protein_coding	PHD finger protein 7 [Source:HGNC Symbol;Acc:HGNC:18458]	FALSE
ENSG00000010319	SEMA3G	-0.305346	0.0220783	-0.287667	0.0255066	0.029946	0.71611	3	-1	52433035	52445103	protein_coding	semaphorin 3G [Source:HGNC Symbol;Acc:HGNC:30400]	FALSE
ENSG00000010322	NISCH	-0.00839062	0.773586	-0.0102031	0.888034	0.0164872	0.954321	3	1	52455118	52493068	protein_coding	nischarin [Source:HGNC Symbol;Acc:HGNC:18006]	FALSE
ENSG00000010327	STAB1	0.264351	0.0618435	0.277826	0.0508776	-0.0226069	0.808862	3	1	52495338	52524495	protein_coding	stabilin 1 [Source:HGNC Symbol;Acc:HGNC:18628]	FALSE
ENSG00000010361	FUZ	-0.0221039	0.789235	-0.0925541	0.172352	-0.0952632	0.142101	19	-1	49806866	49817376	protein_coding	fuzzy planar cell polarity protein [Source:HGNC Symbol;Acc:HGNC:26219]	FALSE
ENSG00000010379	SLC6A13	-0.041259	0.59074	-0.0430473	0.594052	0.0779657	0.382922	12	-1	220621	262873	protein_coding	solute carrier family 6 member 13 [Source:HGNC Symbol;Acc:HGNC:11046]	FALSE
ENSG00000010404	IDS	0.0182665	0.833768	0.0197372	0.778897	0.0452393	0.323612	X	-1	149476988	149521096	protein_coding	iduronate 2-sulfatase [Source:HGNC Symbol;Acc:HGNC:5389]	FALSE
ENSG00000010438	PRSS3	-0.00946447	0.193251	-0.0256909	0.624153	0.0132633	0.68322	9	1	33750679	33799231	protein_coding	serine protease 3 [Source:HGNC Symbol;Acc:HGNC:9486]	FALSE
ENSG00000010539	ZNF200	0.11952	0.0409588	0.130706	0.0229749	0.0351438	0.431177	16	-1	3222325	3236221	protein_coding	zinc finger protein 200 [Source:HGNC Symbol;Acc:HGNC:12993]	FALSE
ENSG00000010610	CD4	0.332414	0.0450442	0.49489	0.0211474	0.0591358	0.500596	12	1	6786858	6820799	protein_coding	CD4 molecule [Source:HGNC Symbol;Acc:HGNC:1678]	FALSE
ENSG00000010626	LRRC23	-0.00094758	0.993264	0.00888407	0.932035	0.010071	0.936357	12	1	6873569	6914241	protein_coding	leucine rich repeat containing 23 [Source:HGNC Symbol;Acc:HGNC:19138]	FALSE
ENSG00000010671	BTK	0.227449	0.0902863	0.205145	0.106761	0.106956	0.25043	X	-1	101349338	101390796	protein_coding	Bruton tyrosine kinase [Source:HGNC Symbol;Acc:HGNC:1133]	FALSE
ENSG00000010704	HFE	-0.0512544	0.543149	0.0183623	0.856497	0.0472545	0.54954	6	1	26087281	26098343	protein_coding	homeostatic iron regulator [Source:HGNC Symbol;Acc:HGNC:4886]	FALSE
ENSG00000010803	SCMH1	-0.103219	0.0783394	-0.0925087	0.0850632	-0.0310002	0.476515	1	-1	41027202	41242306	protein_coding	Scm polycomb group protein homolog 1 [Source:HGNC Symbol;Acc:HGNC:19003]	FALSE
ENSG00000010810	FYN	-0.075458	0.252868	-0.0704968	0.286919	-0.109016	0.00417796	6	-1	111660332	111873452	protein_coding	FYN proto-oncogene, Src family tyrosine kinase [Source:HGNC Symbol;Acc:HGNC:4037]	FALSE
ENSG00000010818	HIVEP2	-0.264247	0.000726174	-0.292167	0.000387247	-0.204568	0.00533483	6	-1	142751469	142956698	protein_coding	HIVEP zinc finger 2 [Source:HGNC Symbol;Acc:HGNC:4921]	FALSE
ENSG00000010932	FMO1	0.0240652	0.669701	0.0254008	0.676138	0.394961	0.00898242	1	1	171248471	171285978	protein_coding	flavin containing dimethylaniline monoxygenase 1 [Source:HGNC Symbol;Acc:HGNC:3769]	FALSE
ENSG00000011007	ELOA	-0.0486875	0.392263	-0.0447335	0.413062	-0.026906	0.415954	1	1	23743448	23762059	protein_coding	elongin A [Source:HGNC Symbol;Acc:HGNC:11620]	FALSE
ENSG00000011009	LYPLA2	0.0257485	0.703527	0.0317563	0.606326	-0.0157417	0.892838	1	1	23791145	23795539	protein_coding	lysophospholipase 2 [Source:HGNC Symbol;Acc:HGNC:6738]	FALSE
ENSG00000011021	CLCN6	0.0403588	0.598432	-0.0200126	0.743068	0.000929513	0.989505	1	1	11806096	11848079	protein_coding	chloride voltage-gated channel 6 [Source:HGNC Symbol;Acc:HGNC:2024]	FALSE
ENSG00000011028	MRC2	0.316216	0.0205367	0.332442	0.0150316	-0.000356091	0.997198	17	1	62627670	62693597	protein_coding	mannose receptor C type 2 [Source:HGNC Symbol;Acc:HGNC:16875]	FALSE
ENSG00000011052	NME1-NME2	-0.0181366	0.63011	-0.0206739	0.615452	-0.0282533	0.699313	17	1	51153590	51171744	protein_coding	NME1-NME2 readthrough [Source:HGNC Symbol;Acc:HGNC:33531]	FALSE
ENSG00000011083	SLC6A7	-0.0109496	0.781224	-0.0114083	0.798713	0.0282069	0.706445	5	1	150190062	150222788	protein_coding	solute carrier family 6 member 7 [Source:HGNC Symbol;Acc:HGNC:11054]	FALSE
ENSG00000011105	TSPAN9	-0.330409	0.00428111	-0.334838	0.00463682	0.0668191	0.306835	12	1	3077355	3286564	protein_coding	tetraspanin 9 [Source:HGNC Symbol;Acc:HGNC:21640]	FALSE
ENSG00000011114	BTBD7	-0.0565462	0.313006	-0.05461	0.349879	-0.0480973	0.478611	14	-1	93237550	93333092	protein_coding	BTB domain containing 7 [Source:HGNC Symbol;Acc:HGNC:18269]	FALSE
ENSG00000011132	APBA3	0.0490811	0.450533	0.057719	0.345299	-0.0283345	0.639261	19	-1	3750772	3761692	protein_coding	amyloid beta precursor protein binding family A member 3 [Source:HGNC Symbol;Acc:HGNC:580]	FALSE
ENSG00000011143	MKS1	0.0666746	0.313997	0.0719554	0.289238	0.0972234	0.0151615	17	-1	58205441	58219605	protein_coding	MKS transition zone complex subunit 1 [Source:HGNC Symbol;Acc:HGNC:7121]	FALSE
ENSG00000011198	ABHD5	-0.0795188	0.316277	-0.0730732	0.356121	-0.0398842	0.584178	3	1	43690108	43734371	protein_coding	abhydrolase domain containing 5, lysophosphatidic acid acyltransferase [Source:HGNC Symbol;Acc:HGNC:21396]	FALSE
ENSG00000011201	ANOS1	-0.0105501	0.91771	-0.00873635	0.934256	0.0399696	0.676079	X	-1	8528874	8732137	protein_coding	anosmin 1 [Source:HGNC Symbol;Acc:HGNC:6211]	FALSE
ENSG00000011243	AKAP8L	-0.0890538	0.0605135	-0.09443	0.0893443	-0.0990532	0.0318222	19	-1	15380050	15419141	protein_coding	A-kinase anchoring protein 8 like [Source:HGNC Symbol;Acc:HGNC:29857]	FALSE
ENSG00000011258	MBTD1	-0.000611917	0.997396	0.0033308	0.965005	0.0731649	0.223887	17	-1	51177425	51260163	protein_coding	mbt domain containing 1 [Source:HGNC Symbol;Acc:HGNC:19866]	FALSE
ENSG00000011260	UTP18	0.0648705	0.375278	0.067405	0.356053	-0.0500237	0.426692	17	1	51260546	51297936	protein_coding	UTP18 small subunit processome component [Source:HGNC Symbol;Acc:HGNC:24274]	FALSE
ENSG00000011275	RNF216	0.449954	4.95209e-11	0.46022	1.24271e-11	0.517615	8.52721e-19	7	-1	5620047	5781696	protein_coding	ring finger protein 216 [Source:HGNC Symbol;Acc:HGNC:21698]	FALSE
ENSG00000011295	TTC19	-0.0324239	0.367266	0.00505375	0.937156	0.00207642	0.947036	17	1	15999784	16045015	protein_coding	tetratricopeptide repeat domain 19 [Source:HGNC Symbol;Acc:HGNC:26006]	FALSE
ENSG00000011304	PTBP1	0.0692327	0.425421	0.0718282	0.379358	-0.0291489	0.660081	19	1	797075	812327	protein_coding	polypyrimidine tract binding protein 1 [Source:HGNC Symbol;Acc:HGNC:9583]	FALSE
ENSG00000011332	DPF1	-0.0728136	0.392669	-0.0829631	0.309311	0.0242556	0.79219	19	-1	38211006	38229714	protein_coding	double PHD fingers 1 [Source:HGNC Symbol;Acc:HGNC:20225]	FALSE
ENSG00000011347	SYT7	-0.037555	0.631007	-0.0366809	0.663331	-0.0196459	0.821794	11	-1	61513714	61581148	protein_coding	synaptotagmin 7 [Source:HGNC Symbol;Acc:HGNC:11514]	FALSE
ENSG00000011376	LARS2	-0.0693879	0.257414	-0.065463	0.306715	-0.05091	0.423503	3	1	45388561	45554726	protein_coding	leucyl-tRNA synthetase 2, mitochondrial [Source:HGNC Symbol;Acc:HGNC:17095]	FALSE
ENSG00000011405	PIK3C2A	0.0327773	0.593158	0.0430595	0.484606	-0.0175554	0.859075	11	-1	17077730	17207986	protein_coding	phosphatidylinositol-4-phosphate 3-kinase catalytic subunit type 2 alpha [Source:HGNC Symbol;Acc:HGNC:8971]	FALSE
ENSG00000011422	PLAUR	0.490053	0.0301084	0.723393	0.0153052	-0.118394	0.186023	19	-1	43646095	43670547	protein_coding	plasminogen activator, urokinase receptor [Source:HGNC Symbol;Acc:HGNC:9053]	FALSE
ENSG00000011426	ANLN	0.0247737	0.576854	0.026369	0.597404	0.726712	0.000176701	7	1	36389821	36453791	protein_coding	anillin, actin binding protein [Source:HGNC Symbol;Acc:HGNC:14082]	FALSE
ENSG00000011451	WIZ	-0.0805975	0.198427	-0.0766386	0.182155	-0.161803	1.27431e-07	19	-1	15419978	15449956	protein_coding	WIZ zinc finger [Source:HGNC Symbol;Acc:HGNC:30917]	FALSE
ENSG00000011454	RABGAP1	-0.10699	0.00535503	-0.101276	0.00667609	-0.0023967	0.975241	9	1	122940833	123104866	protein_coding	RAB GTPase activating protein 1 [Source:HGNC Symbol;Acc:HGNC:17155]	FALSE
ENSG00000011465	DCN	0.226637	0.095576	0.243188	0.0854358	-0.0585709	0.51784	12	-1	91140484	91183217	protein_coding	decorin [Source:HGNC Symbol;Acc:HGNC:2705]	FALSE
ENSG00000011478	QPCTL	0.150297	0.0351134	0.199411	0.0116231	0.113746	0.0864721	19	1	45692403	45703989	protein_coding	glutaminyl-peptide cyclotransferase like [Source:HGNC Symbol;Acc:HGNC:25952]	FALSE
ENSG00000011485	PPP5C	-0.077654	0.242232	-0.0829993	0.215507	0.0179808	0.763508	19	1	46347087	46392981	protein_coding	protein phosphatase 5 catalytic subunit [Source:HGNC Symbol;Acc:HGNC:9322]	FALSE
ENSG00000011523	CEP68	-0.0424744	0.50387	-0.0602587	0.407384	0.0753703	0.188452	2	1	65056354	65087004	protein_coding	centrosomal protein 68 [Source:HGNC Symbol;Acc:HGNC:29076]	FALSE
ENSG00000011566	MAP4K3	-0.126038	0.0736166	-0.128463	0.087501	-0.0258986	0.751261	2	-1	39249266	39437301	protein_coding	mitogen-activated protein kinase kinase kinase kinase 3 [Source:HGNC Symbol;Acc:HGNC:6865]	FALSE
ENSG00000011590	ZBTB32	0.0756438	0.35818	0.0294257	0.31873	-0.0156191	0.859027	19	1	35704558	35717038	protein_coding	zinc finger and BTB domain containing 32 [Source:HGNC Symbol;Acc:HGNC:16763]	FALSE
ENSG00000011600	TYROBP	0.459793	0.0493107	0.498853	0.0372463	-0.0216805	0.82609	19	-1	35904401	35908295	protein_coding	transmembrane immune signaling adaptor TYROBP [Source:HGNC Symbol;Acc:HGNC:12449]	FALSE
ENSG00000011638	TMEM159	0.0221	0.810778	0.0232702	0.75382	0.322705	4.99415e-09	16	1	21158377	21180616	protein_coding	lipid droplet assembly factor 1 [Source:HGNC Symbol;Acc:HGNC:30136]	FALSE
ENSG00000011677	GABRA3	-0.00624637	0.840303	-0.0155841	0.891964	-0.0141641	0.808955	X	-1	152166234	152451315	protein_coding	gamma-aminobutyric acid type A receptor subunit alpha3 [Source:HGNC Symbol;Acc:HGNC:4077]	FALSE
ENSG00000012048	BRCA1	0.0598206	0.399888	0.106083	0.112218	0.167906	0.00129413	17	-1	43044295	43170245	protein_coding	BRCA1 DNA repair associated [Source:HGNC Symbol;Acc:HGNC:1100]	FALSE
ENSG00000012061	ERCC1	-0.0316372	0.754581	-0.0144841	0.844686	-0.00662051	0.944631	19	-1	45407334	45478828	protein_coding	ERCC excision repair 1, endonuclease non-catalytic subunit [Source:HGNC Symbol;Acc:HGNC:3433]	FALSE
ENSG00000012124	CD22	0.0322882	0.665703	0.0485219	0.47298	0.119308	0.121035	19	1	35319261	35347361	protein_coding	CD22 molecule [Source:HGNC Symbol;Acc:HGNC:1643]	FALSE
ENSG00000012171	SEMA3B	-0.144996	0.159412	-0.141766	0.170944	-0.211414	0.00672148	3	1	50267558	50277546	protein_coding	semaphorin 3B [Source:HGNC Symbol;Acc:HGNC:10724]	FALSE
ENSG00000012174	MBTPS2	-0.1046	0.032878	-0.0992209	0.0292607	-0.0381378	0.56689	X	1	21839617	21885423	protein_coding	membrane bound transcription factor peptidase, site 2 [Source:HGNC Symbol;Acc:HGNC:15455]	FALSE
ENSG00000012211	PRICKLE3	0.0266062	0.736513	0.0244394	0.793573	-0.112838	0.0124391	X	-1	49174802	49186528	protein_coding	prickle planar cell polarity protein 3 [Source:HGNC Symbol;Acc:HGNC:6645]	FALSE
ENSG00000012223	LTF	-0.0201834	0.786067	-0.0227392	0.774332	0.33547	0.0314766	3	-1	46435645	46485234	protein_coding	lactotransferrin [Source:HGNC Symbol;Acc:HGNC:6720]	FALSE
ENSG00000012232	EXTL3	-0.10803	0.177189	-0.101162	0.191773	-0.0337035	0.539266	8	1	28600469	28756561	protein_coding	exostosin like glycosyltransferase 3 [Source:HGNC Symbol;Acc:HGNC:3518]	FALSE
ENSG00000012504	NR1H4	0.220536	0.0993363	0.0941935	0.241626	0.0136521	0.783375	12	1	100473708	100564414	protein_coding	nuclear receptor subfamily 1 group H member 4 [Source:HGNC Symbol;Acc:HGNC:7967]	FALSE
ENSG00000012660	ELOVL5	-0.158054	0.095019	-0.162443	0.105537	-0.254878	7.8629e-05	6	-1	53267398	53349179	protein_coding	ELOVL fatty acid elongase 5 [Source:HGNC Symbol;Acc:HGNC:21308]	FALSE
ENSG00000012779	ALOX5	0.0478834	0.49353	0.0672877	0.336987	-0.0418686	0.637409	10	1	45374176	45446119	protein_coding	arachidonate 5-lipoxygenase [Source:HGNC Symbol;Acc:HGNC:435]	FALSE
ENSG00000012817	KDM5D	-0.081977	0.222828	-0.0501184	0.425795	1.25458	8.07954e-05	Y	-1	19703865	19744939	protein_coding	lysine demethylase 5D [Source:HGNC Symbol;Acc:HGNC:11115]	FALSE
ENSG00000012822	CALCOCO1	-0.114221	0.0591735	-0.108322	0.0603892	0.00900523	0.715959	12	-1	53708517	53727745	protein_coding	calcium binding and coiled-coil domain 1 [Source:HGNC Symbol;Acc:HGNC:29306]	FALSE
ENSG00000012963	UBR7	-0.0259568	0.7945	-0.0196971	0.835812	-0.0480694	0.40551	14	1	93207241	93229215	protein_coding	ubiquitin protein ligase E3 component n-recognin 7 [Source:HGNC Symbol;Acc:HGNC:20344]	FALSE
ENSG00000012983	MAP4K5	-0.0349853	0.650414	-0.0314786	0.696045	0.0124975	0.859123	14	-1	50418501	50561126	protein_coding	mitogen-activated protein kinase kinase kinase kinase 5 [Source:HGNC Symbol;Acc:HGNC:6867]	FALSE
ENSG00000013016	EHD3	0.0103805	0.909554	0.018765	0.857561	0.4385	2.68226e-09	2	1	31234152	31269451	protein_coding	EH domain containing 3 [Source:HGNC Symbol;Acc:HGNC:3244]	FALSE
ENSG00000013275	PSMC4	-0.102597	0.165783	-0.117311	0.118461	-0.092069	0.0480534	19	1	39971165	39981764	protein_coding	proteasome 26S subunit, ATPase 4 [Source:HGNC Symbol;Acc:HGNC:9551]	FALSE
ENSG00000013288	MAN2B2	0.00856501	0.93723	0.0218387	0.78618	-0.0513473	0.346504	4	1	6575189	6623362	protein_coding	mannosidase alpha class 2B member 2 [Source:HGNC Symbol;Acc:HGNC:29623]	FALSE
ENSG00000013293	SLC7A14	-0.0273435	0.758227	-0.0115985	0.918066	-0.010147	0.870519	3	-1	170459548	170586075	protein_coding	solute carrier family 7 member 14 [Source:HGNC Symbol;Acc:HGNC:29326]	FALSE
ENSG00000013297	CLDN11	0.200923	0.113656	0.201293	0.109378	-0.103771	0.276202	3	1	170418868	170454733	protein_coding	claudin 11 [Source:HGNC Symbol;Acc:HGNC:8514]	FALSE
ENSG00000013306	SLC25A39	-0.00292803	0.966297	0.00107432	0.993224	-0.0236252	0.749174	17	-1	44319625	44324870	protein_coding	solute carrier family 25 member 39 [Source:HGNC Symbol;Acc:HGNC:24279]	FALSE
ENSG00000013364	MVP	0.00280738	0.966099	0.0138323	0.886121	-0.108847	0.0803359	16	1	29820394	29848039	protein_coding	major vault protein [Source:HGNC Symbol;Acc:HGNC:7531]	FALSE
ENSG00000013374	NUB1	-0.0182214	0.774252	-0.00830117	0.909237	0.0747546	0.0026316	7	1	151341772	151378449	protein_coding	negative regulator of ubiquitin like proteins 1 [Source:HGNC Symbol;Acc:HGNC:17623]	FALSE
ENSG00000013375	PGM3	0.0871798	0.287594	0.0979327	0.252795	0.0280542	0.672622	6	-1	83147324	83193936	protein_coding	phosphoglucomutase 3 [Source:HGNC Symbol;Acc:HGNC:8907]	FALSE
ENSG00000013392	RWDD2A	-0.0773458	0.272954	-0.0805405	0.252698	0.0517551	0.276685	6	1	83193357	83198935	protein_coding	RWD domain containing 2A [Source:HGNC Symbol;Acc:HGNC:21385]	FALSE
ENSG00000013441	CLK1	0.100444	0.170118	0.112028	0.133006	0.00290024	0.962304	2	-1	200853009	200864691	protein_coding	CDC like kinase 1 [Source:HGNC Symbol;Acc:HGNC:2068]	FALSE
ENSG00000013503	POLR3B	-0.0509201	0.463875	-0.0615224	0.372685	0.042912	0.420722	12	1	106357748	106510198	protein_coding	RNA polymerase III subunit B [Source:HGNC Symbol;Acc:HGNC:30348]	FALSE
ENSG00000013523	ANGEL1	-0.0428675	0.472485	-0.034213	0.587823	0.0426675	0.410137	14	-1	76786009	76826246	protein_coding	angel homolog 1 [Source:HGNC Symbol;Acc:HGNC:19961]	FALSE
ENSG00000013561	RNF14	-0.0981677	0.303049	-0.0773314	0.316462	0.0194529	0.705696	5	1	141958328	141990292	protein_coding	ring finger protein 14 [Source:HGNC Symbol;Acc:HGNC:10058]	FALSE
ENSG00000013563	DNASE1L1	-0.0624544	0.430429	-0.055754	0.508944	-0.0278381	0.687099	X	-1	154401236	154412112	protein_coding	deoxyribonuclease 1 like 1 [Source:HGNC Symbol;Acc:HGNC:2957]	FALSE
ENSG00000013573	DDX11	0.0810754	0.343328	0.0845431	0.339829	0.0311213	0.723749	12	1	31073860	31104799	protein_coding	DEAD/H-box helicase 11 [Source:HGNC Symbol;Acc:HGNC:2736]	FALSE
ENSG00000013583	HEBP1	0.0555123	0.454907	0.0434316	0.525733	0.00802108	0.923167	12	-1	12974870	13000265	protein_coding	heme binding protein 1 [Source:HGNC Symbol;Acc:HGNC:17176]	FALSE
ENSG00000013588	GPRC5A	0.983373	0.141963	1.05298	0.125694	-0.849081	0.00102774	12	1	12891559	12917937	protein_coding	G protein-coupled receptor class C group 5 member A [Source:HGNC Symbol;Acc:HGNC:9836]	FALSE
ENSG00000013619	MAMLD1	-0.208115	0.0115164	-0.220279	0.0111833	-0.0963169	0.212864	X	1	150361422	150514178	protein_coding	mastermind like domain containing 1 [Source:HGNC Symbol;Acc:HGNC:2568]	FALSE
ENSG00000013725	CD6	0.133747	0.182731	0.206066	0.107661	0.775639	1.87908e-05	11	1	60971680	61020377	protein_coding	CD6 molecule [Source:HGNC Symbol;Acc:HGNC:1691]	FALSE
ENSG00000013810	TACC3	0.0140973	0.865918	0.0080125	0.937113	0.0763168	0.335618	4	1	1712858	1745171	protein_coding	transforming acidic coiled-coil containing protein 3 [Source:HGNC Symbol;Acc:HGNC:11524]	FALSE
ENSG00000014123	UFL1	-0.110779	0.103618	-0.0953811	0.0808092	0.0401712	0.629783	6	1	96521595	96555276	protein_coding	UFM1 specific ligase 1 [Source:HGNC Symbol;Acc:HGNC:23039]	FALSE
ENSG00000014138	POLA2	0.0774342	0.251992	0.0753492	0.331818	-0.0587481	0.334115	11	1	65261920	65305589	protein_coding	DNA polymerase alpha 2, accessory subunit [Source:HGNC Symbol;Acc:HGNC:30073]	FALSE
ENSG00000014164	ZC3H3	0.00461492	0.982832	0.00933583	0.931942	-0.0149502	0.849736	8	-1	143437659	143541447	protein_coding	zinc finger CCCH-type containing 3 [Source:HGNC Symbol;Acc:HGNC:28972]	FALSE
ENSG00000014216	CAPN1	0.00728615	0.91881	0.0143603	0.837021	-0.0754505	0.00398315	11	1	65180566	65212006	protein_coding	calpain 1 [Source:HGNC Symbol;Acc:HGNC:1476]	FALSE
ENSG00000014257	ACPP	0.194244	0.114618	0.12373	0.15902	-0.0735864	0.408447	3	1	132317369	132368302	protein_coding	acid phosphatase 3 [Source:HGNC Symbol;Acc:HGNC:125]	FALSE
ENSG00000014641	MDH1	-0.110711	0.216828	-0.106334	0.235326	0.00734757	0.916542	2	1	63588609	63607197	protein_coding	malate dehydrogenase 1 [Source:HGNC Symbol;Acc:HGNC:6970]	FALSE
ENSG00000014824	SLC30A9	-0.0732357	0.291815	-0.070589	0.319153	0.0910366	0.0514856	4	1	41990502	42090461	protein_coding	solute carrier family 30 member 9 [Source:HGNC Symbol;Acc:HGNC:1329]	FALSE
ENSG00000014914	MTMR11	0.0760335	0.376309	0.0813949	0.363049	0.0830083	0.312169	1	-1	149928651	149936879	protein_coding	myotubularin related protein 11 [Source:HGNC Symbol;Acc:HGNC:24307]	FALSE
ENSG00000014919	COX15	-0.0914237	0.0619798	-0.176747	0.00010858	0.0766614	0.00843317	10	-1	99710868	99732127	protein_coding	cytochrome c oxidase assembly homolog COX15 [Source:HGNC Symbol;Acc:HGNC:2263]	FALSE
ENSG00000015133	CCDC88C	0.0279612	0.758533	0.0374059	0.696251	0.223518	0.00821508	14	-1	91271323	91417844	protein_coding	coiled-coil domain containing 88C [Source:HGNC Symbol;Acc:HGNC:19967]	FALSE
ENSG00000015153	YAF2	-0.186971	0.0353843	-0.179188	0.0405574	-0.130488	0.0244811	12	-1	42157104	42238349	protein_coding	YY1 associated factor 2 [Source:HGNC Symbol;Acc:HGNC:17363]	FALSE
ENSG00000015171	ZMYND11	-0.0842956	0.220953	-0.0706563	0.231375	0.0304629	0.604139	10	1	130088	254637	protein_coding	zinc finger MYND-type containing 11 [Source:HGNC Symbol;Acc:HGNC:16966]	FALSE
ENSG00000015285	WAS	0.16741	0.138088	0.223637	0.100665	0.0233568	0.80725	X	1	48676596	48691431	protein_coding	WASP actin nucleation promoting factor [Source:HGNC Symbol;Acc:HGNC:12731]	FALSE
ENSG00000015413	DPEP1	-0.00241837	0.944055	0.00571659	0.849537	0.00748413	0.891552	16	1	89613308	89638456	protein_coding	dipeptidase 1 [Source:HGNC Symbol;Acc:HGNC:3002]	FALSE
ENSG00000015475	BID	-0.018898	0.833821	0.0764556	0.383907	0.0154238	0.845553	22	-1	17734138	17774770	protein_coding	BH3 interacting domain death agonist [Source:HGNC Symbol;Acc:HGNC:1050]	FALSE
ENSG00000015479	MATR3	-0.0421367	0.479343	-0.0330153	0.576655	0.00937387	0.862942	5	1	139293674	139331677	protein_coding	matrin 3 [Source:HGNC Symbol;Acc:HGNC:6912]	FALSE
ENSG00000015520	NPC1L1	-0.0452413	0.470069	-0.0766501	0.300812	-0.00392186	0.973061	7	-1	44512535	44541330	protein_coding	NPC1 like intracellular cholesterol transporter 1 [Source:HGNC Symbol;Acc:HGNC:7898]	FALSE
ENSG00000015532	XYLT2	0.0238411	0.734781	0.048559	0.445602	0.0500472	0.338305	17	1	50346126	50363138	protein_coding	xylosyltransferase 2 [Source:HGNC Symbol;Acc:HGNC:15517]	FALSE
ENSG00000015568	RGPD5	0.0353038	0.671655	0.042544	0.61152	-0.0357037	0.501294	2	1	109792758	109857705	protein_coding	RANBP2 like and GRIP domain containing 5 [Source:HGNC Symbol;Acc:HGNC:32418]	FALSE
ENSG00000015592	STMN4	-0.0971013	0.271746	-0.187471	0.0916379	-0.0461612	0.349218	8	-1	27235308	27258420	protein_coding	stathmin 4 [Source:HGNC Symbol;Acc:HGNC:16078]	FALSE
ENSG00000015676	NUDCD3	-0.0382697	0.573658	-0.0268747	0.633515	-0.00767714	0.898711	7	-1	44379119	44490658	protein_coding	NudC domain containing 3 [Source:HGNC Symbol;Acc:HGNC:22208]	FALSE
ENSG00000016082	ISL1	-0.0470835	0.2601	-0.112342	0.196347	-0.0255112		5	1	51383448	51394730	protein_coding	ISL LIM homeobox 1 [Source:HGNC Symbol;Acc:HGNC:6132]	FALSE
ENSG00000016391	CHDH	-0.00714683	0.941428	0.00573142	0.958041	-0.486004	3.91825e-06	3	-1	53812335	53846419	protein_coding	choline dehydrogenase [Source:HGNC Symbol;Acc:HGNC:24288]	FALSE
ENSG00000016402	IL20RA	-0.00333764	0.964615	-0.00459583	0.950848	0.0271065	0.752115	6	-1	136999971	137045180	protein_coding	interleukin 20 receptor subunit alpha [Source:HGNC Symbol;Acc:HGNC:6003]	FALSE
ENSG00000016490	CLCA1	-0.00779861	0.897904	0.0115205	1	-0.00502046	0.958159	1	1	86468368	86500259	protein_coding	chloride channel accessory 1 [Source:HGNC Symbol;Acc:HGNC:2015]	FALSE
ENSG00000016602	CLCA4	0.0180771	0.624371	0.00543656	0.864341	-0.00342198		1	1	86547078	86580754	protein_coding	chloride channel accessory 4 [Source:HGNC Symbol;Acc:HGNC:2018]	FALSE
ENSG00000016864	GLT8D1	0.0185023	0.796785	0.00527448	0.947465	0.0164656	0.718781	3	-1	52694486	52706032	protein_coding	glycosyltransferase 8 domain containing 1 [Source:HGNC Symbol;Acc:HGNC:24870]	FALSE
ENSG00000017260	ATP2C1	-0.164268	0.0157775	-0.152307	0.0190627	-0.00499587	0.951729	3	1	130850595	131016712	protein_coding	ATPase secretory pathway Ca2+ transporting 1 [Source:HGNC Symbol;Acc:HGNC:13211]	FALSE
ENSG00000017427	IGF1	-0.0700416	0.290424	-0.0816026	0.277074	-0.100526	0.269668	12	-1	102395874	102481744	protein_coding	insulin like growth factor 1 [Source:HGNC Symbol;Acc:HGNC:5464]	FALSE
ENSG00000017483	SLC38A5	0.309136	0.058675	0.370941	0.0369075	0.00682776	0.953054	X	-1	48458537	48470260	protein_coding	solute carrier family 38 member 5 [Source:HGNC Symbol;Acc:HGNC:18070]	FALSE
ENSG00000017797	RALBP1	-0.0902993	0.0964548	-0.0929244	0.0907195	-0.0344967	0.391299	18	1	9475009	9538114	protein_coding	ralA binding protein 1 [Source:HGNC Symbol;Acc:HGNC:9841]	FALSE
ENSG00000018189	RUFY3	-0.175708	0.000924379	-0.177443	0.00129111	-0.0308653	0.584255	4	1	70704204	70808619	protein_coding	RUN and FYVE domain containing 3 [Source:HGNC Symbol;Acc:HGNC:30285]	FALSE
ENSG00000018236	CNTN1	-0.332119	0.717236	-0.61709	0.883489	-0.229205	0.0713492	12	1	40692439	41072415	protein_coding	contactin 1 [Source:HGNC Symbol;Acc:HGNC:2171]	FALSE
ENSG00000018280	SLC11A1	-0.0221378	0.727101	-0.0240714	0.716891	-1.05055	4.86129e-06	2	1	218382029	218396894	protein_coding	solute carrier family 11 member 1 [Source:HGNC Symbol;Acc:HGNC:10907]	FALSE
ENSG00000018408	WWTR1	-0.155758	0.0543405	-0.15928	0.0479589	-0.0624443	0.419887	3	-1	149517235	149736714	protein_coding	WW domain containing transcription regulator 1 [Source:HGNC Symbol;Acc:HGNC:24042]	FALSE
ENSG00000018510	AGPS	-0.0373589	0.404987	-0.0351269	0.540476	0.00601261	0.943113	2	1	177392746	177567024	protein_coding	alkylglycerone phosphate synthase [Source:HGNC Symbol;Acc:HGNC:327]	FALSE
ENSG00000018607	ZNF806	0.00174669		-0.00347693	1	0.0172045		2	1	132309309	132318736	transcribed_unprocessed_pseudogene	zinc finger protein 285C, pseudogene [Source:HGNC Symbol;Acc:HGNC:33228]
ENSG00000018610	CXorf56	-0.0519423	0.391837	-0.0481808	0.445328	0.0127467	0.871986	X	-1	119538149	119565409	protein_coding	STING1 ER exit protein 1 [Source:HGNC Symbol;Acc:HGNC:26239]	FALSE
ENSG00000018625	ATP1A2	-0.353791	0.0145434	-0.343655	0.0161862	0.049273	0.562152	1	1	160115759	160143591	protein_coding	ATPase Na+/K+ transporting subunit alpha 2 [Source:HGNC Symbol;Acc:HGNC:800]	FALSE
ENSG00000018699	TTC27	-0.0699981	0.272979	-0.0730423	0.292151	-0.0781422	0.0564338	2	1	32628032	32821051	protein_coding	tetratricopeptide repeat domain 27 [Source:HGNC Symbol;Acc:HGNC:25986]	FALSE
ENSG00000018869	ZNF582	0.0462169	0.575007	0.045663	0.585666	-0.0807776	0.0862385	19	-1	56375846	56393538	protein_coding	zinc finger protein 582 [Source:HGNC Symbol;Acc:HGNC:26421]	FALSE
ENSG00000019102	VSIG2	0.139761	0.174709	0.173484	0.122583	0.0784014	0.35811	11	-1	124747474	124752255	protein_coding	V-set and immunoglobulin domain containing 2 [Source:HGNC Symbol;Acc:HGNC:17149]	FALSE
ENSG00000019144	PHLDB1	0.0187944	0.820021	0.0234208	0.75405	-0.032814	0.658889	11	1	118606440	118658031	protein_coding	pleckstrin homology like domain family B member 1 [Source:HGNC Symbol;Acc:HGNC:23697]	FALSE
ENSG00000019169	MARCO	0.017054	0.68554	0.018846	0.67573	-1.24997	2.36712e-06	2	1	118942194	118994660	protein_coding	macrophage receptor with collagenous structure [Source:HGNC Symbol;Acc:HGNC:6895]	FALSE
ENSG00000019186	CYP24A1	2.77943	0.951243	3.44715	0.712055	-0.00429707	0.901007	20	-1	54153446	54173986	protein_coding	cytochrome P450 family 24 subfamily A member 1 [Source:HGNC Symbol;Acc:HGNC:2602]	FALSE
ENSG00000019485	PRDM11	-0.0593955	0.401861	-0.0525542	0.471708	-0.268678	1.60887e-09	11	1	45095806	45235110	protein_coding	PR/SET domain 11 [Source:HGNC Symbol;Acc:HGNC:13996]	FALSE
ENSG00000019505	SYT13	0.065568	0.222537	0.0783984	0.185011	-0.102816	0.24836	11	-1	45240302	45286341	protein_coding	synaptotagmin 13 [Source:HGNC Symbol;Acc:HGNC:14962]	FALSE
ENSG00000019549	SNAI2	0.337132	0.0484539	0.354275	0.0432957	-0.00227927	0.965867	8	-1	48917598	48921740	protein_coding	snail family transcriptional repressor 2 [Source:HGNC Symbol;Acc:HGNC:11094]	FALSE
ENSG00000019582	CD74	0.398188	0.0451574	0.410236	0.0390163	0.215652	0.0118253	5	-1	150401637	150412969	protein_coding	CD74 molecule [Source:HGNC Symbol;Acc:HGNC:1697]	FALSE
ENSG00000019991	HGF	0.00434243	0.958314	0.00826533	0.931388	0.149781	0.120418	7	-1	81699010	81770438	protein_coding	hepatocyte growth factor [Source:HGNC Symbol;Acc:HGNC:4893]	FALSE
ENSG00000019995	ZRANB1	-0.0313333	0.648906	-0.0344574	0.613288	-0.0149559	0.825324	10	1	124942123	124988189	protein_coding	zinc finger RANBP2-type containing 1 [Source:HGNC Symbol;Acc:HGNC:18224]	FALSE
ENSG00000020129	NCDN	-0.183903	0.0166915	-0.179236	0.0165994	0.00132672	0.975206	1	1	35557473	35567274	protein_coding	neurochondrin [Source:HGNC Symbol;Acc:HGNC:17597]	FALSE
ENSG00000020181	ADGRA2	0.104226	0.210204	0.113421	0.179736	0.0512202	0.574591	8	1	37784191	37844896	protein_coding	adhesion G protein-coupled receptor A2 [Source:HGNC Symbol;Acc:HGNC:17849]	FALSE
ENSG00000020219	CCT8L1P	-0.00977577		0.00200428	1	0.00283718		7	1	152445477	152447150	processed_pseudogene	chaperonin containing TCP1 subunit 8 like 1, pseudogene [Source:HGNC Symbol;Acc:HGNC:32153]
ENSG00000020256	ZFP64	0.0069751	0.92002	-0.00243662	0.974639	0.0498902	0.374723	20	-1	52051663	52204308	protein_coding	ZFP64 zinc finger protein [Source:HGNC Symbol;Acc:HGNC:15940]	FALSE
ENSG00000020426	MNAT1	-0.0967569	0.112607	-0.0887418	0.125161	-0.087684	0.0348245	14	1	60734742	60969965	protein_coding	MNAT1 component of CDK activating kinase [Source:HGNC Symbol;Acc:HGNC:7181]	FALSE
ENSG00000020577	SAMD4A	-0.0639186	0.448622	-0.0601848	0.493182	0.00073315	0.99942	14	1	54566117	54793315	protein_coding	sterile alpha motif domain containing 4A [Source:HGNC Symbol;Acc:HGNC:23023]	FALSE
ENSG00000020633	RUNX3	0.510684	0.0170962	0.550343	0.0159435	0.36433	0.0129462	1	-1	24899511	24965121	protein_coding	RUNX family transcription factor 3 [Source:HGNC Symbol;Acc:HGNC:10473]	FALSE
ENSG00000020922	MRE11	0.0528645	0.397997	0.0660639	0.237571	0.0072387	0.949726	11	-1	94415570	94493885	protein_coding	MRE11 homolog, double strand break repair nuclease [Source:HGNC Symbol;Acc:HGNC:7230]	FALSE
ENSG00000021300	PLEKHB1	-0.872028	2.44825e-07	-0.879788	4.67958e-07	-0.181548	0.0156854	11	1	73646178	73662819	protein_coding	pleckstrin homology domain containing B1 [Source:HGNC Symbol;Acc:HGNC:19079]	FALSE
ENSG00000021355	SERPINB1	0.0991069	0.275679	0.102147	0.284286	0.0297183	0.718965	6	-1	2832332	2841959	protein_coding	serpin family B member 1 [Source:HGNC Symbol;Acc:HGNC:3311]	FALSE
ENSG00000021461	CYP3A43	0.0888208	0.308131	0.126198	0.201071	0.0146175	0.82609	7	1	99828013	99866093	protein_coding	cytochrome P450 family 3 subfamily A member 43 [Source:HGNC Symbol;Acc:HGNC:17450]	FALSE
ENSG00000021488	SLC7A9	0.0391195	0.658052	0.0495601	0.579053	0.0187914	0.845641	19	-1	32830509	32869767	protein_coding	solute carrier family 7 member 9 [Source:HGNC Symbol;Acc:HGNC:11067]	FALSE
ENSG00000021574	SPAST	-0.0631792	0.102446	-0.0684025	0.111199	0.0227688	0.778746	2	1	32063556	32157637	protein_coding	spastin [Source:HGNC Symbol;Acc:HGNC:11233]	FALSE
ENSG00000021645	NRXN3	-0.313215	0.0719585	-0.302292	0.0744446	-0.0513993	0.574639	14	1	78170373	79868291	protein_coding	neurexin 3 [Source:HGNC Symbol;Acc:HGNC:8010]	FALSE
ENSG00000021762	OSBPL5	0.00167178	0.9882	0.00382653	0.973907	0.00728663	0.907887	11	-1	3087107	3166739	protein_coding	oxysterol binding protein like 5 [Source:HGNC Symbol;Acc:HGNC:16392]	FALSE
ENSG00000021776	AQR	-0.0388173	0.551845	-0.0286507	0.63505	-0.0406719	0.554792	15	-1	34851782	34969742	protein_coding	aquarius intron-binding spliceosomal factor [Source:HGNC Symbol;Acc:HGNC:29513]	FALSE
ENSG00000021826	CPS1	-0.0892463	0.289524	-0.103703	0.238063	0.00142533	0.9887	2	1	210477682	210679107	protein_coding	carbamoyl-phosphate synthase 1 [Source:HGNC Symbol;Acc:HGNC:2323]	FALSE
ENSG00000021852	C8B	0.012827	0.508481	0.0154317	1			1	-1	56929207	56974383	protein_coding	complement C8 beta chain [Source:HGNC Symbol;Acc:HGNC:1353]	FALSE
ENSG00000022267	FHL1	-0.612045	0.000325884	-0.601022	0.000371164	-0.237552	0.0144864	X	1	136146702	136211359	protein_coding	four and a half LIM domains 1 [Source:HGNC Symbol;Acc:HGNC:3702]	FALSE
ENSG00000022277	RTF2	-0.0753391	0.180274	-0.0615225	0.177718	0.00556741	0.892618	20	1	56468585	56519449	protein_coding	replication termination factor 2 [Source:HGNC Symbol;Acc:HGNC:15890]	FALSE
ENSG00000022355	GABRA1	0.0706743	0.121583	0.061402	0.07513	0.0459194	0.0135505	5	1	161847063	161899981	protein_coding	gamma-aminobutyric acid type A receptor subunit alpha1 [Source:HGNC Symbol;Acc:HGNC:4075]	FALSE
ENSG00000022556	NLRP2	0.124982	0.164593	0.154193	0.115266	0.0886623	0.121219	19	1	54953130	55001142	protein_coding	NLR family pyrin domain containing 2 [Source:HGNC Symbol;Acc:HGNC:22948]	FALSE
ENSG00000022567	SLC45A4	0.0266256	0.764998	0.026965	0.711427	-0.0647639	0.279903	8	-1	141207166	141308305	protein_coding	solute carrier family 45 member 4 [Source:HGNC Symbol;Acc:HGNC:29196]	FALSE
ENSG00000022840	RNF10	-0.136873	0.0299153	-0.110796	0.0469261	-0.109958	0.00620595	12	1	120533480	120577588	protein_coding	ring finger protein 10 [Source:HGNC Symbol;Acc:HGNC:10055]	FALSE
ENSG00000022976	ZNF839	-0.0272588	0.688946	-0.0293322	0.705013	0.0259729	0.621387	14	1	102317377	102342702	protein_coding	zinc finger protein 839 [Source:HGNC Symbol;Acc:HGNC:20345]	FALSE
ENSG00000023041	ZDHHC6	0.0112956	0.865044	0.0218132	0.757397	-0.0314526	0.324915	10	-1	112424428	112447572	protein_coding	zinc finger DHHC-type palmitoyltransferase 6 [Source:HGNC Symbol;Acc:HGNC:19160]	FALSE
ENSG00000023171	GRAMD1B	-0.0448661	0.604205	-0.0555094	0.560922	0.0288246	0.755156	11	1	123358428	123627774	protein_coding	GRAM domain containing 1B [Source:HGNC Symbol;Acc:HGNC:29214]	FALSE
ENSG00000023191	RNH1	-0.0255267	0.765591	-0.0175894	0.794973	-0.103037	0.0549236	11	-1	494512	507300	protein_coding	ribonuclease/angiogenin inhibitor 1 [Source:HGNC Symbol;Acc:HGNC:10074]	FALSE
ENSG00000023228	NDUFS1	-0.204032	0.0401966	-0.194405	0.0459922	0.0252471	0.753508	2	-1	206114817	206159509	protein_coding	NADH:ubiquinone oxidoreductase core subunit S1 [Source:HGNC Symbol;Acc:HGNC:7707]	FALSE
ENSG00000023287	RB1CC1	-0.0631858	0.348482	-0.0593999	0.369717	0.0287107	0.742108	8	-1	52622458	52745843	protein_coding	RB1 inducible coiled-coil 1 [Source:HGNC Symbol;Acc:HGNC:15574]	FALSE
ENSG00000023318	ERP44	-0.0507452	0.312025	-0.0511358	0.401535	-0.0227675	0.616962	9	-1	99979185	100099052	protein_coding	endoplasmic reticulum protein 44 [Source:HGNC Symbol;Acc:HGNC:18311]	FALSE
ENSG00000023330	ALAS1	-0.12389	0.181606	-0.121718	0.186276	-0.0671784	0.255316	3	1	52198086	52214327	protein_coding	5'-aminolevulinate synthase 1 [Source:HGNC Symbol;Acc:HGNC:396]	FALSE
ENSG00000023445	BIRC3	0.178676	0.119693	0.200736	0.10623	-0.0676514	0.45134	11	1	102317450	102339403	protein_coding	baculoviral IAP repeat containing 3 [Source:HGNC Symbol;Acc:HGNC:591]	FALSE
ENSG00000023516	AKAP11	-0.0600623	0.308848	-0.0494107	0.335484	0.0660468	0.423121	13	1	42272152	42323261	protein_coding	A-kinase anchoring protein 11 [Source:HGNC Symbol;Acc:HGNC:369]	FALSE
ENSG00000023572	GLRX2	-0.257251	0.00165545	-0.262983	0.00141102	-0.189161	0.0039889	1	-1	193090866	193106114	protein_coding	glutaredoxin 2 [Source:HGNC Symbol;Acc:HGNC:16065]	FALSE
ENSG00000023608	SNAPC1	-0.0438966	0.57119	-0.0497773	0.498077	-0.117929	0.0325978	14	1	61762420	61796428	protein_coding	small nuclear RNA activating complex polypeptide 1 [Source:HGNC Symbol;Acc:HGNC:11134]	FALSE
ENSG00000023697	DERA	0.0290153	0.721847	0.0355785	0.604074	-0.0118402	0.860358	12	1	15911302	16037381	protein_coding	deoxyribose-phosphate aldolase [Source:HGNC Symbol;Acc:HGNC:24269]	FALSE
ENSG00000023734	STRAP	-0.107365	0.120704	-0.10357	0.117979	-0.0655066	0.119031	12	1	15882387	15903478	protein_coding	serine/threonine kinase receptor associated protein [Source:HGNC Symbol;Acc:HGNC:30796]	FALSE
ENSG00000023839	ABCC2	-0.0648731	0.440913	-0.0473996	0.590443	0.00353473	0.97625	10	1	99782640	99852594	protein_coding	ATP binding cassette subfamily C member 2 [Source:HGNC Symbol;Acc:HGNC:53]	FALSE
ENSG00000023892	DEF6	0.301641	0.0745271	0.303385	0.0723964	0.406832	0.00250564	6	1	35297818	35321771	protein_coding	DEF6 guanine nucleotide exchange factor [Source:HGNC Symbol;Acc:HGNC:2760]	FALSE
ENSG00000023902	PLEKHO1	-0.00484972	0.994063	0.00369995	0.971679	-0.0415452	0.655692	1	1	150149183	150164720	protein_coding	pleckstrin homology domain containing O1 [Source:HGNC Symbol;Acc:HGNC:24310]	FALSE
ENSG00000023909	GCLM	-0.095589	0.228212	-0.0898235	0.241796	-0.0825845	0.241248	1	-1	93885199	93909456	protein_coding	glutamate-cysteine ligase modifier subunit [Source:HGNC Symbol;Acc:HGNC:4312]	FALSE
ENSG00000024048	UBR2	-0.079145	0.0787073	-0.0741306	0.0731302	-0.00415973	0.967374	6	1	42564029	42693505	protein_coding	ubiquitin protein ligase E3 component n-recognin 2 [Source:HGNC Symbol;Acc:HGNC:21289]	FALSE
ENSG00000024422	EHD2	-0.0597276	0.469213	-0.0646517	0.505795	-0.0256013	0.802428	19	1	47713422	47743134	protein_coding	EH domain containing 2 [Source:HGNC Symbol;Acc:HGNC:3243]	FALSE
ENSG00000024526	DEPDC1	-0.0305819	0.695538	-0.0396829	0.621819	0.661184	0.00147357	1	-1	68474152	68497221	protein_coding	DEP domain containing 1 [Source:HGNC Symbol;Acc:HGNC:22949]	FALSE
ENSG00000024862	CCDC28A	-0.00596722	0.950177	-3.07591e-05	0.999395	0.102152	0.0669062	6	1	138773769	138793319	protein_coding	coiled-coil domain containing 28A [Source:HGNC Symbol;Acc:HGNC:21098]	FALSE
ENSG00000025039	RRAGD	-0.152715	0.100625	-0.147068	0.106674	0.0177063	0.823062	6	-1	89364616	89412273	protein_coding	Ras related GTP binding D [Source:HGNC Symbol;Acc:HGNC:19903]	FALSE
ENSG00000025156	HSF2	-0.164023	0.0893103	-0.161948	0.0949882	-0.245012	0.000231761	6	1	122399551	122433119	protein_coding	heat shock transcription factor 2 [Source:HGNC Symbol;Acc:HGNC:5225]	FALSE
ENSG00000025293	PHF20	0.0414541	0.527458	0.0488344	0.377578	-0.0814661	0.0632746	20	1	35771974	35950370	protein_coding	PHD finger protein 20 [Source:HGNC Symbol;Acc:HGNC:16098]	FALSE
ENSG00000025423	HSD17B6	2.15307	2.75087e-05	2.20665	5.14672e-05	0.052063	0.265151	12	1	56752161	56787790	protein_coding	hydroxysteroid 17-beta dehydrogenase 6 [Source:HGNC Symbol;Acc:HGNC:23316]	FALSE
ENSG00000025434	NR1H3	0.00754623	0.939334	0.00568218	0.94905	-0.23498	0.00214207	11	1	47248300	47269033	protein_coding	nuclear receptor subfamily 1 group H member 3 [Source:HGNC Symbol;Acc:HGNC:7966]	FALSE
ENSG00000025708	TYMP	0.154364	0.151284	0.134819	0.18215	0.0726432	0.447129	22	-1	50525752	50530032	protein_coding	thymidine phosphorylase [Source:HGNC Symbol;Acc:HGNC:3148]	FALSE
ENSG00000025770	NCAPH2	0.0138206	0.828303	0.020144	0.756156	-0.0130072	0.880033	22	1	50508224	50524780	protein_coding	non-SMC condensin II complex subunit H2 [Source:HGNC Symbol;Acc:HGNC:25071]	FALSE
ENSG00000025772	TOMM34	0.0136405	0.877439	0.0197056	0.820884	0.00858012	0.918059	20	-1	44942130	44960397	protein_coding	translocase of outer mitochondrial membrane 34 [Source:HGNC Symbol;Acc:HGNC:15746]	FALSE
ENSG00000025796	SEC63	-0.0615936	0.250116	-0.0549535	0.273344	-0.0173255	0.704524	6	-1	107867756	107958208	protein_coding	SEC63 homolog, protein translocation regulator [Source:HGNC Symbol;Acc:HGNC:21082]	FALSE
ENSG00000025800	KPNA6	-0.180308	0.00800375	-0.177321	0.00754708	-0.0447705	0.342623	1	1	32108056	32176563	protein_coding	karyopherin subunit alpha 6 [Source:HGNC Symbol;Acc:HGNC:6399]	FALSE
ENSG00000026025	VIM	0.0499865	0.502715	0.0550014	0.492445	-0.0130214	0.893768	10	1	17228241	17237593	protein_coding	vimentin [Source:HGNC Symbol;Acc:HGNC:12692]	FALSE
ENSG00000026036	RTEL1-TNFRSF6B	0.0152369	0.859118	0.025228	0.752844	0.0793741	0.176719	20	1	63659300	63698684	protein_coding	RTEL1-TNFRSF6B readthrough (NMD candidate) [Source:HGNC Symbol;Acc:HGNC:44095]	FALSE
ENSG00000026103	FAS	0.198515	0.0662264	0.220651	0.0540315	-0.0209257	0.833028	10	1	88953813	89029605	protein_coding	Fas cell surface death receptor [Source:HGNC Symbol;Acc:HGNC:11920]	FALSE
ENSG00000026297	RNASET2	0.0726264	0.396395	0.0811317	0.367241	0.0619594	0.441178	6	-1	166922113	166957191	protein_coding	ribonuclease T2 [Source:HGNC Symbol;Acc:HGNC:21686]	FALSE
ENSG00000026508	CD44	0.371991	0.0405733	0.374969	0.0378332	0.107343	0.224321	11	1	35138882	35232402	protein_coding	CD44 molecule (Indian blood group) [Source:HGNC Symbol;Acc:HGNC:1681]	FALSE
ENSG00000026559	KCNG1	0.0314859	0.674784	0.00808112	0.926227	-0.140597	0.159387	20	-1	51003656	51023107	protein_coding	potassium voltage-gated channel modifier subfamily G member 1 [Source:HGNC Symbol;Acc:HGNC:6248]	FALSE
ENSG00000026652	AGPAT4	-0.0146639	0.871279	0.0129954	0.871309	0.00860975	0.940311	6	-1	161129967	161274061	protein_coding	1-acylglycerol-3-phosphate O-acyltransferase 4 [Source:HGNC Symbol;Acc:HGNC:20885]	FALSE
ENSG00000026751	SLAMF7	1.04424	0.0825097	1.04979	0.0789405	0.979623	1.58511e-06	1	1	160739057	160754821	protein_coding	SLAM family member 7 [Source:HGNC Symbol;Acc:HGNC:21394]	FALSE
ENSG00000026950	BTN3A1	0.0193772	0.811662	0.0221908	0.801016	0.271029	0.00154203	6	1	26402237	26415208	protein_coding	butyrophilin subfamily 3 member A1 [Source:HGNC Symbol;Acc:HGNC:1138]	FALSE
ENSG00000027001	MIPEP	-0.0481226	0.417934	-0.046232	0.446855	0.00639279	0.962304	13	-1	23730189	23889400	protein_coding	mitochondrial intermediate peptidase [Source:HGNC Symbol;Acc:HGNC:7104]	FALSE
ENSG00000027075	PRKCH	-0.0220048	0.781955	-0.0347495	0.655609	0.234518	2.10899e-08	14	1	61187559	61550976	protein_coding	protein kinase C eta [Source:HGNC Symbol;Acc:HGNC:9403]	FALSE
ENSG00000027644	INSRR	0.0402961	0.521704	-0.0669951	0.261175	-0.0104711	0.918834	1	-1	156840063	156859117	protein_coding	insulin receptor related receptor [Source:HGNC Symbol;Acc:HGNC:6093]	FALSE
ENSG00000027697	IFNGR1	-0.0516709	0.51681	-0.0463375	0.53645	-0.0723622	0.115347	6	-1	137197483	137219449	protein_coding	interferon gamma receptor 1 [Source:HGNC Symbol;Acc:HGNC:5439]	FALSE
ENSG00000027847	B4GALT7	-0.000583239	0.994063	-0.000984185	0.991322	0.0297545	0.730242	5	1	177600132	177610330	protein_coding	beta-1,4-galactosyltransferase 7 [Source:HGNC Symbol;Acc:HGNC:930]	FALSE
ENSG00000027869	SH2D2A	0.643296	0.00796845	0.75029	0.00294427	-0.014374	0.877091	1	-1	156806243	156816848	protein_coding	SH2 domain containing 2A [Source:HGNC Symbol;Acc:HGNC:10821]	FALSE
ENSG00000028116	VRK2	-0.0856978	0.129389	-0.0622849	0.281517	-0.111428	0.032912	2	1	57907629	58159920	protein_coding	VRK serine/threonine kinase 2 [Source:HGNC Symbol;Acc:HGNC:12719]	FALSE
ENSG00000028137	TNFRSF1B	0.0566514	0.50657	0.0609698	0.484571	-0.00785629	0.944631	1	1	12166991	12209228	protein_coding	TNF receptor superfamily member 1B [Source:HGNC Symbol;Acc:HGNC:11917]	FALSE
ENSG00000028203	VEZT	-0.115519	0.0418345	-0.110065	0.0448801	0.000919292	0.988706	12	1	95217746	95302799	protein_coding	vezatin, adherens junctions transmembrane protein [Source:HGNC Symbol;Acc:HGNC:18258]	FALSE
ENSG00000028277	POU2F2	0.0860666	0.236486	0.0865027	0.256572	0.547827	7.16442e-05	19	-1	42086110	42196585	protein_coding	POU class 2 homeobox 2 [Source:HGNC Symbol;Acc:HGNC:9213]	FALSE
ENSG00000028310	BRD9	0.200139	0.0185998	0.214982	0.01253	0.0146817	0.732061	5	-1	850291	892801	protein_coding	bromodomain containing 9 [Source:HGNC Symbol;Acc:HGNC:25818]	FALSE
ENSG00000028528	SNX1	-0.0362337	0.626912	-0.0305276	0.67573	-0.0233802	0.446611	15	1	64094123	64146090	protein_coding	sorting nexin 1 [Source:HGNC Symbol;Acc:HGNC:11172]	FALSE
ENSG00000028839	TBPL1	-0.0676181	0.416767	-0.0623713	0.479082	-0.132014	0.0912795	6	1	133952170	133990432	protein_coding	TATA-box binding protein like 1 [Source:HGNC Symbol;Acc:HGNC:11589]	FALSE
ENSG00000029153	ARNTL2	0.0979372	0.257785	0.0963441	0.238504	0.101524	0.260668	12	1	27332836	27425289	protein_coding	aryl hydrocarbon receptor nuclear translocator like 2 [Source:HGNC Symbol;Acc:HGNC:18984]	FALSE
ENSG00000029363	BCLAF1	-0.053725	0.459258	-0.0411778	0.537817	-0.0093881	0.957189	6	-1	136256627	136289851	protein_coding	BCL2 associated transcription factor 1 [Source:HGNC Symbol;Acc:HGNC:16863]	FALSE
ENSG00000029364	SLC39A9	0.0333418	0.621909	0.0334798	0.560677	0.0246605	0.609104	14	1	69398015	69462390	protein_coding	solute carrier family 39 member 9 [Source:HGNC Symbol;Acc:HGNC:20182]	FALSE
ENSG00000029534	ANK1	-0.0670996	0.399948	-0.533348	0.00731465	-0.0518054	0.568398	8	-1	41653220	41896741	protein_coding	ankyrin 1 [Source:HGNC Symbol;Acc:HGNC:492]	FALSE
ENSG00000029559	IBSP	0.00742055	0.853176	0.00982057	0.793272	0.0268825	0.314043	4	1	87799554	87812435	protein_coding	integrin binding sialoprotein [Source:HGNC Symbol;Acc:HGNC:5341]	FALSE
ENSG00000029639	TFB1M	-0.158178	0.0499036	-0.153344	0.0541552	-0.122533	0.0174907	6	-1	155256134	155314493	protein_coding	transcription factor B1, mitochondrial [Source:HGNC Symbol;Acc:HGNC:17037]	TRUE
ENSG00000029725	RABEP1	-0.106529	0.0581318	-0.129658	0.0247806	-0.000770513	0.999998	17	1	5282265	5386340	protein_coding	rabaptin, RAB GTPase binding effector protein 1 [Source:HGNC Symbol;Acc:HGNC:17677]	FALSE
ENSG00000029993	HMGB3	-0.343712	0.00327591	-0.418442	0.000351195	-0.0240475	0.815814	X	1	150980509	150990771	protein_coding	high mobility group box 3 [Source:HGNC Symbol;Acc:HGNC:5004]	FALSE
ENSG00000030066	NUP160	0.0557038	0.216464	0.0683884	0.215168	-0.00840717	0.926035	11	-1	47778087	47848555	protein_coding	nucleoporin 160 [Source:HGNC Symbol;Acc:HGNC:18017]	FALSE
ENSG00000030110	BAK1	-0.126657	0.0763031	-0.125183	0.0749969	-0.101	0.0801055	6	-1	33572547	33580293	protein_coding	BCL2 antagonist/killer 1 [Source:HGNC Symbol;Acc:HGNC:949]	FALSE
ENSG00000030304	MUSK	0.499542	0.013174	0.500731	0.0238311	-0.019778	0.836413	9	1	110668779	110806558	protein_coding	muscle associated receptor tyrosine kinase [Source:HGNC Symbol;Acc:HGNC:7525]	FALSE
ENSG00000030419	IKZF2	-0.21511	0.00546205	-0.192509	0.0144053	-0.0900745	0.264277	2	-1	212999691	213152427	protein_coding	IKAROS family zinc finger 2 [Source:HGNC Symbol;Acc:HGNC:13177]	FALSE
ENSG00000030582	GRN	-0.0418438	0.618565	-0.0392912	0.64899	-0.0778316	0.183658	17	1	44345246	44353106	protein_coding	granulin precursor [Source:HGNC Symbol;Acc:HGNC:4601]	FALSE
ENSG00000031003	FAM13B	-0.0086446	0.836118	-0.014287	0.881394	-0.0931573	0.186817	5	-1	137937960	138051961	protein_coding	family with sequence similarity 13 member B [Source:HGNC Symbol;Acc:HGNC:1335]	FALSE
ENSG00000031081	ARHGAP31	-0.157092	0.00403489	-0.145608	0.00540777	0.00643017	0.947036	3	1	119294383	119420714	protein_coding	Rho GTPase activating protein 31 [Source:HGNC Symbol;Acc:HGNC:29216]	FALSE
ENSG00000031691	CENPQ	0.0150394	0.873097	0.0173994	0.864156	0.0518523	0.418855	6	1	49463370	49493107	protein_coding	centromere protein Q [Source:HGNC Symbol;Acc:HGNC:21347]	FALSE
ENSG00000031698	SARS	-0.0430871	0.488327	-0.0355505	0.559378	-0.0476788	0.362928	1	1	109213918	109238182	protein_coding	seryl-tRNA synthetase 1 [Source:HGNC Symbol;Acc:HGNC:10537]	FALSE
ENSG00000031823	RANBP3	-0.0818615	0.0914806	-0.0762079	0.0837422	-0.04332	0.276942	19	-1	5916139	5978142	protein_coding	RAN binding protein 3 [Source:HGNC Symbol;Acc:HGNC:9850]	FALSE
ENSG00000032219	ARID4A	-0.213806	0.000665193	-0.207264	0.000880937	-0.124	0.071068	14	1	58298504	58373887	protein_coding	AT-rich interaction domain 4A [Source:HGNC Symbol;Acc:HGNC:9885]	FALSE
ENSG00000032389	EIPR1	-0.0370632	0.645752	-0.0347937	0.671174	0.0066591	0.939373	2	-1	3188925	3377830	protein_coding	EARP complex and GARP complex interacting protein 1 [Source:HGNC Symbol;Acc:HGNC:12383]	FALSE
ENSG00000032444	PNPLA6	0.0293582	0.686867	0.0400633	0.575698	-0.06193	0.204358	19	1	7534004	7561764	protein_coding	patatin like phospholipase domain containing 6 [Source:HGNC Symbol;Acc:HGNC:16268]	FALSE
ENSG00000032742	IFT88	-0.0638496	0.410822	-0.0613186	0.432298	-0.0281429	0.710104	13	1	20567138	20691444	protein_coding	intraflagellar transport 88 [Source:HGNC Symbol;Acc:HGNC:20606]	FALSE
ENSG00000033011	ALG1	-0.0485436	0.388395	-0.0531204	0.384207	0.00162392	0.980905	16	1	5033702	5087379	protein_coding	ALG1 chitobiosyldiphosphodolichol beta-mannosyltransferase [Source:HGNC Symbol;Acc:HGNC:18294]	FALSE
ENSG00000033030	ZCCHC8	0.159014	0.0019736	0.170221	0.000880937	-0.0226858	0.697512	12	-1	122471599	122501073	protein_coding	zinc finger CCHC-type containing 8 [Source:HGNC Symbol;Acc:HGNC:25265]	FALSE
ENSG00000033050	ABCF2	-0.0417918	0.587093	-0.0385066	0.620718	-0.0400208	0.295365	7	-1	151211484	151227205	protein_coding	ATP binding cassette subfamily F member 2 [Source:HGNC Symbol;Acc:HGNC:71]	FALSE
ENSG00000033100	CHPF2	-0.0462224	0.576276	-0.0441122	0.596431	0.0860487	0.0747674	7	1	151232483	151240979	protein_coding	chondroitin polymerizing factor 2 [Source:HGNC Symbol;Acc:HGNC:29270]	FALSE
ENSG00000033122	LRRC7	-0.149075	0.15164	-0.0905424	0.209859	-0.33423	0.0147865	1	1	69567922	70151945	protein_coding	leucine rich repeat containing 7 [Source:HGNC Symbol;Acc:HGNC:18531]	FALSE
ENSG00000033170	FUT8	-0.103178	0.124248	-0.137818	0.068273	-0.0288534	0.668032	14	1	65410592	65744121	protein_coding	fucosyltransferase 8 [Source:HGNC Symbol;Acc:HGNC:4019]	FALSE
ENSG00000033178	UBA6	-0.02349	0.780829	-0.0122617	0.879897	0.0130621	0.87678	4	-1	67612652	67701155	protein_coding	ubiquitin like modifier activating enzyme 6 [Source:HGNC Symbol;Acc:HGNC:25581]	FALSE
ENSG00000033327	GAB2	-0.0620932	0.422273	-0.0939481	0.186813	0.146108	0.0192692	11	-1	78215293	78418348	protein_coding	GRB2 associated binding protein 2 [Source:HGNC Symbol;Acc:HGNC:14458]	FALSE
ENSG00000033627	ATP6V0A1	0.0857055	0.0810761	0.104225	0.0531792	0.108527	0.000674843	17	1	42458844	42522582	protein_coding	ATPase H+ transporting V0 subunit a1 [Source:HGNC Symbol;Acc:HGNC:865]	FALSE
ENSG00000033800	PIAS1	-0.0963875	0.108869	-0.103876	0.114454	-0.0693438	0.359434	15	1	68054309	68198603	protein_coding	protein inhibitor of activated STAT 1 [Source:HGNC Symbol;Acc:HGNC:2752]	FALSE
ENSG00000033867	SLC4A7	-0.0682933	0.442961	-0.0647753	0.462359	-0.203727	0.032196	3	-1	27372721	27484420	protein_coding	solute carrier family 4 member 7 [Source:HGNC Symbol;Acc:HGNC:11033]	FALSE
ENSG00000034053	APBA2	0.0603615	0.461967	0.0399646	0.642669	0.0704002	0.429991	15	1	28884483	29118315	protein_coding	amyloid beta precursor protein binding family A member 2 [Source:HGNC Symbol;Acc:HGNC:579]	FALSE
ENSG00000034152	MAP2K3	-0.051919	0.540429	-0.0511361	0.563381	0.00155098	0.993158	17	1	21284672	21315232	protein_coding	mitogen-activated protein kinase kinase 3 [Source:HGNC Symbol;Acc:HGNC:6843]	FALSE
ENSG00000034239	EFCAB1	0.0198637	0.829851	0.0253021	0.786101	0.00692472	0.946696	8	-1	48710789	48735311	protein_coding	calaxin [Source:HGNC Symbol;Acc:HGNC:25678]	FALSE
ENSG00000034510	TMSB10	0.0713433	0.361597	0.0797844	0.308467	0.0132617	0.948049	2	1	84905656	84906671	protein_coding	thymosin beta 10 [Source:HGNC Symbol;Acc:HGNC:11879]	FALSE
ENSG00000034533	ASTE1	0.0489146	0.510476	0.136167	0.0913681	0.0769748	0.144067	3	-1	131013875	131027649	protein_coding	asteroid homolog 1 [Source:HGNC Symbol;Acc:HGNC:25021]	FALSE
ENSG00000034677	RNF19A	-0.112124	0.0284694	-0.103318	0.0366308	-0.0853971	0.103999	8	-1	100257060	100336218	protein_coding	ring finger protein 19A, RBR E3 ubiquitin protein ligase [Source:HGNC Symbol;Acc:HGNC:13432]	FALSE
ENSG00000034693	PEX3	-0.0349344	0.665124	-0.031174	0.691275	0.00639382	0.92975	6	1	143450805	143490616	protein_coding	peroxisomal biogenesis factor 3 [Source:HGNC Symbol;Acc:HGNC:8858]	FALSE
ENSG00000034713	GABARAPL2	-0.047583	0.550085	-0.0437644	0.585003	0.0809692	0.0524978	16	1	75566375	75577881	protein_coding	GABA type A receptor associated protein like 2 [Source:HGNC Symbol;Acc:HGNC:13291]	FALSE
ENSG00000034971	MYOC	0.0605733	0.226157	0.0759007	0.197707	0.0388231	0.58983	1	-1	171635417	171652688	protein_coding	myocilin [Source:HGNC Symbol;Acc:HGNC:7610]	FALSE
ENSG00000035115	SH3YL1	0.149958	0.0195585	0.19018	0.00757562	0.180383	0.00140085	2	-1	217730	266398	protein_coding	SH3 and SYLF domain containing 1 [Source:HGNC Symbol;Acc:HGNC:29546]	FALSE
ENSG00000035141	FAM136A	0.0225578	0.819923	0.0430815	0.587126	0.123213	0.00900609	2	-1	70295975	70302090	protein_coding	family with sequence similarity 136 member A [Source:HGNC Symbol;Acc:HGNC:25911]	FALSE
ENSG00000035403	VCL	-0.113637	0.140466	-0.114011	0.164931	-0.092532	0.190022	10	1	73995193	74121363	protein_coding	vinculin [Source:HGNC Symbol;Acc:HGNC:12665]	FALSE
ENSG00000035499	DEPDC1B	-0.00683647	0.947036	0.0426702	0.545456	0.0317396	0.613916	5	-1	60596912	60700190	protein_coding	DEP domain containing 1B [Source:HGNC Symbol;Acc:HGNC:24902]	FALSE
ENSG00000035664	DAPK2	-0.0340285	0.642531	-0.0348233	0.680872	-0.150937	0.0499815	15	-1	63907036	64072033	protein_coding	death associated protein kinase 2 [Source:HGNC Symbol;Acc:HGNC:2675]	FALSE
ENSG00000035681	NSMAF	-0.0540664	0.314705	-0.0449345	0.394705	-0.00918629	0.856611	8	-1	58583508	58659853	protein_coding	neutral sphingomyelinase activation associated factor [Source:HGNC Symbol;Acc:HGNC:8017]	FALSE
ENSG00000035687	ADSS	0.0238	0.782424	0.0265809	0.743817	-0.0611284	0.302382	1	-1	244408494	244451909	protein_coding	adenylosuccinate synthase 2 [Source:HGNC Symbol;Acc:HGNC:292]	FALSE
ENSG00000035720	STAP1	0.951368	0.00739907	1.1262	0.0063643	0.604518	0.0149253	4	1	67558727	67607337	protein_coding	signal transducing adaptor family member 1 [Source:HGNC Symbol;Acc:HGNC:24133]	FALSE
ENSG00000035862	TIMP2	0.0170188	0.859636	0.0197351	0.844207	-0.0435295	0.605636	17	-1	78852977	78925387	protein_coding	TIMP metallopeptidase inhibitor 2 [Source:HGNC Symbol;Acc:HGNC:11821]	FALSE
ENSG00000035928	RFC1	2.0633e-06	0.997175	0.0134254	0.850475	0.0615019	0.171677	4	-1	39287456	39366375	protein_coding	replication factor C subunit 1 [Source:HGNC Symbol;Acc:HGNC:9969]	FALSE
ENSG00000036054	TBC1D23	0.0022922	0.979412	0.00900391	0.895982	0.0624333	0.28468	3	1	100260992	100325251	protein_coding	TBC1 domain family member 23 [Source:HGNC Symbol;Acc:HGNC:25622]	FALSE
ENSG00000036257	CUL3	-0.128594	0.000628286	-0.123276	0.000495625	-0.0524769	0.191484	2	-1	224470150	224585397	protein_coding	cullin 3 [Source:HGNC Symbol;Acc:HGNC:2553]	FALSE
ENSG00000036448	MYOM2	-0.0414361	0.611682	-0.0391439	0.653983	0.190933	0.0020877	8	1	2045046	2165552	protein_coding	myomesin 2 [Source:HGNC Symbol;Acc:HGNC:7614]	FALSE
ENSG00000036473	OTC	0.00837235	0.821426	0.00594402	0.880494	-0.890085	0.00293378	X	1	38352586	38421446	protein_coding	ornithine transcarbamylase [Source:HGNC Symbol;Acc:HGNC:8512]	FALSE
ENSG00000036530	CYP46A1	0.0447225	0.52238	0.0321253	0.608915	0.21978	0.000496756	14	1	99684298	99727301	protein_coding	cytochrome P450 family 46 subfamily A member 1 [Source:HGNC Symbol;Acc:HGNC:2641]	FALSE
ENSG00000036549	AC118549.1	-0.0621818	0.205198	-0.0482728	0.374366	-0.029758	0.609177	1	-1	77562416	77683419	protein_coding	zinc finger ZZ-type containing 3 [Source:HGNC Symbol;Acc:HGNC:24523]	FALSE
ENSG00000036565	SLC18A1	0.00582922	0.897505	-0.000125642	0.997408	0.0550114	0.172729	8	-1	20144855	20183206	protein_coding	solute carrier family 18 member A1 [Source:HGNC Symbol;Acc:HGNC:10934]	FALSE
ENSG00000036672	USP2	-0.148649	0.143964	-0.159603	0.145401	-0.096184	0.161616	11	-1	119355215	119381711	protein_coding	ubiquitin specific peptidase 2 [Source:HGNC Symbol;Acc:HGNC:12618]	FALSE
ENSG00000036828	CASR	0.0531077	0.352156	0.0272579	0.684525	0.00343174		3	1	122183668	122291629	protein_coding	calcium sensing receptor [Source:HGNC Symbol;Acc:HGNC:1514]	FALSE
ENSG00000037042	TUBG2	-0.168498	0.00243593	-0.166706	0.0026872	-0.036193	0.511653	17	1	42659284	42667006	protein_coding	tubulin gamma 2 [Source:HGNC Symbol;Acc:HGNC:12419]	FALSE
ENSG00000037241	RPL26L1	-0.0432068	0.593166	-0.0400309	0.622584	0.00704389	0.952912	5	1	172958729	172969771	protein_coding	ribosomal protein L26 like 1 [Source:HGNC Symbol;Acc:HGNC:17050]	FALSE
ENSG00000037280	FLT4	-0.00879077	0.939752	-0.00336107	0.999622	0.127536	0.107356	5	-1	180601506	180649624	protein_coding	fms related receptor tyrosine kinase 4 [Source:HGNC Symbol;Acc:HGNC:3767]	FALSE
ENSG00000037474	NSUN2	-0.0469771	0.416284	-0.0434533	0.487277	0.00118955	0.999739	5	-1	6599239	6633291	protein_coding	NOP2/Sun RNA methyltransferase 2 [Source:HGNC Symbol;Acc:HGNC:25994]	FALSE
ENSG00000037637	FBXO42	-0.0860563	0.123494	-0.0908062	0.129797	-0.0910153	0.00538859	1	-1	16246840	16352480	protein_coding	F-box protein 42 [Source:HGNC Symbol;Acc:HGNC:29249]	FALSE
ENSG00000037749	MFAP3	-0.0896503	0.261853	-0.100438	0.192475	-0.0323453	0.666555	5	1	154038959	154220478	protein_coding	microfibril associated protein 3 [Source:HGNC Symbol;Acc:HGNC:7034]	FALSE
ENSG00000037757	MRI1	0.0325668	0.696489	0.0314909	0.712149	0.0218412	0.809422	19	1	13764522	13774282	protein_coding	methylthioribose-1-phosphate isomerase 1 [Source:HGNC Symbol;Acc:HGNC:28469]	FALSE
ENSG00000037897	METTL1	0.0933201	0.29894	0.106251	0.25343	-0.020007	0.84473	12	-1	57768471	57772119	protein_coding	methyltransferase 1, tRNA methylguanosine [Source:HGNC Symbol;Acc:HGNC:7030]	FALSE
ENSG00000037965	HOXC8	0.0467446	0.223255	0.0485674	0.250748	0.00955445	0.871869	12	1	54008985	54012769	protein_coding	homeobox C8 [Source:HGNC Symbol;Acc:HGNC:5129]	FALSE
ENSG00000038002	AGA	0.0379411	0.662574	0.0427277	0.634888	0.0446121	0.466934	4	-1	177430774	177442437	protein_coding	aspartylglucosaminidase [Source:HGNC Symbol;Acc:HGNC:318]	FALSE
ENSG00000038210	PI4K2B	0.0350402	0.674784	0.0430698	0.612545	0.00861881	0.920664	4	1	25160663	25279204	protein_coding	phosphatidylinositol 4-kinase type 2 beta [Source:HGNC Symbol;Acc:HGNC:18215]	FALSE
ENSG00000038219	BOD1L1	-0.0394213	0.403584	-0.0318722	0.523975	0.0322714	0.690023	4	-1	13568738	13627725	protein_coding	biorientation of chromosomes in cell division 1 like 1 [Source:HGNC Symbol;Acc:HGNC:31792]	FALSE
ENSG00000038274	MAT2B	0.0107449	0.922315	0.0178551	0.840932	0.0111787	0.867023	5	1	163503114	163519558	protein_coding	methionine adenosyltransferase 2B [Source:HGNC Symbol;Acc:HGNC:6905]	FALSE
ENSG00000038295	TLL1	0.106277	0.196845	0.12421	0.175198	0.142033	0.154543	4	1	165873237	166104457	protein_coding	tolloid like 1 [Source:HGNC Symbol;Acc:HGNC:11843]	FALSE
ENSG00000038358	EDC4	0.0161649	0.777071	0.0304607	0.680601	-0.00593909	0.939883	16	1	67873052	67884499	protein_coding	enhancer of mRNA decapping 4 [Source:HGNC Symbol;Acc:HGNC:17157]	FALSE
ENSG00000038382	TRIO	-0.189065	0.0045302	-0.19223	0.00581807	-0.0261669	0.778835	5	1	14143342	14532128	protein_coding	trio Rho guanine nucleotide exchange factor [Source:HGNC Symbol;Acc:HGNC:12303]	FALSE
ENSG00000038427	VCAN	0.0451848	0.477348	0.053137	0.445106	-0.0205575	0.866331	5	1	83471618	83582303	protein_coding	versican [Source:HGNC Symbol;Acc:HGNC:2464]	FALSE
ENSG00000038532	CLEC16A	-0.0269537	0.708358	-0.0225947	0.776488	-0.0771304	0.0574139	16	1	10944539	11182186	protein_coding	C-type lectin domain containing 16A [Source:HGNC Symbol;Acc:HGNC:29013]	FALSE
ENSG00000038945	MSR1	0.489854	0.00308431	0.540328	0.00210395	0.038382	0.634691	8	-1	16107878	16567490	protein_coding	macrophage scavenger receptor 1 [Source:HGNC Symbol;Acc:HGNC:7376]	FALSE
ENSG00000039068	CDH1	-0.05155	0.538877	-0.150278	0.126606	0.0509035	0.259523	16	1	68737292	68835537	protein_coding	cadherin 1 [Source:HGNC Symbol;Acc:HGNC:1748]	FALSE
ENSG00000039123	MTREX	-0.0620157	0.160001	-0.0725405	0.181003	-0.0394616	0.401029	5	1	55307989	55425579	protein_coding	Mtr4 exosome RNA helicase [Source:HGNC Symbol;Acc:HGNC:18734]	FALSE
ENSG00000039139	DNAH5	-0.0548609	0.53003	0.0200634	0.778629	0.165495	0.122831	5	-1	13690328	14011818	protein_coding	dynein axonemal heavy chain 5 [Source:HGNC Symbol;Acc:HGNC:2950]	FALSE
ENSG00000039319	ZFYVE16	0.0201733	0.821872	0.023539	0.755351	0.145567	0.0266472	5	1	80408013	80483379	protein_coding	zinc finger FYVE-type containing 16 [Source:HGNC Symbol;Acc:HGNC:20756]	FALSE
ENSG00000039523	RIPOR1	-0.0968042	0.0742866	-0.0953609	0.0720228	0.0130539	0.817035	16	1	67518418	67546788	protein_coding	RHO family interacting cell polarization regulator 1 [Source:HGNC Symbol;Acc:HGNC:25836]	FALSE
ENSG00000039537	C6	0.0212903	0.724245	0.0236432	0.695034	-0.517176	5.82989e-05	5	-1	41142116	41261438	protein_coding	complement C6 [Source:HGNC Symbol;Acc:HGNC:1339]	FALSE
ENSG00000039560	RAI14	0.0210475	0.846902	0.0211158	0.827287	0.0703604	0.389303	5	1	34656328	34832612	protein_coding	retinoic acid induced 14 [Source:HGNC Symbol;Acc:HGNC:14873]	FALSE
ENSG00000039600	SOX30	-0.268368	0.0683186	-0.20214	0.101581	-0.402386	0.000108871	5	-1	157625679	157671480	protein_coding	SRY-box transcription factor 30 [Source:HGNC Symbol;Acc:HGNC:30635]	FALSE
ENSG00000039650	PNKP	0.104645	0.0432793	0.120832	0.0227683	0.0675249	0.171542	19	-1	49859882	49878351	protein_coding	polynucleotide kinase 3'-phosphatase [Source:HGNC Symbol;Acc:HGNC:9154]	FALSE
ENSG00000039987	BEST2	-0.0278886	0.760064	0.0338657	0.591051	0.0187064	0.677925	19	1	12751702	12758458	protein_coding	bestrophin 2 [Source:HGNC Symbol;Acc:HGNC:17107]	FALSE
ENSG00000040199	PHLPP2	0.0562829	0.459207	0.0555752	0.501531	-0.013669	0.89948	16	-1	71637835	71724701	protein_coding	PH domain and leucine rich repeat protein phosphatase 2 [Source:HGNC Symbol;Acc:HGNC:29149]	FALSE
ENSG00000040275	SPDL1	0.0956176	0.24707	0.0993629	0.251175	0.0570712	0.25605	5	1	169583636	169604778	protein_coding	spindle apparatus coiled-coil protein 1 [Source:HGNC Symbol;Acc:HGNC:26010]	FALSE
ENSG00000040341	STAU2	-0.139414	0.0525083	-0.142668	0.0388919	-0.0526072	0.321248	8	-1	73420369	73747708	protein_coding	staufen double-stranded RNA binding protein 2 [Source:HGNC Symbol;Acc:HGNC:11371]	FALSE
ENSG00000040487	SLC66A1	-0.00226716	0.98269	0.0221747	0.799068	-0.00154688	0.984542	1	1	19312326	19329300	protein_coding	solute carrier family 66 member 1 [Source:HGNC Symbol;Acc:HGNC:26001]	FALSE
ENSG00000040531	CTNS	0.000309133	0.983932	0.0971239	0.153736	0.113811	0.00702097	17	1	3636459	3663103	protein_coding	cystinosin, lysosomal cystine transporter [Source:HGNC Symbol;Acc:HGNC:2518]	FALSE
ENSG00000040608	RTN4R	0.0486942	0.563395	0.0189681	0.841463	0.117217	0.184319	22	-1	20241415	20283246	protein_coding	reticulon 4 receptor [Source:HGNC Symbol;Acc:HGNC:18601]	FALSE
ENSG00000040633	PHF23	-0.0186743	0.834537	-0.0150234	0.85228	-0.00834384	0.918654	17	-1	7235029	7239722	protein_coding	PHD finger protein 23 [Source:HGNC Symbol;Acc:HGNC:28428]	FALSE
ENSG00000040731	CDH10	-0.606189	0.021634	-0.57539	0.0237014	-1.07335	3.89276e-06	5	-1	24487100	24644978	protein_coding	cadherin 10 [Source:HGNC Symbol;Acc:HGNC:1749]	FALSE
ENSG00000040933	INPP4A	0.0582683	0.351548	0.0658148	0.308979	0.373274	2.51845e-12	2	1	98444854	98594392	protein_coding	inositol polyphosphate-4-phosphatase type I A [Source:HGNC Symbol;Acc:HGNC:6074]	FALSE
ENSG00000041353	RAB27B	0.669823	0.0146886	0.664926	0.0173881	0.151458	0.108587	18	1	54717860	54895516	protein_coding	RAB27B, member RAS oncogene family [Source:HGNC Symbol;Acc:HGNC:9767]	FALSE
ENSG00000041357	PSMA4	-0.151239	0.0286724	-0.16348	0.0237095	-0.0520307	0.439479	15	1	78540405	78552417	protein_coding	proteasome 20S subunit alpha 4 [Source:HGNC Symbol;Acc:HGNC:9533]	FALSE
ENSG00000041515	MYO16	-0.0771464	0.366556	-0.0530788	0.531999	-0.666552	4.26062e-05	13	1	108596152	109208005	protein_coding	myosin XVI [Source:HGNC Symbol;Acc:HGNC:29822]	FALSE
ENSG00000041802	LSG1	0.03097	0.720759	0.0438568	0.597124	-0.00943077	0.887352	3	-1	194640791	194672463	protein_coding	large 60S subunit nuclear export GTPase 1 [Source:HGNC Symbol;Acc:HGNC:25652]	FALSE
ENSG00000041880	PARP3	-0.0675675	0.307427	-0.0633722	0.339749	-0.0218532	0.722123	3	1	51942345	51948867	protein_coding	poly(ADP-ribose) polymerase family member 3 [Source:HGNC Symbol;Acc:HGNC:273]	FALSE
ENSG00000041982	TNC	0.064758	0.226555	0.0635302	0.219774	0.163065	0.117858	9	-1	115019575	115118207	protein_coding	tenascin C [Source:HGNC Symbol;Acc:HGNC:5318]	FALSE
ENSG00000041988	THAP3	-0.0350663	0.664106	-0.0314844	0.70419	0.00764664	0.942905	1	1	6624868	6635586	protein_coding	THAP domain containing 3 [Source:HGNC Symbol;Acc:HGNC:20855]	FALSE
ENSG00000042062	RIPOR3	-0.0237229	0.800265	-0.0185445	0.841669	-0.0112831	0.918457	20	-1	50586108	50691542	protein_coding	RIPOR family member 3 [Source:HGNC Symbol;Acc:HGNC:16168]	FALSE
ENSG00000042088	TDP1	0.0422938	0.584679	0.0391404	0.654054	0.0876544	0.141204	14	1	89954939	90044764	protein_coding	tyrosyl-DNA phosphodiesterase 1 [Source:HGNC Symbol;Acc:HGNC:18884]	FALSE
ENSG00000042286	AIFM2	-0.078652	0.339522	-0.0925282	0.287513	0.00665726	0.951478	10	-1	70098223	70132934	protein_coding	apoptosis inducing factor mitochondria associated 2 [Source:HGNC Symbol;Acc:HGNC:21411]	FALSE
ENSG00000042304	C2orf83	0.0484839	0.571192	0.0274008	0.773055	-0.00202608		2	-1	227632969	227648606	transcribed_unprocessed_pseudogene	chromosome 2 open reading frame 83 [Source:HGNC Symbol;Acc:HGNC:25344]	FALSE
ENSG00000042317	SPATA7	-0.0147096	0.922016	-0.00128664	0.97309	-0.0589518	0.304332	14	1	88384924	88470350	protein_coding	spermatogenesis associated 7 [Source:HGNC Symbol;Acc:HGNC:20423]	FALSE
ENSG00000042429	MED17	0.0412817	0.508868	0.0541431	0.32966	0.0259924	0.568427	11	1	93784227	93814963	protein_coding	mediator complex subunit 17 [Source:HGNC Symbol;Acc:HGNC:2375]	FALSE
ENSG00000042445	RETSAT	-0.0791369	0.317863	-0.0828942	0.314654	0.0931922	0.220726	2	-1	85341955	85354531	protein_coding	retinol saturase [Source:HGNC Symbol;Acc:HGNC:25991]	FALSE
ENSG00000042493	CAPG	0.756153	0.00226153	0.863101	0.000696644	0.0619493	0.447986	2	-1	85394753	85418432	protein_coding	capping actin protein, gelsolin like [Source:HGNC Symbol;Acc:HGNC:1474]	FALSE
ENSG00000042753	AP2S1	-0.0279775	0.740507	-0.0241073	0.784763	-0.075044	0.360327	19	-1	46838136	46850846	protein_coding	adaptor related protein complex 2 subunit sigma 1 [Source:HGNC Symbol;Acc:HGNC:565]	FALSE
ENSG00000042781	USH2A	0.036282	0.632319	0.048341	0.547954	-0.118136	0.190775	1	-1	215622891	216423448	protein_coding	usherin [Source:HGNC Symbol;Acc:HGNC:12601]	FALSE
ENSG00000042813	ZPBP	0.0354394	0.586265	-0.0106221	0.845858	-0.0326671	0.448624	7	-1	49850421	50121329	protein_coding	zona pellucida binding protein [Source:HGNC Symbol;Acc:HGNC:15662]	FALSE
ENSG00000042832	TG	0.0913123	0.236382	0.166147	0.127673	-0.23796	0.0474299	8	1	132866958	133134903	protein_coding	thyroglobulin [Source:HGNC Symbol;Acc:HGNC:11764]	FALSE
ENSG00000042980	ADAM28	0.428294	0.0448783	0.434202	0.0414928	0.556386	0.000424096	8	1	24294069	24359014	protein_coding	ADAM metallopeptidase domain 28 [Source:HGNC Symbol;Acc:HGNC:206]	FALSE
ENSG00000043039	BARX2	0.0940911	0.285146	0.362828	0.0201867	-0.0563951	0.211851	11	1	129375848	129452279	protein_coding	BARX homeobox 2 [Source:HGNC Symbol;Acc:HGNC:956]	FALSE
ENSG00000043093	DCUN1D1	-0.0876519	0.125683	-0.0921938	0.0913681	-0.0221422	0.718351	3	-1	182938074	182985953	protein_coding	defective in cullin neddylation 1 domain containing 1 [Source:HGNC Symbol;Acc:HGNC:18184]	FALSE
ENSG00000043143	JADE2	-0.10455	0.129031	-0.101283	0.121917	-0.096646	0.117833	5	1	134524312	134583230	protein_coding	jade family PHD finger 2 [Source:HGNC Symbol;Acc:HGNC:22984]	FALSE
ENSG00000043355	ZIC2	0.00537512	0.871206	0.0167174	0.508944	0.0155949	0.727448	13	1	99981784	99986765	protein_coding	Zic family member 2 [Source:HGNC Symbol;Acc:HGNC:12873]	FALSE
ENSG00000043462	LCP2	0.44383	0.0241826	0.447939	0.0219715	0.0749278	0.401029	5	-1	170246233	170297815	protein_coding	lymphocyte cytosolic protein 2 [Source:HGNC Symbol;Acc:HGNC:6529]	FALSE
ENSG00000043514	TRIT1	-0.0409133	0.550054	-0.04333	0.606507	0.0420308	0.530939	1	-1	39838110	39883511	protein_coding	tRNA isopentenyltransferase 1 [Source:HGNC Symbol;Acc:HGNC:20286]	FALSE
ENSG00000043591	ADRB1	0.0472212	0.587151	0.0631809	0.521522	0.078618	0.318345	10	1	114043866	114046904	protein_coding	adrenoceptor beta 1 [Source:HGNC Symbol;Acc:HGNC:285]	FALSE
ENSG00000044012	GUCA2B	-0.00158188		-0.00690748	1			1	1	42153410	42155820	protein_coding	guanylate cyclase activator 2B [Source:HGNC Symbol;Acc:HGNC:4683]
ENSG00000044090	CUL7	0.0551891	0.470841	0.063129	0.399907	0.0486732	0.353578	6	-1	43037617	43053943	protein_coding	cullin 7 [Source:HGNC Symbol;Acc:HGNC:21024]	FALSE
ENSG00000044115	CTNNA1	0.01991	0.745705	0.0275777	0.628968	0.0991701	0.000310281	5	1	138610967	138935034	protein_coding	catenin alpha 1 [Source:HGNC Symbol;Acc:HGNC:2509]	FALSE
ENSG00000044446	PHKA2	-0.064113	0.367734	-0.0630279	0.372602	-0.012177	0.878487	X	-1	18892298	18984114	protein_coding	phosphorylase kinase regulatory subunit alpha 2 [Source:HGNC Symbol;Acc:HGNC:8926]	FALSE
ENSG00000044459	CNTLN	0.0251375	0.777765	0.0263721	0.736282	0.0379962	0.601346	9	1	17134982	17503923	protein_coding	centlein [Source:HGNC Symbol;Acc:HGNC:23432]	FALSE
ENSG00000044524	EPHA3	0.447635	0.000996174	0.447981	0.000889156	0.22167	0.0394685	3	1	89107621	89482134	protein_coding	EPH receptor A3 [Source:HGNC Symbol;Acc:HGNC:3387]	FALSE
ENSG00000044574	HSPA5	-0.230996	0.0207028	-0.231741	0.0213747	-0.226976	5.0968e-08	9	-1	125234853	125241382	protein_coding	heat shock protein family A (Hsp70) member 5 [Source:HGNC Symbol;Acc:HGNC:5238]	FALSE
ENSG00000046604	DSG2	-0.0628979	0.445377	-0.0576031	0.481805	-0.0522531	0.533456	18	1	31498177	31549008	protein_coding	desmoglein 2 [Source:HGNC Symbol;Acc:HGNC:3049]	FALSE
ENSG00000046647	GEMIN8	-0.0221826	0.767126	-0.0186995	0.809491	0.04634	0.409985	X	-1	14006726	14029893	protein_coding	gem nuclear organelle associated protein 8 [Source:HGNC Symbol;Acc:HGNC:26044]	FALSE
ENSG00000046651	OFD1	0.0704584	0.257526	0.0902823	0.150379	-0.00351187	0.960918	X	1	13734743	13777955	protein_coding	OFD1 centriole and centriolar satellite protein [Source:HGNC Symbol;Acc:HGNC:2567]	FALSE
ENSG00000046653	GPM6B	-0.243036	0.996195	-0.108566	0.170944	-0.345801	0.00154106	X	-1	13770939	13938638	protein_coding	glycoprotein M6B [Source:HGNC Symbol;Acc:HGNC:4461]	FALSE
ENSG00000046774	MAGEC2	0.00325241		-0.00119033	1			X	-1	142202342	142205290	protein_coding	MAGE family member C2 [Source:HGNC Symbol;Acc:HGNC:13574]
ENSG00000046889	PREX2	-0.152908	0.0751334	-0.139161	0.105381	0.114756	0.174635	8	1	67952046	68237032	protein_coding	phosphatidylinositol-3,4,5-trisphosphate dependent Rac exchange factor 2 [Source:HGNC Symbol;Acc:HGNC:22950]	FALSE
ENSG00000047056	WDR37	-0.0623686	0.410822	-0.053221	0.473466	-0.000137269	0.996402	10	1	1049538	1160991	protein_coding	WD repeat domain 37 [Source:HGNC Symbol;Acc:HGNC:31406]	FALSE
ENSG00000047188	YTHDC2	-0.00753091	0.926974	0.00844505	0.982024	-0.0187604	0.813031	5	1	113513694	113595285	protein_coding	YTH domain containing 2 [Source:HGNC Symbol;Acc:HGNC:24721]	FALSE
ENSG00000047230	CTPS2	0.0324492	0.562089	0.0579297	0.288356	0.0360739	0.348226	X	-1	16587999	16712936	protein_coding	CTP synthase 2 [Source:HGNC Symbol;Acc:HGNC:2520]	FALSE
ENSG00000047249	ATP6V1H	-0.0640181	0.295421	-0.0643637	0.268842	-0.00558991	0.924927	8	-1	53715543	53843558	protein_coding	ATPase H+ transporting V1 subunit H [Source:HGNC Symbol;Acc:HGNC:18303]	FALSE
ENSG00000047315	POLR2B	-0.0289333	0.693954	-0.0809556	0.155097	0.0029432	0.959495	4	1	56977722	57031158	protein_coding	RNA polymerase II subunit B [Source:HGNC Symbol;Acc:HGNC:9188]	FALSE
ENSG00000047346	FAM214A	-0.101331	0.175548	-0.0900283	0.18419	0.0643403	0.24867	15	-1	52581317	52709817	protein_coding	family with sequence similarity 214 member A [Source:HGNC Symbol;Acc:HGNC:25609]	FALSE
ENSG00000047365	ARAP2	0.518151	0.0233474	0.534337	0.0211474	0.0357212	0.720163	4	-1	35948221	36244514	protein_coding	ArfGAP with RhoGAP domain, ankyrin repeat and PH domain 2 [Source:HGNC Symbol;Acc:HGNC:16924]	FALSE
ENSG00000047410	TPR	-0.0979223	0.0760569	-0.0833616	0.124042	0.00416732	0.944101	1	-1	186311652	186375693	protein_coding	translocated promoter region, nuclear basket protein [Source:HGNC Symbol;Acc:HGNC:12017]	FALSE
ENSG00000047457	CP	0.798215	0.00249488	0.838521	0.00673278	0.0316687	0.654876	3	-1	149162410	149221829	protein_coding	ceruloplasmin [Source:HGNC Symbol;Acc:HGNC:2295]	FALSE
ENSG00000047578	KIAA0556	-0.0122389	0.904977	-0.00396402	0.966285	0.0428442	0.527573	16	1	27550133	27780344	protein_coding	katanin interacting protein [Source:HGNC Symbol;Acc:HGNC:29068]	FALSE
ENSG00000047579	DTNBP1	-0.0746475	0.311762	-0.0775517	0.294221	-0.0406587	0.586872	6	-1	15522807	15663058	protein_coding	dystrobrevin binding protein 1 [Source:HGNC Symbol;Acc:HGNC:17328]	FALSE
ENSG00000047597	XK	-0.178044	0.0883892	-0.179195	0.092324	-0.108282	0.215859	X	1	37685791	37732130	protein_coding	X-linked Kx blood group [Source:HGNC Symbol;Acc:HGNC:12811]	FALSE
ENSG00000047617	ANO2	-0.0117821	0.895831	-0.00937164	0.934787	0.0592412	0.488238	12	-1	5531869	5946232	protein_coding	anoctamin 2 [Source:HGNC Symbol;Acc:HGNC:1183]	FALSE
ENSG00000047621	C12orf4	0.0157743	0.819799	0.0234599	0.705697	0.0455069	0.244934	12	-1	4487735	4538508	protein_coding	chromosome 12 open reading frame 4 [Source:HGNC Symbol;Acc:HGNC:1184]	FALSE
ENSG00000047634	SCML1	-0.162329	0.0035456	-0.159389	0.00454337	-0.0622785	0.388222	X	1	17737449	17754988	protein_coding	Scm polycomb group protein like 1 [Source:HGNC Symbol;Acc:HGNC:10580]	FALSE
ENSG00000047644	WWC3	-0.0554886	0.478603	-0.0426775	0.558181	-0.0154039	0.74994	X	1	10015254	10144474	protein_coding	WWC family member 3 [Source:HGNC Symbol;Acc:HGNC:29237]	FALSE
ENSG00000047648	ARHGAP6	0.0976115	0.202656	0.104179	0.183478	0.0152335	0.887409	X	-1	11117651	11665920	protein_coding	Rho GTPase activating protein 6 [Source:HGNC Symbol;Acc:HGNC:676]	FALSE
ENSG00000047662	FAM184B	0.0591303	0.48507	0.0161617	0.856305	0.0439965	0.545382	4	-1	17629306	17781621	protein_coding	family with sequence similarity 184 member B [Source:HGNC Symbol;Acc:HGNC:29235]	FALSE
ENSG00000047849	MAP4	-0.531957	0.000126589	-0.520465	0.000148025	0.0558937	0.434282	3	-1	47850690	48089272	protein_coding	microtubule associated protein 4 [Source:HGNC Symbol;Acc:HGNC:6862]	FALSE
ENSG00000047932	GOPC	-0.123272	0.0337325	-0.121724	0.0261907	-0.00760033	0.928166	6	-1	117560269	117602542	protein_coding	golgi associated PDZ and coiled-coil motif containing [Source:HGNC Symbol;Acc:HGNC:17643]	FALSE
ENSG00000047936	ROS1	-0.0327154	0.570434	-0.0950366	0.192932	-0.0527881	0.439995	6	-1	117287353	117425942	protein_coding	ROS proto-oncogene 1, receptor tyrosine kinase [Source:HGNC Symbol;Acc:HGNC:10261]	FALSE
ENSG00000048028	USP28	-0.268181	0.0161041	-0.259057	0.0182982	-0.282778	7.30949e-05	11	-1	113797874	113875572	protein_coding	ubiquitin specific peptidase 28 [Source:HGNC Symbol;Acc:HGNC:12625]	FALSE
ENSG00000048052	HDAC9	0.011179	0.910863	0.0236257	0.85923	0.198513	0.0197078	7	1	18086949	19002416	protein_coding	histone deacetylase 9 [Source:HGNC Symbol;Acc:HGNC:14065]	FALSE
ENSG00000048140	TSPAN17	-0.18703	0.0362015	-0.175843	0.0373808	-0.0137831	0.849547	5	1	176647387	176659054	protein_coding	tetraspanin 17 [Source:HGNC Symbol;Acc:HGNC:13594]	FALSE
ENSG00000048162	NOP16	-0.143829	0.0314999	-0.0309739	0.7341	-0.244335	0.000190044	5	-1	176383946	176388927	protein_coding	NOP16 nucleolar protein [Source:HGNC Symbol;Acc:HGNC:26934]	TRUE
ENSG00000048342	CC2D2A	-0.0625073	0.309706	-0.079902	0.336194	-0.027042	0.741287	4	1	15469865	15601552	protein_coding	coiled-coil and C2 domain containing 2A [Source:HGNC Symbol;Acc:HGNC:29253]	FALSE
ENSG00000048392	RRM2B	0.00650345	0.930352	0.0127372	0.860214	0.0369121	0.61977	8	-1	102204502	102238961	protein_coding	ribonucleotide reductase regulatory TP53 inducible subunit M2B [Source:HGNC Symbol;Acc:HGNC:17296]	FALSE
ENSG00000048405	ZNF800	0.0168891	0.821172	0.0246163	0.696849	-0.0769123	0.241716	7	-1	127346790	127431924	protein_coding	zinc finger protein 800 [Source:HGNC Symbol;Acc:HGNC:27267]	FALSE
ENSG00000048462	TNFRSF17	0.0189088	0.801625	0.00720915	0.93069	1.2388	0.00138179	16	1	11965210	11968068	protein_coding	TNF receptor superfamily member 17 [Source:HGNC Symbol;Acc:HGNC:11913]	FALSE
ENSG00000048471	SNX29	0.00657576	0.891551	0.0293546	0.724187	-0.0376302	0.597548	16	1	11976734	12574287	protein_coding	sorting nexin 29 [Source:HGNC Symbol;Acc:HGNC:30542]	FALSE
ENSG00000048540	LMO3	0.061018	0.358589	0.0780044	0.348972	0.127589	0.16067	12	-1	16548372	16610594	protein_coding	LIM domain only 3 [Source:HGNC Symbol;Acc:HGNC:6643]	FALSE
ENSG00000048544	MRPS10	-0.183389	0.0372152	-0.183764	0.0399469	-0.0493987	0.437849	6	-1	42206807	42217861	protein_coding	mitochondrial ribosomal protein S10 [Source:HGNC Symbol;Acc:HGNC:14502]	FALSE
ENSG00000048545	GUCA1A	-0.0216181		-0.00461047	1	0.0119387	0.786543	6	1	42173364	42181338	protein_coding	guanylate cyclase activator 1A [Source:HGNC Symbol;Acc:HGNC:4678]
ENSG00000048649	RSF1	-0.105953	0.0220783	-0.0981766	0.0206204	-0.015987	0.834158	11	-1	77660009	77820869	protein_coding	remodeling and spacing factor 1 [Source:HGNC Symbol;Acc:HGNC:18118]	FALSE
ENSG00000048707	VPS13D	-0.135998	0.00903709	-0.133364	0.011476	-0.110563	0.0368732	1	1	12230030	12512047	protein_coding	vacuolar protein sorting 13 homolog D [Source:HGNC Symbol;Acc:HGNC:23595]	FALSE
ENSG00000048740	CELF2	-0.00781972	0.89292	-0.00342127	0.97086	0.0211632	0.79015	10	1	10798397	11336675	protein_coding	CUGBP Elav-like family member 2 [Source:HGNC Symbol;Acc:HGNC:2550]	FALSE
ENSG00000048828	FAM120A	-0.0660911	0.319118	-0.0616102	0.335594	0.05956	0.1892	9	1	93451685	93566112	protein_coding	family with sequence similarity 120A [Source:HGNC Symbol;Acc:HGNC:13247]	FALSE
ENSG00000048991	R3HDM1	0.0300344	0.605464	0.0359641	0.515413	0.0144081	0.788046	2	1	135531455	135725270	protein_coding	R3H domain containing 1 [Source:HGNC Symbol;Acc:HGNC:9757]	FALSE
ENSG00000049089	COL9A2	0.788116	0.00208716	0.80116	0.00203755	0.361923	0.0130737	1	-1	40300489	40317813	protein_coding	collagen type IX alpha 2 chain [Source:HGNC Symbol;Acc:HGNC:2218]	FALSE
ENSG00000049130	KITLG	-0.0871931	0.320708	-0.0837447	0.348608	-0.0264759	0.808862	12	-1	88492793	88580851	protein_coding	KIT ligand [Source:HGNC Symbol;Acc:HGNC:6343]	FALSE
ENSG00000049167	ERCC8	-0.0753734	0.21907	-0.0722351	0.238495	-0.0497767	0.305585	5	-1	60866454	60945073	protein_coding	ERCC excision repair 8, CSA ubiquitin ligase complex subunit [Source:HGNC Symbol;Acc:HGNC:3439]	FALSE
ENSG00000049192	ADAMTS6	-0.0973281	0.275234	-0.0995595	0.27507	0.00964848	0.932737	5	-1	65148738	65481920	protein_coding	ADAM metallopeptidase with thrombospondin type 1 motif 6 [Source:HGNC Symbol;Acc:HGNC:222]	FALSE
ENSG00000049239	H6PD	0.105105	0.123495	0.120498	0.0837422	0.0137647	0.860357	1	1	9234774	9271337	protein_coding	hexose-6-phosphate dehydrogenase/glucose 1-dehydrogenase [Source:HGNC Symbol;Acc:HGNC:4795]	FALSE
ENSG00000049245	VAMP3	-0.0486671	0.385467	-0.044576	0.3993	-0.0150949	0.715351	1	1	7771296	7781432	protein_coding	vesicle associated membrane protein 3 [Source:HGNC Symbol;Acc:HGNC:12644]	FALSE
ENSG00000049246	PER3	0.0117053	0.899913	0.0110468	0.89642	0.0165191	0.890439	1	1	7784291	7845177	protein_coding	period circadian regulator 3 [Source:HGNC Symbol;Acc:HGNC:8847]	FALSE
ENSG00000049247	UTS2	0.0288317	0.51207	0.0100868	0.588294	0.00340646	0.924128	1	-1	7843083	7853512	protein_coding	urotensin 2 [Source:HGNC Symbol;Acc:HGNC:12636]	FALSE
ENSG00000049249	TNFRSF9	0.0422406	0.625385	0.145056	0.167328	0.767696	0.00853799	1	-1	7915871	7943165	protein_coding	TNF receptor superfamily member 9 [Source:HGNC Symbol;Acc:HGNC:11924]	FALSE
ENSG00000049283	EPN3	-0.220044	0.0724679	-0.21541	0.0910018	-0.361991	0.00424915	17	1	50532682	50543750	protein_coding	epsin 3 [Source:HGNC Symbol;Acc:HGNC:18235]	FALSE
ENSG00000049323	LTBP1	-0.449968	0.00721672	-0.43465	0.00810686	-0.0212034	0.832787	2	1	32946953	33399509	protein_coding	latent transforming growth factor beta binding protein 1 [Source:HGNC Symbol;Acc:HGNC:6714]	FALSE
ENSG00000049449	RCN1	0.085939	0.320133	0.0930773	0.299259	-0.056275	0.453979	11	1	32091074	32105722	protein_coding	reticulocalbin 1 [Source:HGNC Symbol;Acc:HGNC:9934]	FALSE
ENSG00000049540	ELN	0.0816968	0.271839	0.0971895	0.259035	-0.0684922	0.432516	7	1	74027789	74069907	protein_coding	elastin [Source:HGNC Symbol;Acc:HGNC:3327]	FALSE
ENSG00000049541	RFC2	0.0450229	0.55704	0.0460685	0.558181	-0.0195031	0.794657	7	-1	74231499	74254458	protein_coding	replication factor C subunit 2 [Source:HGNC Symbol;Acc:HGNC:9970]	FALSE
ENSG00000049618	ARID1B	-0.0816548	0.0680823	-0.0751312	0.0821606	-0.0476969	0.535	6	1	156776020	157210779	protein_coding	AT-rich interaction domain 1B [Source:HGNC Symbol;Acc:HGNC:18040]	FALSE
ENSG00000049656	CLPTM1L	0.080946	0.168078	0.0941702	0.118294	-0.0370813	0.426962	5	-1	1317752	1345099	protein_coding	CLPTM1 like [Source:HGNC Symbol;Acc:HGNC:24308]	FALSE
ENSG00000049759	NEDD4L	-0.0458029	0.592509	-0.0443626	0.62137	-0.0457869	0.509975	18	1	58044226	58401540	protein_coding	NEDD4 like E3 ubiquitin protein ligase [Source:HGNC Symbol;Acc:HGNC:7728]	FALSE
ENSG00000049768	FOXP3	0.0571548	0.378896	0.964586	0.00801106	0.384229	0.00868664	X	-1	49250438	49264800	protein_coding	forkhead box P3 [Source:HGNC Symbol;Acc:HGNC:6106]	FALSE
ENSG00000049769	PPP1R3F	-0.175633	0.0556775	-0.17015	0.0528036	-0.124411	0.0258181	X	1	49269793	49301461	protein_coding	protein phosphatase 1 regulatory subunit 3F [Source:HGNC Symbol;Acc:HGNC:14944]	FALSE
[truncated: 58,149 more rows]

## Sheet: SupTable5
Supplementary Table 5. Left atrial appendages sn-multiome pseudo-bulk differential expression.
[truncated: 306 more rows]

[truncated: 9 more sheets: SupTable6, SupTable7, SupTable8, SupTable9, SupTable10, SupTable11, SupTable12, SupTable13, SupTable14]
