# Supplementary material for: Single-nucleus multi-omics implicates androgen receptor signaling in cardiomyocytes and NR4A1 regulation in fibroblasts during atrial fibrillation
Source: Nat Cardiovasc Res. 2025 Mar 25;4(4):433–44. doi: 10.1038/s44161-025-00626-0 (PMC11994452; doi:10.1038/s44161-025-00626-0)
Supplement: Supplementary file 5 — Statistical source data. [file 44161_2025_626_MOESM5_ESM.xlsx]

## Sheet: Fig 4A
	NR4A1 mRNA in atrial FB
		NR4A1 mRNA
	Sample 1	0.002963
	Sample 2	0.00422698
	Sample 3	0.00367
	Sample 4	0.002061
	Sample 5	0.000698
	Sample 6	0.002432
	Sample 7	0.003551
	Sample 8	0.007446
	Sample 9	0.003882
	Sample 10	0.005646
	Sample 11	0.00101
	Sample 12	0.002587
	Sample 13	0.006332

## Sheet: Fig 4B
	NR4A1 protein in atrial FB
		NR4A1 protein
	Sample 1	0.980995
	Sample 2	0.779627
	Sample 3	0.615331
	Sample 4	0.95486
	Sample 5	0.323234
	Sample 6	0.417026
	Sample 7	0.934503
	Sample 8	0.724977
	Sample 9	0.066673
	Sample 10	0.698754
	Sample 11	0.292727
	Sample 12	0.192334
	Sample 13	0.108495

## Sheet: Fig 4C
	NR4A1 mRNA in atrial FB with NR4A1 knockdown
	NR4A1 mRNA (raw values)				NR4A1 mRNA (% of NC)
		NC-siRNA	NR4A1-siRNA			NC-siRNA	NR4A1-siRNA
	Sample 1	0.180355	0.007781		Sample 1	100	4.31439
	Sample 2	0.010156	0.00097		Sample 2	100	9.54925
	Sample 3	0.014479	0.001525		Sample 3	100	10.529
	Sample 4	0.024056	0.000505		Sample 4	100	2.1002
	Sample 5	0.005284	4.02e-07		Sample 5	100	0.0076
	Sample 6	0.031784	0.004147		Sample 6	100	13.0485
	Sample 7	0.01081	0.001999		Sample 7	100	18.4967
	Sample 8	0.001712	0.000306		Sample 8	100	17.9025
	Sample 9	0.005961	0.000693		Sample 9	100	11.6263
	Sample 10	0.004461	0.000426		Sample 10	100	9.54007
	Sample 11	0.141737	0.045526		Sample 11	100	32.1203
	Sample 12	0.01579	0.004463		Sample 12	100	28.2657
	Sample 13	0.018256	0.002244		Sample 13	100	12.2948
	Sample 14	0.005882	0.00058		Sample 14	100	9.85789
	Sample 15	0.018772	0.002126		Sample 15	100	11.3242

## Sheet: Fig 4D
	NR4A1 protein in atrial FB with NR4A1 knockdown
	NR4A1 protein (raw values)				NR4A1 protein (% of NC)
		NC-siRNA	NR4A1-siRNA			NC-siRNA	NR4A1-siRNA
	Sample 1	1.07157	0.333108		Sample 1	100	31.0861
	Sample 2	0.515454	0.097644		Sample 2	100	18.9433
	Sample 3	0.616235	0.226856		Sample 3	100	36.8133
	Sample 4	0.603105	0.528455		Sample 4	100	87.6225
	Sample 5	0.255085	0.057894		Sample 5	100	22.6961
	Sample 6	0.109745	0.08341		Sample 6	100	76.0038
	Sample 7	4.35481	2.87707		Sample 7	100	66.0665
	Sample 8	2.07133	1.32657		Sample 8	100	64.0443

## Sheet: Fig 4E
	ACTA2 mRNA in atrial FB with NR4A1 knockdown
	ACTA2 mRNA (raw values)				ACTA2 mRNA (% of NC)
		NC-siRNA	NR4A1-siRNA			NC-siRNA	NR4A1-siRNA
	Sample 1	2.97038	0.870275		Sample 1	100	29.2984
	Sample 2	1.17107	0.723464		Sample 2	100	61.7782
	Sample 3	0.179081	0.123204		Sample 3	100	68.7979
	Sample 4	0.234477	0.079716		Sample 4	100	33.9972
	Sample 5	0.163018	0.099786		Sample 5	100	61.2115
	Sample 6	1.34363	2.04042		Sample 6	100	151.859
	Sample 7	0.358713	0.258824		Sample 7	100	72.1535
	Sample 8	0.204551	0.170419		Sample 8	100	83.3135
	Sample 9	0.175456	0.171071		Sample 9	100	97.5006
	Sample 10	0.172003	0.169312		Sample 10	100	98.4352
	Sample 11	0.029542	0.040908		Sample 11	100	138.473
	Sample 12	2.35507	0.244447		Sample 12	100	10.3796
	Sample 13	4.00303	2.76541		Sample 13	100	69.0829
	Sample 14	15.8369	0.458118		Sample 14	100	2.89272
	Sample 15	0.129992	0.12589		Sample 15	100	96.8444

## Sheet: Fig 4F
	αSMA protein in atrial FB with NR4A1 knockdown
	αSMA protein (raw values)				αSMA protein (% of NC)
		NC-siRNA	NR4A1-siRNA			NC-siRNA	NR4A1-siRNA
	Sample 1	1.75897	1.09886		Sample 1	100	62.4721
	Sample 2	0.722702	0.335735		Sample 2	100	46.4555
	Sample 3	5.60714	2.45112		Sample 3	100	43.7143
	Sample 4	1.28767	1.09215		Sample 4	100	84.816
	Sample 5	1.6381	0.875903		Sample 5	100	53.4707
	Sample 6	1.13168	0.660808		Sample 6	100	58.3917
	Sample 7	0.646488	0.205668		Sample 7	100	31.8131
	Sample 8	1.3635	0.772819		Sample 8	100	56.6792
	Sample 9	1.47138	0.894924		Sample 9	100	60.8222
	Sample 10	8.3995	9.8015		Sample 10	100	116.692
	Sample 11	1.27429	1.02465		Sample 11	100	80.4096
	Sample 12	0.287903	0.143672		Sample 12	100	49.9029

## Sheet: Fig 4G
	POSTN mRNA in atrial FB with NR4A1 knockdown
	POSTN mRNA (raw values)				POSTN mRNA (% of NC)
		NC-siRNA	NR4A1-siRNA			NC-siRNA	NR4A1-siRNA
	Sample 1	10.408	2.34291		Sample 1	100	22.5107
	Sample 2	2.43931	1.65093		Sample 2	100	67.6802
	Sample 3	1.55149	1.33274		Sample 3	100	85.9009
	Sample 4	6.8383	1.15633		Sample 4	100	16.9096
	Sample 5	14.0737	3.21561		Sample 5	100	22.8483
	Sample 6	4.70132	4.8694		Sample 6	100	103.575
	Sample 7	2.11261	1.99969		Sample 7	100	94.6552
	Sample 8	1.82462	0.685773		Sample 8	100	37.5844
	Sample 9	1.16372	1.13266		Sample 9	100	97.3311
	Sample 10	0.044351	0.031838		Sample 10	100	71.7871
	Sample 11	0.524983	0.413306		Sample 11	100	78.7275
	Sample 12	0.130927	0.143401		Sample 12	100	109.528
	Sample 13	0.532953	0.363492		Sample 13	100	68.2035
	Sample 14	0.035276	0.024154		Sample 14	100	68.4693

## Sheet: Fig 4H
	POSTN protein in atrial FB with NR4A1 knockdown
	POSTN protein (raw values)				POSTN protein (% of NC)
		NC-siRNA	NR4A1-siRNA			NC-siRNA	NR4A1-siRNA
	Sample 1	2.12936	1.64489		Sample 1	100	77.248
	Sample 2	2.98371	1.27462		Sample 2	100	42.7192
	Sample 3	1.57521	0.846686		Sample 3	100	53.7507
	Sample 4	1.6339	1.99847		Sample 4	100	122.313
	Sample 5	0.212813	0.202272		Sample 5	100	95.0469
	Sample 6	1.66561	0.994417		Sample 6	100	59.7031
	Sample 7	1.0372	1.2907		Sample 7	100	124.44
	Sample 8	3.33789	2.60253		Sample 8	100	77.9693
	Sample 9	1.46294	2.23512		Sample 9	100	152.783
	Sample 10	0.266839	0.109424		Sample 10	100	41.0074
	Sample 11	0.63195	0.714408		Sample 11	100	113.048
	Sample 12	1.46033	0.898412		Sample 12	100	61.5212
	Sample 13	9.16982	3.90335		Sample 13	100	42.5673
	Sample 14	1.33752	1.09448		Sample 14	100	81.8291
	Sample 15	17.2816	14.1905		Sample 15	100	82.1133

## Sheet: Fig 4I
	FN1 mRNA in atrial FB with NR4A1 knockdown
	FN1 mRNA (raw values)				FN1 mRNA (% of NC)
		NC-siRNA	NR4A1-siRNA			NC-siRNA	NR4A1-siRNA
	Sample 1	5.51115	2.72579		Sample 1	100	49.4596
	Sample 2	5.86692	4.1928		Sample 2	100	71.4651
	Sample 3	3.27085	2.82741		Sample 3	100	86.4428
	Sample 4	9.55397	6.56604		Sample 4	100	68.7257
	Sample 5	13.1402	8.32533		Sample 5	100	63.3577
	Sample 6	5.60091	7.49629		Sample 6	100	133.84
	Sample 7	5.10994	5.72278		Sample 7	100	111.993
	Sample 8	3.37574	2.07508		Sample 8	100	61.4703
	Sample 9	1.89035	2.81801		Sample 9	100	149.074
	Sample 10	1.51815	1.67173		Sample 10	100	110.116
	Sample 11	2.98226	3.20576		Sample 11	100	107.494
	Sample 12	4.00631	2.33947		Sample 12	100	58.3947
	Sample 13	3.75512	3.27869		Sample 13	100	87.3126
	Sample 14	3.47723	3.01645		Sample 14	100	86.7485
	Sample 15	5.45028	5.98678		Sample 15	100	109.844

## Sheet: Fig 4J
	FN protein in atrial FB with NR4A1 knockdown
	FN protein (raw values)				FN protein (% of NC)
		NC-siRNA	NR4A1-siRNA			NC-siRNA	NR4A1-siRNA
	Sample 1	0.152528	0.112524		Sample 1	100	73.7732
	Sample 2	0.951022	1.15476		Sample 2	100	121.423
	Sample 3	1.43264	0.444105		Sample 3	100	30.999
	Sample 4	3.99371	1.98177		Sample 4	100	49.6224
	Sample 5	1.99607	0.99918		Sample 5	100	50.0573
	Sample 6	0.536762	0.379725		Sample 6	100	70.7435
	Sample 7	0.645535	0.368629		Sample 7	100	57.1044
	Sample 8	0.472032	0.411677		Sample 8	100	87.2137
	Sample 9	0.676556	0.449428		Sample 9	100	66.4287
	Sample 10	1.68591	1.0266		Sample 10	100	60.8928
	Sample 11	1.18321	0.316155		Sample 11	100	26.7201

[truncated: 6 more sheets: Fig 4K, Fig 4L, Fig 4M, Fig 4N, Fig 4O, Fig 4P]
