# Supplementary material for: Single-nucleus multi-omics implicates androgen receptor signaling in cardiomyocytes and NR4A1 regulation in fibroblasts during atrial fibrillation
Source: Nat Cardiovasc Res. 2025 Mar 25;4(4):433–44. doi: 10.1038/s44161-025-00626-0 (PMC11994452; doi:10.1038/s44161-025-00626-0)
Supplement: Supplementary file 7 — Statistical source data. [file 44161_2025_626_MOESM7_ESM.xlsx]

## Sheet: ExData Fig 10A
	ACTA2 mRNA in male atrial FB with NR4A1 knockdown
	ACTA2 mRNA (raw values)				ACTA2 mRNA (% of NC)
		NC-siRNA	NR4A1-siRNA			NC-siRNA	NR4A1-siRNA
	Sample 1	2.97038	0.870275		Sample 1	100	29.2984
	Sample 2	1.17107	0.723464		Sample 2	100	61.7782
	Sample 3	0.179081	0.123204		Sample 3	100	68.7979
	Sample 4	0.234477	0.079716		Sample 4	100	33.9972
	Sample 5	1.34363	2.04042		Sample 5	100	151.859
	Sample 6	0.029542	0.040908		Sample 6	100	138.473
	Sample 7	2.35507	0.244447		Sample 7	100	10.3796
	Sample 8	15.8369	0.458118		Sample 8	100	2.89272
	Sample 9	0.129992	0.12589		Sample 9	100	96.8444

## Sheet: ExData Fig 10B
	αSMA protein in male atrial FB with NR4A1 knockdown
	αSMA protein (raw values)				αSMA protein (% of NC)
		NC-siRNA	NR4A1-siRNA			NC-siRNA	NR4A1-siRNA
	Sample 1	1.75897	1.09886		Sample 1	100	62.4721
	Sample 2	0.722702	0.335735		Sample 2	100	46.4555
	Sample 3	5.60714	2.45112		Sample 3	100	43.7143
	Sample 4	1.28767	1.09215		Sample 4	100	84.816
	Sample 5	1.3635	0.772819		Sample 5	100	56.6792
	Sample 6	1.47138	0.894924		Sample 6	100	60.8222
	Sample 7	1.27429	1.02465		Sample 7	100	80.4096
	Sample 8	0.287903	0.143672		Sample 8	100	49.9029

## Sheet: ExData Fig 10C
	POSTN mRNA in male atrial FB with NR4A1 knockdown
	POSTN mRNA (raw values)				POSTN mRNA (% of NC)
		NC-siRNA	NR4A1-siRNA			NC-siRNA	NR4A1-siRNA
	Sample 1	10.408	2.34291		Sample 1	100	22.5107
	Sample 2	2.43931	1.65093		Sample 2	100	67.6802
	Sample 3	1.55149	1.33274		Sample 3	100	85.9009
	Sample 4	6.8383	1.15633		Sample 4	100	16.9096
	Sample 5	4.70132	4.8694		Sample 5	100	103.575
	Sample 6	0.044351	0.031838		Sample 6	100	71.7871
	Sample 7	0.524983	0.413306		Sample 7	100	78.7275
	Sample 8	0.532953	0.363492		Sample 8	100	68.2035
	Sample 9	0.035276	0.024154		Sample 9	100	68.4693

## Sheet: ExData Fig 10D
	POSTN protein in male atrial FB with NR4A1 knockdown
	POSTN protein (raw values)				POSTN protein (% of NC)
		NC-siRNA	NR4A1-siRNA			NC-siRNA	NR4A1-siRNA
	Sample 1	2.12936	1.64489		Sample 1	100	77.248
	Sample 2	2.98371	1.27462		Sample 2	100	42.7192
	Sample 3	1.57521	0.846686		Sample 3	100	53.7507
	Sample 4	1.6339	1.99847		Sample 4	100	122.313
	Sample 5	1.66561	0.994417		Sample 5	100	59.7031
	Sample 6	0.63195	0.714408		Sample 6	100	113.048
	Sample 7	1.46033	0.898412		Sample 7	100	61.5212
	Sample 8	1.33752	1.09448		Sample 8	100	81.8291
	Sample 9	17.2816	14.1905		Sample 9	100	82.1133

## Sheet: ExData Fig 10E
	FN1 mRNA in male atrial FB with NR4A1 knockdown
	FN1 mRNA (raw values)				FN1 mRNA (% of NC)
		NC-siRNA	NR4A1-siRNA			NC-siRNA	NR4A1-siRNA
	Sample 1	5.51115	2.72579		Sample 1	100	49.4596
	Sample 2	5.86692	4.1928		Sample 2	100	71.4651
	Sample 3	3.27085	2.82741		Sample 3	100	86.4428
	Sample 4	9.55397	6.56604		Sample 4	100	68.7257
	Sample 5	5.60091	7.49629		Sample 5	100	133.84
	Sample 6	2.98226	3.20576		Sample 6	100	107.494
	Sample 7	4.00631	2.33947		Sample 7	100	58.3947
	Sample 8	3.47723	3.01645		Sample 8	100	86.7485
	Sample 9	5.45028	5.98678		Sample 9	100	109.844

## Sheet: ExData Fig 10F
	FN protein in male atrial FB with NR4A1 knockdown
	FN protein (raw values)				FN protein (% of NC)
		NC-siRNA	NR4A1-siRNA			NC-siRNA	NR4A1-siRNA
	Sample 1	0.152528	0.112524		Sample 1	100	73.7732
	Sample 2	0.951022	1.15476		Sample 2	100	121.423
	Sample 3	1.43264	0.444105		Sample 3	100	30.999
	Sample 4	3.99371	1.98177		Sample 4	100	49.6224
	Sample 5	0.536762	0.379725		Sample 5	100	70.7435
	Sample 6	1.68591	1.0266		Sample 6	100	60.8928
	Sample 7	1.18321	0.316155		Sample 7	100	26.7201

## Sheet: ExData Fig 10G
	COL1A1 mRNA in male atrial FB with NR4A1 knockdown
	COL1A1 mRNA (raw values)				COL1A1 mRNA (% of NC)
		NC-siRNA	NR4A1-siRNA			NC-siRNA	NR4A1-siRNA
	Sample 1	2.65008	0.906959		Sample 1	100	34.2239
	Sample 2	2.99318	1.84869		Sample 2	100	61.7636
	Sample 3	1.25292	1.18449		Sample 3	100	94.5381
	Sample 4	15.0211	1.99507		Sample 4	100	13.2818
	Sample 5	3.95265	8.07506		Sample 5	100	204.295
	Sample 6	2.56279	2.28465		Sample 6	100	89.1469
	Sample 7	2.96904	1.74809		Sample 7	100	58.8772
	Sample 8	3.06256	2.77189		Sample 8	100	90.509
	Sample 9	3.2988	3.48473		Sample 9	100	105.636

## Sheet: ExData Fig 10H
	Col1 protein in male atrial FB with NR4A1 knockdown
	Col1 protein (raw values)				Col1 protein (% of NC)
		NC-siRNA	NR4A1-siRNA			NC-siRNA	NR4A1-siRNA
	Sample 1	1.27508	1.08029		Sample 1	100	84.7229
	Sample 2	0.947958	0.709788		Sample 2	100	74.8755
	Sample 3	0.617371	0.41898		Sample 3	100	67.8652
	Sample 4	1.03274	0.458595		Sample 4	100	44.4057
	Sample 5	0.944344	0.568187		Sample 5	100	60.1674
	Sample 6	1.39891	0.808139		Sample 6	100	57.7691
	Sample 7	0.898283	0.217338		Sample 7	100	24.1948

## Sheet: ExData Fig 10I
	COL3A1 mRNA in male atrial FB with NR4A1 knockdown
	COL3A1 mRNA (raw values)				COL3A1 mRNA (% of NC)
		NC-siRNA	NR4A1-siRNA			NC-siRNA	NR4A1-siRNA
	Sample 1	5.19318	2.51478		Sample 1	100	48.4247
	Sample 2	1.59626	1.59105		Sample 2	100	99.6731
	Sample 3	2.74075	2.53201		Sample 3	100	92.3838
	Sample 4	9.85583	3.24043		Sample 4	100	32.8783
	Sample 5	4.45996	5.07019		Sample 5	100	113.682
	Sample 6	1.5697	3.61097		Sample 6	100	230.042
	Sample 7	2.45971	3.38473		Sample 7	100	137.607
	Sample 8	0.598976	0.517135		Sample 8	100	86.3366
	Sample 9	7.85185	10.0775		Sample 9	100	128.345

## Sheet: ExData Fig 10J
	Col3α1 protein in male atrial FB with NR4A1 knockdown
	Col3α1 protein (raw values)				Col3α1 protein (% of NC)
		NC-siRNA	NR4A1-siRNA			NC-siRNA	NR4A1-siRNA
	Sample 1	0.129293	0.234758		Sample 1	100	181.571
	Sample 2	0.861928	0.745217		Sample 2	100	86.4593
	Sample 3	0.854343	0.498282		Sample 3	100	58.3234
	Sample 4	0.367891	0.416112		Sample 4	100	113.108
	Sample 5	1.49605	3.5291		Sample 5	100	235.894
	Sample 6	1.2982	2.78712		Sample 6	100	214.691
	Sample 7	1.33504	0.830236		Sample 7	100	62.1882
	Sample 8	1.09224	0.745303		Sample 8	100	68.236

[truncated: 12 more sheets: ExData Fig 10K, ExData Fig 10L, ExData Fig 10M, ExData Fig 10N, ExData Fig 10O, ExData Fig 10P, ExData Fig 10Q, ExData Fig 10R, ExData Fig 10S, ExData Fig 10T, ExData Fig 10U, ExData Fig 10V]
